# Supplementary material for: Computational identification of protein-protein interactions in model plant proteomes
Source: Sci Rep. 2019 Jun 19;9:8740. doi: 10.1038/s41598-019-45072-8 (PMC6584649; doi:10.1038/s41598-019-45072-8)
Supplement: Supplementary file 3 — Supplementary Table S8 [file 41598_2019_45072_MOESM3_ESM.xlsx]

## Sheet: Sheet1
Supplemental Table S8. The BioGRID data sets used by support vector machine (SVM) and random forest (RF) with different sequence identify cutoffs. The experimental identified protein-protein interaction (PPI) in Arabidopsis are downloaded from BioGRID database (https://thebiogrid.org/). The overlapping PPIs between BioGRID and TAIR are removed and only PPIs verified by at least two experiments ar…
Protein A	ProteinB	SVM 100%	SVM 80%	SVM 50%	SVM 30%	RF 100%	RF 80%	RF 50%	RF 30%
AT2G37260	AT5G24520	1	0	0	0	1	0	0	0
AT2G36270	AT3G48100	1	1	1	1	1	1	1	1
AT5G63470	AT3G53340	1	0	0	0	0	0	0	0
AT1G14920	AT5G23290	1	1	1	1	1	1	1	1
AT5G47670	AT1G56170	1	0	0	0	1	0	0	0
AT5G42190	AT5G67140	1	0	0	0	0	0	0	0
AT3G11630	AT2G41680	1	0	0	0	1	0	0	0
AT4G33950	AT3G26744	1	0	0	0	1	0	0	0
AT4G37630	AT5G48820	1	0	0	0	1	0	0	0
AT5G54590	AT4G08500	1	0	0	0	1	0	0	0
AT1G75010	AT3G19180	1	0	0	0	0	0	0	0
AT2G32950	AT5G63860	1	0	0	0	1	0	0	0
AT1G12860	AT1G19180	1	0	0	0	1	0	0	0
AT3G05690	AT1G54830	1	0	0	0	1	0	0	0
AT1G49720	AT3G11410	1	1	1	1	1	1	1	1
AT3G46640	AT2G25930	1	0	0	0	0	0	0	0
AT4G20380	AT1G20620	1	0	0	0	1	0	0	0
AT5G03240	AT5G56010	1	1	1	1	0	0	0	0
AT1G03060	AT1G08370	1	0	0	0	1	0	0	0
AT5G13220	AT2G46510	1	1	1	1	1	1	1	1
AT5G49880	AT1G79280	1	0	0	0	1	0	0	0
AT5G58140	AT1G25490	1	1	1	1	1	1	1	1
AT2G19520	AT1G48560	1	1	1	1	0	0	0	0
AT5G13630	AT4G33950	1	0	0	0	1	0	0	0
AT3G11410	AT2G40330	1	0	0	0	1	0	0	0
AT2G02710	AT4G26850	1	1	1	1	1	1	1	1
AT2G26650	AT4G26560	1	1	1	1	1	1	1	1
AT1G15750	AT4G36920	1	1	1	1	1	1	1	1
AT3G49250	AT3G22680	1	0	0	0	1	0	0	0
AT5G15840	AT3G12920	1	0	0	0	1	0	0	0
AT4G18780	AT5G64740	1	0	0	0	1	0	0	0
AT1G01160	AT5G53660	1	0	0	0	1	0	0	0
AT1G73080	AT2G39660	1	0	0	0	1	0	0	0
AT2G16720	AT2G31660	1	0	0	0	1	0	0	0
AT5G46330	AT3G46510	1	0	0	0	1	0	0	0
AT3G08730	AT5G53000	1	0	0	0	1	0	0	0
AT4G30190	AT1G72300	1	0	0	0	1	0	0	0
AT3G04580	AT5G20820	1	0	0	0	1	0	0	0
AT2G36270	AT1G25540	1	0	0	0	1	0	0	0
AT1G22300	AT1G35580	1	0	0	0	1	0	0	0
AT2G25930	AT2G40080	1	0	0	0	1	0	0	0
AT2G46830	AT2G37000	1	0	0	0	0	0	0	0
AT3G25860	AT3G07370	1	0	0	0	1	0	0	0
AT1G69690	AT4G36860	1	0	0	0	1	0	0	0
AT1G14920	AT4G26840	1	1	1	1	1	1	1	1
AT4G18450	AT1G25540	1	0	0	0	0	0	0	0
AT5G57090	AT1G50370	1	1	1	1	1	1	1	1
AT2G26650	AT4G33000	1	0	0	0	1	0	0	0
AT5G05680	AT4G15930	1	1	1	1	1	1	1	1
AT1G59900	AT3G07370	1	0	0	0	1	0	0	0
AT5G13800	AT4G22920	1	0	0	0	1	0	0	0
AT4G28520	AT5G03240	1	0	0	0	1	0	0	0
AT5G58430	AT1G17615	1	0	0	0	0	0	0	0
AT5G14420	AT2G20880	1	0	0	0	1	0	0	0
AT1G22770	AT5G24270	1	0	0	0	1	0	0	0
AT5G60410	AT4G26840	1	0	0	0	1	0	0	0
AT2G31305	AT3G46820	1	0	0	0	1	0	0	0
AT4G00480	AT5G24520	1	0	0	0	1	0	0	0
AT2G40030	AT4G15950	1	0	0	0	1	0	0	0
AT3G13380	AT3G13380	1	1	1	1	0	0	0	0
AT4G26570	AT5G57630	1	1	1	1	1	1	1	1
AT4G34460	AT4G18710	1	0	0	0	1	0	0	0
AT4G18710	AT5G52640	1	1	1	1	1	1	1	1
AT5G06680	AT1G73790	1	0	0	0	1	0	0	0
AT2G22670	AT1G04250	1	0	0	0	1	0	0	0
AT5G11300	AT1G73690	1	0	0	0	1	0	0	0
AT5G59380	AT1G20870	1	0	0	0	1	0	0	0
AT5G15840	AT4G38960	1	0	0	0	1	0	0	0
AT5G60450	AT2G22670	1	0	0	0	1	0	0	0
AT5G44160	AT3G29160	1	0	0	0	1	0	0	0
AT2G18290	AT3G57860	1	0	0	0	1	0	0	0
AT2G46990	AT5G37020	1	0	0	0	1	0	0	0
AT3G03380	AT3G03380	1	1	1	1	0	0	0	0
AT1G71020	AT1G32640	1	0	0	0	1	0	0	0
AT4G11380	AT5G22770	1	0	0	0	0	0	0	0
AT1G15750	AT2G38300	1	1	1	1	1	1	1	1
AT5G49720	AT5G64740	1	0	0	0	1	0	0	0
AT5G53290	AT4G27950	1	0	0	0	0	0	0	0
AT5G60410	AT1G69770	1	1	1	1	1	1	1	1
AT3G11410	AT1G12480	1	0	0	0	1	0	0	0
AT4G31160	AT1G20540	1	1	1	1	1	1	1	1
AT5G25890	AT5G20730	1	0	0	0	1	0	0	0
AT3G50630	AT2G27960	1	0	0	0	1	0	0	0
AT5G41560	AT5G53160	1	0	0	0	1	0	0	0
AT4G29160	AT5G22950	1	0	0	0	1	0	0	0
AT1G25490	AT1G75080	1	0	0	0	0	0	0	0
AT4G21670	AT1G09700	1	1	1	1	0	0	0	0
AT5G64060	AT5G64060	1	1	1	1	0	0	0	0
AT4G08500	AT1G18080	1	0	0	0	1	0	0	0
AT4G28980	AT5G10440	1	0	0	0	1	0	0	0
AT5G65430	AT4G35650	1	1	1	1	1	1	1	1
AT4G18620	AT4G26080	1	0	0	0	0	0	0	0
AT4G00710	AT1G51800	1	0	0	0	1	0	0	0
AT4G24990	AT5G41700	1	0	0	0	1	0	0	0
AT3G21630	AT3G21630	1	1	1	1	0	0	0	0
AT5G20730	AT4G29080	1	1	1	1	1	1	1	1
AT5G60640	AT1G25310	1	1	1	1	0	0	0	0
AT3G21510	AT1G26630	1	0	0	0	1	0	0	0
AT2G25170	AT5G11260	1	1	1	1	1	1	1	1
AT1G35670	AT3G11410	1	0	0	0	1	0	0	0
AT5G66730	AT1G14920	1	1	1	1	1	1	1	1
AT1G75950	AT1G80440	1	1	1	1	1	1	1	1
AT1G04250	AT5G60450	1	0	0	0	1	0	0	0
AT3G23050	AT1G51950	1	0	0	0	1	0	0	0
AT5G35080	AT1G18260	1	0	0	0	1	0	0	0
AT4G34460	AT1G66160	1	1	1	1	1	1	1	1
AT5G41315	AT4G38600	1	0	0	0	0	0	0	0
AT5G08330	AT1G58100	1	1	1	1	1	1	1	1
AT1G80390	AT1G19850	1	0	0	0	0	0	0	0
AT5G17990	AT2G40940	1	1	1	1	1	1	1	1
AT4G35090	AT3G54360	1	0	0	0	1	0	0	0
AT1G15570	AT2G27960	1	1	1	1	1	1	1	1
AT1G30330	AT3G23030	1	0	0	0	1	0	0	0
AT1G13120	AT3G53110	1	0	0	0	1	0	0	0
AT5G50480	AT2G38880	1	0	0	0	1	0	0	0
AT4G09000	AT2G38400	1	1	1	1	0	0	0	0
AT5G61900	AT5G02490	1	1	1	1	1	1	1	1
AT2G36400	AT5G28640	1	0	0	0	1	0	0	0
AT2G26040	AT4G18620	1	0	0	0	0	0	0	0
AT1G15910	AT3G48670	1	0	0	0	0	0	0	0
AT1G19200	AT3G29160	1	0	0	0	1	0	0	0
AT1G75080	AT1G13460	1	0	0	0	0	0	0	0
AT2G46310	AT4G23750	1	0	0	0	1	0	0	0
AT1G54830	AT2G38880	1	0	0	0	1	0	0	0
AT2G36270	AT5G62920	1	0	0	0	1	0	0	0
AT5G56010	AT4G18710	1	0	0	0	0	0	0	0
AT3G22231	AT1G22920	1	1	1	1	1	1	1	1
AT3G10040	AT1G53910	1	0	0	0	1	0	0	0
AT3G06590	AT2G03150	1	0	0	0	1	0	0	0
AT4G09000	AT5G27420	1	0	0	0	0	0	0	0
AT1G30330	AT5G57420	1	1	1	1	1	1	1	1
AT5G09260	AT2G19830	1	0	0	0	0	0	0	0
AT1G78300	AT1G78300	1	1	1	1	0	0	0	0
AT3G17980	AT5G53160	1	1	1	1	1	1	1	1
AT5G53060	AT4G21670	1	0	0	0	0	0	0	0
AT2G06530	AT3G53120	1	0	0	0	0	0	0	0
AT4G36860	AT1G69690	1	0	0	0	1	0	0	0
AT4G35090	AT4G20380	1	0	0	0	1	0	0	0
AT3G15170	AT3G15170	1	1	1	1	0	0	0	0
AT1G25540	AT3G23240	1	0	0	0	1	0	0	0
AT1G20930	AT2G27960	1	0	0	0	1	0	0	0
AT1G76900	AT1G75950	1	1	1	1	1	1	1	1
AT5G46330	AT2G39660	1	0	0	0	1	0	0	0
AT1G14920	AT1G63650	1	0	0	0	1	0	0	0
AT1G19850	AT1G04100	1	0	0	0	1	0	0	0
AT5G48120	AT4G34740	1	1	1	1	1	1	1	1
AT1G19180	AT4G16430	1	1	1	1	1	1	1	1
AT2G22540	AT1G77080	1	0	0	0	1	0	0	0
AT4G18710	AT1G19220	1	1	1	1	1	1	1	1
AT5G28640	AT2G45480	1	0	0	0	0	0	0	0
AT5G07690	AT4G17880	1	1	1	1	1	1	1	1
AT2G19830	AT5G63880	1	0	0	0	1	0	0	0
AT2G20180	AT2G20180	1	1	1	1	0	0	0	0
AT5G46240	AT1G04750	1	1	1	1	1	1	1	1
AT1G53130	AT1G50610	1	1	1	1	0	0	0	0
AT3G48750	AT4G37630	1	0	0	0	1	0	0	0
AT5G13270	AT3G15000	1	1	1	1	1	1	1	1
AT3G50070	AT3G48750	1	0	0	0	1	0	0	0
AT2G37060	AT5G50480	1	0	0	0	0	0	0	0
AT1G74950	AT4G17880	1	0	0	0	1	0	0	0
AT5G27910	AT1G09030	1	0	0	0	0	0	0	0
AT5G03240	AT2G27020	1	0	0	0	1	0	0	0
AT5G66030	AT2G44610	1	1	1	1	1	1	1	1
AT3G23030	AT5G25890	1	1	1	1	1	1	1	1
AT2G31650	AT3G49660	1	0	0	0	1	0	0	0
AT2G19520	AT5G61060	1	0	0	0	0	0	0	0
AT1G17380	AT1G74950	1	0	0	0	1	0	0	0
AT4G35900	AT5G62040	1	0	0	0	1	0	0	0
AT1G71030	AT4G18710	1	0	0	0	1	0	0	0
AT5G60450	AT3G23050	1	0	0	0	1	0	0	0
AT5G63470	AT1G21970	1	0	0	0	0	0	0	0
AT4G39070	AT1G25540	1	0	0	0	1	0	0	0
AT5G48820	AT2G22490	1	1	1	1	1	1	1	1
AT4G03550	AT5G47960	1	1	1	1	1	1	1	1
AT3G54180	AT4G37630	1	1	0	0	0	0	0	0
AT3G08720	AT5G53000	1	0	0	0	1	0	0	0
AT2G05210	AT3G57150	1	1	1	1	1	1	1	1
AT5G61010	AT5G12370	1	1	1	1	1	1	1	1
AT3G44110	AT2G22540	1	0	0	0	1	0	0	0
AT1G04100	AT1G19850	1	0	0	0	1	0	0	0
AT4G35790	AT1G13440	1	1	1	1	1	1	1	1
AT4G30950	AT4G30950	1	1	1	1	0	0	0	0
AT2G42160	AT2G26000	1	0	0	0	1	0	0	0
AT1G02340	AT2G37678	1	0	0	0	0	0	0	0
AT5G03240	AT5G44120	1	0	0	0	1	0	0	0
AT3G17840	AT3G17840	1	1	1	1	0	0	0	0
AT1G30330	AT1G75080	1	0	0	0	0	0	0	0
AT3G11260	AT1G69040	1	1	1	1	0	0	0	0
AT3G47620	AT2G01570	1	0	0	0	1	0	0	0
AT1G14390	AT4G20790	1	1	1	1	1	1	1	1
AT5G03240	AT2G04030	1	1	1	0	1	1	1	0
AT4G31700	AT3G48090	1	0	0	0	1	0	0	0
AT3G61630	AT1G71130	1	0	0	0	1	0	0	0
AT1G77080	AT2G22540	1	0	0	0	1	0	0	0
AT1G04100	AT5G25890	1	1	1	1	1	1	1	1
AT4G27950	AT4G27950	1	1	0	0	0	0	0	0
AT3G11820	AT1G04750	1	1	1	1	1	1	1	1
AT5G02810	AT1G15750	1	0	0	0	1	0	0	0
AT5G03240	AT3G24503	1	1	1	1	1	1	1	1
AT1G75080	AT3G25800	1	0	0	0	0	0	0	0
AT2G36010	AT3G12280	1	0	0	0	1	0	0	0
AT3G06730	AT4G28590	1	0	0	0	1	0	0	0
AT3G25710	AT5G41315	1	1	1	1	0	0	0	0
AT2G19520	AT3G48190	1	1	1	1	0	0	0	0
AT3G28270	AT3G15950	1	1	1	1	1	1	1	1
AT3G11410	AT3G50500	1	0	0	0	1	0	0	0
AT2G26070	AT2G46650	1	1	1	1	1	1	1	1
AT2G32950	AT4G16250	1	1	1	1	1	1	1	1
AT5G03240	AT5G48300	1	1	1	1	1	1	1	1
AT5G21990	AT5G56030	1	1	1	1	0	0	0	0
AT5G53480	AT4G16143	1	1	1	1	1	1	1	1
AT4G17880	AT5G20900	1	0	0	0	1	0	0	0
AT5G05800	AT1G14320	1	0	0	0	1	0	0	0
AT4G29160	AT4G29160	1	1	1	1	0	0	0	0
AT5G53160	AT5G59220	1	0	0	0	1	0	0	0
AT1G51800	AT4G00710	1	0	0	0	1	0	0	0
AT1G04100	AT3G23050	1	1	1	0	1	1	1	0
AT1G56170	AT2G47810	1	0	0	0	1	0	0	0
AT1G26480	AT4G12720	1	0	0	0	1	0	0	0
AT3G19720	AT1G01820	1	0	0	0	1	0	0	0
AT1G77760	AT1G78300	1	0	0	0	1	0	0	0
AT2G19520	AT5G63110	1	0	0	0	0	0	0	0
AT5G61210	AT1G04750	1	1	1	1	1	1	1	1
AT5G50470	AT5G47670	1	0	0	0	1	0	0	0
AT4G13250	AT4G22920	1	0	0	0	1	0	0	0
AT2G28160	AT2G27050	1	1	1	1	0	0	0	0
AT2G01570	AT5G47640	1	1	1	1	1	1	1	1
AT4G27420	AT1G17840	1	1	1	1	1	1	1	1
AT4G34090	AT4G04640	1	0	0	0	1	0	0	0
AT2G23380	AT3G23980	1	1	1	1	1	1	1	1
AT1G22985	AT4G27950	1	0	0	0	0	0	0	0
AT1G51950	AT1G19850	1	0	0	0	1	0	0	0
AT1G20110	AT5G13860	1	1	1	1	0	0	0	0
AT5G53000	AT3G08720	1	0	0	0	1	0	0	0
AT1G22882	AT1G71360	1	0	0	0	0	0	0	0
AT2G43790	AT1G37130	1	0	0	0	1	0	0	0
AT1G50420	AT3G45260	1	1	1	1	1	1	1	1
AT5G24030	AT2G38910	1	1	1	1	1	1	1	1
AT2G01200	AT5G20730	1	0	0	0	0	0	0	0
AT1G53910	AT3G10040	1	0	0	0	1	0	0	0
AT1G05200	AT4G35290	1	0	0	0	1	0	0	0
AT1G72830	AT4G14540	1	0	0	0	1	0	0	0
AT3G10730	AT5G56210	1	1	1	1	0	0	0	0
AT3G15000	AT5G44780	1	0	0	0	1	0	0	0
AT2G37630	AT2G37630	1	1	1	1	0	0	0	0
AT3G25070	AT4G30190	1	1	1	1	1	1	1	1
AT5G03240	AT5G56000	1	0	0	0	0	0	0	0
AT5G46760	AT1G72450	1	0	0	0	1	0	0	0
AT5G43810	AT4G08150	1	0	0	0	1	0	0	0
AT5G47640	AT5G50490	1	0	0	0	0	0	0	0
AT3G13110	AT2G43750	1	1	1	1	1	1	1	1
AT5G53290	AT4G23750	1	0	0	0	1	0	0	0
AT3G60010	AT3G04660	1	0	0	0	1	0	0	0
AT4G01370	AT4G01370	1	1	1	1	0	0	0	0
AT4G20020	AT2G35240	1	0	0	0	0	0	0	0
AT1G15750	AT5G60120	1	1	1	0	1	1	1	0
AT4G21100	AT5G41560	1	0	0	0	1	0	0	0
AT5G62600	AT3G61860	1	1	1	1	1	1	1	1
AT4G21560	AT5G13860	1	1	1	1	0	0	0	0
AT1G35580	AT3G02520	1	1	0	0	1	1	0	0
AT5G50200	AT1G12940	1	1	1	1	1	1	1	1
AT1G30330	AT5G65670	1	0	0	0	1	0	0	0
AT1G54830	AT2G37060	1	0	0	0	0	0	0	0
AT1G80440	AT3G16857	1	1	1	1	1	1	1	1
AT5G47670	AT5G50470	1	0	0	0	1	0	0	0
AT1G08590	AT3G54890	1	1	1	1	1	1	1	1
AT3G22942	AT3G21630	1	1	1	1	0	0	0	0
AT1G17380	AT5G46760	1	0	0	0	1	0	0	0
AT2G22490	AT2G27970	1	0	0	0	1	0	0	0
AT1G25540	AT2G36270	1	0	0	0	1	0	0	0
AT5G42350	AT4G02570	1	1	1	1	0	0	0	0
AT3G52770	AT2G34710	1	1	1	1	1	1	1	1
AT5G13180	AT1G71930	1	0	0	0	1	0	0	0
AT4G20020	AT1G11430	1	0	0	0	1	0	0	0
AT3G21220	AT1G75080	1	0	0	0	0	0	0	0
AT3G04730	AT3G23030	1	0	0	0	1	0	0	0
AT2G39810	AT1G12860	1	1	1	1	1	1	1	1
AT1G78290	AT5G21326	1	1	1	1	0	0	0	0
AT4G34390	AT1G49480	1	0	0	0	1	0	0	0
AT2G26070	AT2G32720	1	1	1	0	1	1	1	0
AT3G11410	AT1G45249	1	0	0	0	0	0	0	0
AT1G51070	AT4G14410	1	0	0	0	1	0	0	0
AT3G48750	AT5G67260	1	0	0	0	1	0	0	0
AT3G06380	AT5G42190	1	1	1	0	1	1	1	0
AT2G39810	AT5G15840	1	0	0	0	1	0	0	0
AT5G20730	AT1G04250	1	0	0	0	1	0	0	0
AT5G16620	AT5G19620	1	0	0	0	1	0	0	0
AT3G46580	AT5G55190	1	0	0	0	1	0	0	0
AT1G04100	AT1G15750	1	0	0	0	1	0	0	0
AT3G17310	AT2G40030	1	0	0	0	1	0	0	0
AT4G23750	AT5G53290	1	0	0	0	1	0	0	0
AT5G65800	AT1G78300	1	0	0	0	1	0	0	0
AT4G13520	AT5G42970	1	1	1	1	1	1	1	1
AT3G54320	AT5G19000	1	1	1	1	0	0	0	0
AT5G65670	AT1G30330	1	0	0	0	1	0	0	0
AT1G48500	AT3G26744	1	0	0	0	0	0	0	0
AT3G02330	AT3G15000	1	1	1	1	1	1	1	1
AT5G03240	AT1G24510	1	1	1	1	1	1	1	1
AT5G47670	AT1G54830	1	0	0	0	1	0	0	0
AT4G12950	AT2G33330	1	0	0	0	0	0	0	0
AT4G38130	AT4G32010	1	0	0	0	1	0	0	0
AT1G72300	AT4G30190	1	0	0	0	1	0	0	0
AT3G50630	AT2G27970	1	0	0	0	1	0	0	0
AT5G46630	AT1G47830	1	1	1	1	1	1	1	1
AT1G04550	AT2G22670	1	0	0	0	1	0	0	0
AT3G26744	AT1G48500	1	0	0	0	0	0	0	0
AT2G17870	AT2G36170	1	1	1	1	1	1	1	1
AT2G22670	AT1G19220	1	1	1	0	1	1	1	0
AT3G10490	AT4G20400	1	0	0	0	0	0	0	0
AT3G53340	AT5G50480	1	0	0	0	1	0	0	0
AT5G43990	AT2G02090	1	0	0	0	1	0	0	0
AT4G23750	AT3G61630	1	0	0	0	1	0	0	0
AT5G20280	AT2G35840	1	1	1	1	1	1	1	1
AT5G63970	AT1G79380	1	1	1	1	1	1	1	1
AT3G10730	AT1G22882	1	0	0	0	0	0	0	0
AT1G21970	AT5G50470	1	1	1	0	1	1	1	0
AT5G18680	AT1G75950	1	1	0	0	1	1	0	0
AT4G26630	AT4G26630	1	1	1	1	0	0	0	0
AT3G56770	AT5G11260	1	0	0	0	0	0	0	0
AT1G74080	AT5G46760	1	1	1	0	1	1	1	0
AT3G62720	AT4G02500	1	0	0	0	1	0	0	0
AT1G02810	AT3G14310	1	0	0	0	1	0	0	0
AT5G65930	AT2G34680	1	0	0	0	1	0	0	0
AT5G61210	AT5G58430	1	0	0	0	1	0	0	0
AT5G02800	AT1G03445	1	1	1	1	1	1	1	1
AT3G11410	AT4G33950	1	0	0	0	1	0	0	0
AT4G10180	AT2G43010	1	0	0	0	1	0	0	0
AT2G19480	AT4G26840	1	0	0	0	1	0	0	0
AT1G69690	AT2G39830	1	0	0	0	1	0	0	0
AT1G35720	AT2G38750	1	0	0	0	1	0	0	0
AT5G11040	AT5G59730	1	0	0	0	1	0	0	0
AT1G67700	AT1G75690	1	0	0	0	1	0	0	0
AT5G37020	AT1G80390	1	1	1	0	0	0	0	0
AT3G01130	AT4G31570	1	1	1	1	0	0	0	0
AT5G45260	AT5G45250	1	1	1	1	1	1	1	1
AT1G47270	AT4G34210	1	1	0	0	0	0	0	0
AT1G08970	AT5G47640	1	0	0	0	1	0	0	0
AT5G67140	AT5G42190	1	0	0	0	0	0	0	0
AT4G19700	AT3G06490	1	1	1	1	0	0	0	0
AT5G60450	AT5G25890	1	0	0	0	1	0	0	0
AT1G30330	AT4G28640	1	1	1	0	1	1	1	0
AT4G23400	AT4G35100	1	0	0	0	0	0	0	0
AT3G04730	AT3G15540	1	0	0	0	1	0	0	0
AT5G11260	AT1G75080	1	1	1	1	0	0	0	0
AT1G75950	AT3G48880	1	0	0	0	1	0	0	0
AT2G33430	AT1G72530	1	1	1	1	1	1	1	1
AT5G57050	AT5G66880	1	1	1	0	1	1	1	0
AT1G48630	AT4G34460	1	1	1	1	1	1	1	1
AT5G53480	AT5G20020	1	1	1	1	0	0	0	0
AT5G62500	AT2G03680	1	0	0	0	1	0	0	0
AT2G01200	AT1G30330	1	0	0	0	0	0	0	0
AT1G13460	AT1G75080	1	0	0	0	0	0	0	0
AT5G44280	AT1G14510	1	0	0	0	1	0	0	0
AT2G33430	AT2G33430	1	1	1	0	0	0	0	0
AT5G48820	AT2G27960	1	0	0	0	1	0	0	0
AT3G12280	AT1G47870	1	0	0	0	1	0	0	0
AT3G22170	AT5G11260	1	0	0	0	1	0	0	0
AT2G41140	AT4G17750	1	0	0	0	1	0	0	0
AT2G41680	AT3G11630	1	0	0	0	1	0	0	0
AT1G15750	AT1G19350	1	1	1	1	0	0	0	0
AT4G23980	AT2G01200	1	1	1	1	0	0	0	0
AT1G75100	AT2G21660	1	0	0	0	1	0	0	0
AT4G24560	AT4G37930	1	0	0	0	1	0	0	0
AT5G03240	AT3G47520	1	1	1	1	1	1	1	1
AT1G59750	AT1G59750	1	1	1	1	0	0	0	0
AT1G72430	AT3G23150	1	0	0	0	1	0	0	0
AT5G05170	AT5G17420	1	0	0	0	1	0	0	0
AT1G59610	AT1G59610	1	1	1	1	0	0	0	0
AT2G22670	AT5G60450	1	0	0	0	1	0	0	0
AT3G12580	AT1G50460	1	0	0	0	1	0	0	0
AT2G28550	AT1G68050	1	1	1	1	0	0	0	0
AT5G24520	AT2G37260	1	0	0	0	1	0	0	0
AT4G37490	AT1G20930	1	0	0	0	1	0	0	0
AT4G13830	AT4G15560	1	0	0	0	1	0	0	0
AT5G03240	AT5G19990	1	1	1	1	0	0	0	0
AT5G63470	AT5G47670	1	0	0	0	0	0	0	0
AT2G45820	AT4G16143	1	1	1	1	1	1	1	1
AT1G03840	AT2G01570	1	0	0	0	1	0	0	0
AT3G30725	AT3G09770	1	0	0	0	0	0	0	0
AT4G26840	AT3G53390	1	1	1	1	1	1	1	1
AT5G44120	AT5G03240	1	0	0	0	1	0	0	0
AT4G16280	AT2G43010	1	0	0	0	1	0	0	0
AT1G12480	AT4G33950	1	0	0	0	1	0	0	0
AT4G33430	AT4G33430	1	1	1	1	0	0	0	0
AT1G15215	AT4G11130	1	0	0	0	0	0	0	0
AT5G64740	AT5G17420	1	0	0	0	1	0	0	0
AT1G04400	AT2G46340	1	0	0	0	1	0	0	0
AT1G50420	AT5G03150	1	1	1	0	1	1	1	0
AT2G43120	AT1G20850	1	0	0	0	0	0	0	0
AT5G46760	AT4G17880	1	0	0	0	1	0	0	0
AT5G37020	AT3G23050	1	1	1	1	1	1	1	1
AT1G80490	AT5G56030	1	0	0	0	0	0	0	0
AT4G33430	AT3G28450	1	1	1	0	1	1	1	0
AT1G04250	AT4G23980	1	1	1	1	1	1	1	1
AT3G45640	AT4G12470	1	1	1	1	1	1	1	1
AT5G13220	AT4G28910	1	0	0	0	1	0	0	0
AT1G77760	AT3G45640	1	0	0	0	1	0	0	0
AT1G58290	AT3G21200	1	1	1	1	1	1	1	1
AT5G21990	AT5G52640	1	0	0	0	0	0	0	0
AT2G25930	AT2G43010	1	1	1	1	1	1	1	1
AT5G47690	AT4G26630	1	0	0	0	0	0	0	0
AT2G27960	AT5G13840	1	0	0	0	1	0	0	0
AT5G65430	AT2G32950	1	1	1	1	1	1	1	1
AT4G14560	AT5G25890	1	0	0	0	1	0	0	0
AT1G04550	AT1G51950	1	0	0	0	1	0	0	0
AT1G44000	AT4G37000	1	1	1	1	1	1	1	1
AT5G63860	AT2G46340	1	1	1	1	1	1	1	1
AT5G03240	AT4G24690	1	1	1	1	1	1	1	1
AT2G46830	AT4G10180	1	0	0	0	1	0	0	0
AT5G05410	AT2G15430	1	1	1	1	0	0	0	0
AT4G30190	AT5G02760	1	0	0	0	1	0	0	0
AT4G28910	AT5G20900	1	0	0	0	1	0	0	0
AT3G53340	AT5G50470	1	0	0	0	1	0	0	0
AT4G35100	AT1G28490	1	1	1	1	0	0	0	0
AT5G52600	AT5G41315	1	1	1	1	0	0	0	0
AT1G15050	AT1G34390	1	0	0	0	0	0	0	0
AT2G01570	AT5G03150	1	1	1	0	1	1	1	0
AT2G22880	AT2G22880	1	1	1	1	0	0	0	0
AT5G61060	AT5G65430	1	0	0	0	1	0	0	0
AT3G54180	AT1G16330	1	0	0	0	0	0	0	0
AT1G78300	AT4G11280	1	1	0	0	1	1	0	0
AT2G22490	AT2G32710	1	0	0	0	1	0	0	0
AT5G53360	AT1G01060	1	1	1	1	1	1	1	1
AT2G23430	AT5G67260	1	1	1	1	1	1	1	1
AT4G36810	AT5G17230	1	1	1	1	1	1	1	1
AT3G20650	AT4G13940	1	1	1	1	1	1	1	1
AT4G13940	AT3G09820	1	0	0	0	1	0	0	0
AT1G63650	AT2G01570	1	0	0	0	1	0	0	0
AT5G02200	AT1G02340	1	0	0	0	1	0	0	0
AT3G07780	AT3G07780	1	1	1	1	0	0	0	0
AT5G46790	AT5G37740	1	0	0	0	1	0	0	0
AT4G32295	AT1G15750	1	0	0	0	0	0	0	0
AT4G34460	AT5G64330	1	0	0	0	1	0	0	0
AT4G37710	AT4G37710	1	1	0	0	0	0	0	0
AT1G76900	AT5G42190	1	1	0	0	1	1	0	0
AT2G46500	AT2G21270	1	1	1	1	1	1	1	1
AT5G47670	AT1G08970	1	0	0	0	1	0	0	0
AT5G50200	AT5G60770	1	1	0	0	1	1	0	0
AT4G33950	AT4G33950	1	1	1	1	0	0	0	0
AT3G07560	AT3G10572	1	1	1	1	0	0	0	0
AT2G30120	AT4G00650	1	0	0	0	1	0	0	0
AT4G26430	AT1G02090	1	0	0	0	1	0	0	0
AT4G01026	AT3G11410	1	0	0	0	1	0	0	0
AT1G73030	AT2G27600	1	0	0	0	1	0	0	0
AT4G28860	AT1G04400	1	1	1	1	0	0	0	0
AT3G48590	AT5G47670	1	0	0	0	0	0	0	0
AT1G10290	AT1G59610	1	0	0	0	1	0	0	0
AT3G48750	AT5G03415	1	0	0	0	1	0	0	0
AT3G45640	AT1G27730	1	0	0	0	1	0	0	0
AT3G17970	AT5G56030	1	1	1	1	1	1	1	1
AT2G43010	AT2G42870	1	0	0	0	1	0	0	0
AT2G01570	AT1G63650	1	0	0	0	1	0	0	0
AT2G45170	AT4G34660	1	1	1	1	1	1	1	1
AT2G33430	AT2G35240	1	0	0	0	0	0	0	0
AT2G26975	AT2G26975	1	1	1	1	0	0	0	0
AT1G20870	AT5G59380	1	0	0	0	1	0	0	0
AT2G17410	AT4G26840	1	0	0	0	1	0	0	0
AT1G58100	AT1G73805	1	0	0	0	1	0	0	0
AT1G06530	AT1G06530	1	1	1	1	0	0	0	0
AT4G13930	AT4G24560	1	0	0	0	0	0	0	0
AT2G36270	AT4G16280	1	0	0	0	1	0	0	0
AT2G27600	AT1G73030	1	0	0	0	1	0	0	0
AT1G15750	AT5G02810	1	0	0	0	1	0	0	0
AT4G38600	AT5G41315	1	0	0	0	0	0	0	0
AT3G61710	AT4G34660	1	1	1	1	1	1	1	1
AT5G02500	AT1G50460	1	0	0	0	1	0	0	0
AT4G28910	AT1G17380	1	0	0	0	1	0	0	0
AT1G22300	AT1G78300	1	0	0	0	1	0	0	0
AT2G36270	AT1G10470	1	1	1	1	1	1	1	1
AT1G44000	AT5G04900	1	1	1	1	1	1	1	1
AT1G09030	AT3G48590	1	0	0	0	0	0	0	0
AT5G53560	AT1G09960	1	0	0	0	1	0	0	0
AT2G39830	AT3G47620	1	0	0	0	1	0	0	0
AT1G54840	AT3G25655	1	0	0	0	1	0	0	0
AT4G39400	AT5G59010	1	1	1	1	1	1	1	1
AT3G22942	AT5G48380	1	1	1	1	0	0	0	0
AT3G01680	AT3G01680	1	1	1	1	0	0	0	0
AT5G53290	AT3G61630	1	0	0	0	1	0	0	0
AT1G08370	AT1G03060	1	0	0	0	1	0	0	0
AT2G26570	AT1G66480	1	1	1	1	1	1	1	1
AT5G63470	AT2G13570	1	0	0	0	0	0	0	0
AT4G24210	AT5G60410	1	0	0	0	1	0	0	0
AT1G49720	AT5G66880	1	1	1	1	1	1	1	1
AT2G37000	AT1G32100	1	0	0	0	0	0	0	0
AT1G10522	AT1G09340	1	1	1	1	1	1	1	1
AT5G03740	AT5G63110	1	0	0	0	1	0	0	0
AT2G31305	AT4G11240	1	0	0	0	1	0	0	0
AT4G27330	AT1G30210	1	1	1	1	1	1	1	1
AT5G04920	AT2G06530	1	0	0	0	1	0	0	0
AT4G26840	AT2G16760	1	1	1	1	1	1	1	1
AT5G03240	AT5G26280	1	1	1	1	1	1	1	1
AT5G06680	AT4G09550	1	0	0	0	1	0	0	0
AT5G47640	AT5G50480	1	0	0	0	1	0	0	0
AT3G08970	AT1G09080	1	1	1	1	1	1	1	1
AT5G63860	AT2G32950	1	0	0	0	1	0	0	0
AT2G42940	AT4G29730	1	0	0	0	0	0	0	0
AT4G28190	AT2G20825	1	0	0	0	0	0	0	0
AT5G08330	AT5G51910	1	0	0	0	1	0	0	0
AT5G56210	AT5G04990	1	0	0	0	0	0	0	0
AT4G25760	AT3G09770	1	0	0	0	1	0	0	0
AT1G30330	AT1G15050	1	1	1	1	1	1	1	1
AT2G03220	AT2G20370	1	0	0	0	1	0	0	0
AT1G34390	AT2G01200	1	0	0	0	0	0	0	0
AT1G25540	AT1G55600	1	0	0	0	1	0	0	0
AT5G48150	AT2G04890	1	1	1	1	1	1	1	1
AT4G39400	AT1G50990	1	1	0	0	1	1	0	0
AT1G32130	AT1G19350	1	0	0	0	0	0	0	0
AT5G02800	AT4G03080	1	1	0	0	1	1	0	0
AT3G45860	AT5G46330	1	1	1	1	1	1	1	1
AT5G03240	AT4G23100	1	1	1	1	1	1	1	1
AT2G32710	AT4G03270	1	0	0	0	1	0	0	0
AT1G73690	AT5G11300	1	0	0	0	1	0	0	0
AT5G04920	AT5G04920	1	1	1	1	0	0	0	0
AT5G20730	AT2G46990	1	0	0	0	1	0	0	0
AT5G63860	AT5G63860	1	1	1	1	0	0	0	0
AT4G15900	AT1G01040	1	0	0	0	1	0	0	0
AT4G29160	AT5G44560	1	0	0	0	1	0	0	0
AT3G12280	AT3G54180	1	0	0	0	0	0	0	0
AT5G37055	AT2G30120	1	1	1	1	1	1	1	1
AT4G20020	AT4G20020	1	1	1	1	0	0	0	0
AT5G23730	AT5G63860	1	0	0	0	1	0	0	0
AT5G50470	AT2G13570	1	0	0	0	1	0	0	0
AT1G78300	AT1G35580	1	0	0	0	1	0	0	0
AT5G53280	AT5G53280	1	1	1	1	0	0	0	0
AT5G61060	AT3G10390	1	0	0	0	1	0	0	0
AT1G14920	AT3G16770	1	1	1	1	1	1	1	1
AT2G43790	AT4G18880	1	1	1	1	1	1	1	1
AT3G05690	AT1G08970	1	0	0	0	1	0	0	0
AT2G38750	AT1G35720	1	0	0	0	1	0	0	0
AT5G13790	AT3G57390	1	0	0	0	1	0	0	0
AT2G33460	AT1G80350	1	1	1	1	1	1	1	1
AT3G19150	AT2G22490	1	1	1	0	0	0	0	0
AT2G27100	AT1G18080	1	0	0	0	1	0	0	0
AT2G03190	AT5G03970	1	0	0	0	1	0	0	0
AT4G26840	AT5G08450	1	0	0	0	1	0	0	0
AT4G20130	AT2G34640	1	0	0	0	1	0	0	0
AT5G03240	AT4G28520	1	0	0	0	1	0	0	0
AT5G03240	AT2G42600	1	1	1	1	1	1	1	1
AT4G33270	AT2G42260	1	0	0	0	0	0	0	0
AT1G35580	AT5G38480	1	0	0	0	1	0	0	0
AT4G23750	AT2G46310	1	0	0	0	1	0	0	0
AT3G11540	AT3G47620	1	0	0	0	1	0	0	0
AT3G15660	AT5G17560	1	1	1	1	1	1	1	1
AT2G30360	AT3G44110	1	0	0	0	1	0	0	0
AT5G63860	AT5G23730	1	0	0	0	1	0	0	0
AT5G13860	AT5G04920	1	0	0	0	0	0	0	0
AT4G30360	AT4G30190	1	1	1	1	1	1	1	1
AT1G75840	AT2G28250	1	1	1	1	1	1	1	1
AT1G16610	AT1G23860	1	1	1	1	1	1	1	1
AT3G54360	AT4G35090	1	0	0	0	1	0	0	0
AT2G37678	AT4G25560	1	0	0	0	0	0	0	0
AT4G04950	AT2G44270	1	1	1	1	1	1	1	1
AT1G30330	AT1G51950	1	0	0	0	1	0	0	0
AT2G42620	AT4G36780	1	1	1	1	1	1	1	1
AT2G47900	AT5G42190	1	1	0	0	1	1	0	0
AT5G05410	AT1G25540	1	0	0	0	1	0	0	0
AT1G04100	AT1G51950	1	0	0	0	1	0	0	0
AT1G09030	AT5G63470	1	0	0	0	0	0	0	0
AT5G03240	AT3G19950	1	1	1	1	1	1	1	1
AT5G59730	AT5G11040	1	0	0	0	1	0	0	0
AT4G26570	AT4G34840	1	0	0	0	1	0	0	0
AT2G27970	AT3G50630	1	0	0	0	1	0	0	0
AT3G06730	AT1G69200	1	0	0	0	1	0	0	0
AT1G19850	AT3G04730	1	0	0	0	1	0	0	0
AT4G09000	AT1G78300	1	0	0	0	0	0	0	0
AT1G19180	AT4G00870	1	1	1	1	1	1	1	1
AT2G18290	AT3G48750	1	0	0	0	1	0	0	0
AT1G19850	AT4G28640	1	1	0	0	1	1	0	0
AT1G51950	AT1G04250	1	0	0	0	1	0	0	0
AT5G63610	AT4G37630	1	1	1	1	1	1	1	1
AT5G20900	AT1G74950	1	1	1	1	1	1	1	1
AT2G27960	AT1G47230	1	1	1	0	1	1	1	0
AT2G16390	AT2G40030	1	0	0	0	1	0	0	0
AT5G64740	AT5G49720	1	0	0	0	1	0	0	0
AT1G56170	AT3G53340	1	0	0	0	1	0	0	0
AT2G32710	AT4G34160	1	1	1	1	1	1	1	1
AT1G75080	AT3G09880	1	0	0	0	0	0	0	0
AT2G39770	AT1G71230	1	0	0	0	1	0	0	0
AT4G12950	AT2G01660	1	0	0	0	0	0	0	0
AT2G42260	AT5G13840	1	0	0	0	0	0	0	0
AT5G53000	AT2G36270	1	0	0	0	1	0	0	0
AT4G27950	AT3G61630	1	0	0	0	0	0	0	0
AT2G42870	AT2G43010	1	0	0	0	1	0	0	0
AT2G34640	AT1G09530	1	1	1	1	1	1	1	1
AT2G25930	AT3G46640	1	0	0	0	0	0	0	0
AT2G37678	AT1G02340	1	0	0	0	0	0	0	0
AT2G46340	AT1G09570	1	0	0	0	1	0	0	0
AT2G27960	AT4G03270	1	0	0	0	1	0	0	0
AT4G20400	AT3G10490	1	0	0	0	0	0	0	0
AT1G25540	AT1G32640	1	0	0	0	1	0	0	0
AT5G67260	AT2G32710	1	0	0	0	1	0	0	0
AT5G03240	AT5G52640	1	0	0	0	1	0	0	0
AT2G46310	AT3G61630	1	0	0	0	1	0	0	0
AT2G27970	AT4G37630	1	0	0	0	1	0	0	0
AT1G54830	AT5G47640	1	0	0	0	1	0	0	0
AT5G20480	AT4G33430	1	0	0	0	1	0	0	0
AT3G17970	AT5G02500	1	1	1	1	1	1	1	1
AT1G20930	AT4G37490	1	0	0	0	1	0	0	0
AT1G71130	AT3G61630	1	0	0	0	1	0	0	0
AT5G50470	AT2G47810	1	0	0	0	1	0	0	0
AT2G18790	AT4G08920	1	0	0	0	1	0	0	0
AT5G53480	AT5G20010	1	0	0	0	0	0	0	0
AT1G07430	AT4G01026	1	0	0	0	1	0	0	0
AT5G56030	AT3G16830	1	0	0	0	1	0	0	0
AT5G17330	AT5G17330	1	1	1	1	0	0	0	0
AT4G04950	AT5G18400	1	1	1	1	1	1	1	1
AT2G24250	AT5G42190	1	1	1	1	1	1	1	1
AT3G53350	AT1G20090	1	0	0	0	1	0	0	0
AT2G23430	AT2G27970	1	0	0	0	1	0	0	0
AT1G12360	AT1G71820	1	0	0	0	1	0	0	0
AT2G18790	AT1G74490	1	1	1	1	1	1	1	1
AT1G04250	AT1G04550	1	0	0	0	1	0	0	0
AT3G58840	AT3G58840	1	1	1	0	0	0	0	0
AT3G14310	AT1G02810	1	0	0	0	1	0	0	0
AT4G26840	AT5G60410	1	0	0	0	1	0	0	0
AT2G33550	AT2G33550	1	1	1	1	0	0	0	0
AT2G33430	AT1G11430	1	0	0	0	1	0	0	0
AT2G18790	AT2G39810	1	0	0	0	1	0	0	0
AT1G02205	AT5G48810	1	1	1	1	1	1	1	1
AT5G55300	AT4G26630	1	0	0	0	1	0	0	0
AT1G19180	AT2G46510	1	1	1	1	1	1	1	1
AT4G22920	AT4G13250	1	0	0	0	1	0	0	0
AT2G05210	AT1G07130	1	1	1	1	1	1	1	1
AT5G27030	AT2G28550	1	0	0	0	0	0	0	0
AT1G69310	AT4G32280	1	0	0	0	1	0	0	0
AT1G32640	AT5G46760	1	0	0	0	1	0	0	0
AT3G46510	AT4G39990	1	1	1	1	1	1	1	1
AT4G28640	AT3G15540	1	0	0	0	1	0	0	0
AT5G63470	AT5G47640	1	0	0	0	0	0	0	0
AT3G57870	AT2G21470	1	0	0	0	1	0	0	0
AT2G46020	AT4G08150	1	0	0	0	1	0	0	0
AT4G34460	AT4G03415	1	0	0	0	0	0	0	0
AT2G31660	AT4G38620	1	0	0	0	1	0	0	0
AT3G45640	AT4G18880	1	1	0	0	1	1	0	0
AT5G37770	AT3G51820	1	0	0	0	1	0	0	0
AT3G57390	AT1G75060	1	0	0	0	0	0	0	0
AT5G15840	AT2G37630	1	0	0	0	1	0	0	0
AT5G06950	AT4G33040	1	0	0	0	1	0	0	0
AT2G46990	AT5G20730	1	0	0	0	1	0	0	0
AT5G03240	AT3G22110	1	1	1	0	1	1	1	0
AT5G43350	AT2G38940	1	0	0	0	0	0	0	0
AT1G30330	AT3G62100	1	0	0	0	1	0	0	0
AT4G31160	AT2G36270	1	1	1	1	1	1	1	1
AT4G37460	AT3G48090	1	0	0	0	1	0	0	0
AT4G10180	AT1G09530	1	0	0	0	1	0	0	0
AT5G03240	AT4G04640	1	1	1	1	1	1	1	1
AT3G45640	AT1G09700	1	1	1	1	1	1	1	1
AT2G38270	AT4G26500	1	1	1	1	1	1	1	1
AT2G26000	AT2G42160	1	0	0	0	1	0	0	0
AT2G22670	AT1G30330	1	0	0	0	1	0	0	0
AT2G13570	AT5G50480	1	0	0	0	1	0	0	0
AT3G54820	AT4G00430	1	0	0	0	1	0	0	0
AT1G80350	AT5G23430	1	1	1	1	1	1	1	1
AT1G22280	AT3G26470	1	0	0	0	1	0	0	0
AT1G17345	AT3G04580	1	0	0	0	0	0	0	0
AT4G03270	AT1G49620	1	0	0	0	1	0	0	0
AT1G49720	AT4G34000	1	0	0	0	1	0	0	0
AT3G57230	AT2G22540	1	1	1	1	1	1	1	1
AT5G50200	AT3G45060	1	1	0	0	1	1	0	0
AT1G52240	AT2G18790	1	1	1	1	1	1	1	1
AT4G14540	AT5G50480	1	0	0	0	1	0	0	0
AT2G32710	AT2G27960	1	0	0	0	1	0	0	0
AT3G54180	AT3G12280	1	0	0	0	0	0	0	0
AT5G03240	AT3G05530	1	1	1	0	1	1	1	0
AT5G25480	AT5G22650	1	1	1	1	1	1	1	1
AT1G71930	AT5G13180	1	0	0	0	1	0	0	0
AT4G28910	AT1G19180	1	0	0	0	1	0	0	0
AT2G15430	AT5G58003	1	0	0	0	0	0	0	0
AT1G19220	AT2G01200	1	0	0	0	0	0	0	0
AT1G77300	AT1G32130	1	1	1	1	1	1	1	1
AT3G45640	AT5G64960	1	0	0	0	1	0	0	0
AT4G18710	AT4G34460	1	0	0	0	1	0	0	0
AT1G04240	AT1G51950	1	1	1	0	1	1	1	0
AT5G61200	AT2G36620	1	0	0	0	0	0	0	0
AT3G49660	AT2G31650	1	0	0	0	1	0	0	0
AT4G33950	AT5G13630	1	0	0	0	1	0	0	0
AT3G62100	AT1G30330	1	0	0	0	1	0	0	0
AT2G47430	AT2G47430	1	1	1	1	0	0	0	0
AT3G50500	AT4G18710	1	0	0	0	1	0	0	0
AT2G23430	AT1G76540	1	0	0	0	1	0	0	0
AT1G04400	AT1G26260	1	1	1	1	1	1	1	1
AT5G61850	AT2G46020	1	1	1	1	1	1	1	1
AT5G64930	AT5G04470	1	0	0	0	1	0	0	0
AT5G27910	AT3G53340	1	0	0	0	1	0	0	0
AT5G44160	AT3G01090	1	0	0	0	1	0	0	0
AT2G43970	AT4G34110	1	0	0	0	1	0	0	0
AT4G15530	AT4G01200	1	0	0	0	0	0	0	0
AT5G14070	AT5G06950	1	0	0	0	1	0	0	0
AT5G11040	AT5G03540	1	1	1	1	0	0	0	0
AT3G62720	AT1G74380	1	1	0	0	1	1	0	0
AT1G79380	AT4G04950	1	1	1	1	1	1	1	1
AT2G05210	AT1G49950	1	0	0	0	1	0	0	0
AT1G43700	AT4G34460	1	0	0	0	1	0	0	0
AT3G17970	AT5G56000	1	0	0	0	0	0	0	0
AT4G27330	AT3G15030	1	1	1	1	1	1	1	1
AT5G20900	AT4G17880	1	0	0	0	1	0	0	0
AT3G57860	AT2G18290	1	0	0	0	1	0	0	0
AT3G15000	AT3G15000	1	1	1	1	0	0	0	0
AT5G57050	AT5G62880	1	0	0	0	1	0	0	0
AT1G71820	AT1G12360	1	0	0	0	1	0	0	0
AT1G53230	AT1G56650	1	1	1	1	0	0	0	0
AT3G54180	AT5G25380	1	0	0	0	0	0	0	0
AT1G30330	AT4G29080	1	0	0	0	1	0	0	0
AT5G03240	AT4G24820	1	1	1	1	1	1	1	1
AT4G21100	AT2G46340	1	1	1	1	1	1	1	1
AT1G73590	AT5G42080	1	1	1	1	1	1	1	1
AT4G38240	AT1G51590	1	1	1	1	1	1	1	1
AT3G45640	AT5G10270	1	0	0	0	1	0	0	0
AT5G44280	AT2G02470	1	0	0	0	1	0	0	0
AT4G00710	AT4G08850	1	0	0	0	1	0	0	0
AT2G16365	AT2G40080	1	0	0	0	1	0	0	0
AT1G15215	AT1G15215	1	1	1	1	0	0	0	0
AT5G22770	AT4G11380	1	0	0	0	0	0	0	0
AT1G45249	AT5G19330	1	0	0	0	0	0	0	0
AT1G02740	AT5G15840	1	1	1	1	1	1	1	1
AT4G27330	AT1G15750	1	1	1	1	1	1	1	1
AT4G22920	AT5G13800	1	0	0	0	1	0	0	0
AT1G19850	AT5G57420	1	0	0	0	1	0	0	0
AT1G32580	AT4G20020	1	0	0	0	1	0	0	0
AT2G17870	AT4G10970	1	1	1	1	1	1	1	1
AT4G23750	AT4G23750	1	1	1	0	0	0	0	0
AT2G24762	AT3G09770	1	0	0	0	1	0	0	0
AT5G03240	AT1G21720	1	1	1	1	1	1	1	1
AT3G53340	AT5G27910	1	0	0	0	1	0	0	0
AT1G02205	AT5G53560	1	1	0	0	1	1	0	0
AT1G08970	AT3G05690	1	0	0	0	1	0	0	0
AT5G09260	AT5G04920	1	0	0	0	0	0	0	0
AT4G36810	AT1G78510	1	1	1	1	1	1	1	1
AT1G53230	AT5G35550	1	1	1	0	0	0	0	0
AT2G23430	AT1G80370	1	0	0	0	1	0	0	0
AT4G27330	AT4G18390	1	1	1	1	1	1	1	1
AT5G47640	AT5G50470	1	0	0	0	1	0	0	0
AT4G09550	AT3G61650	1	1	1	1	0	0	0	0
AT2G38440	AT4G16340	1	0	0	0	1	0	0	0
AT5G51545	AT1G73060	1	0	0	0	1	0	0	0
AT5G58080	AT5G58080	1	1	1	1	0	0	0	0
AT1G01880	AT1G15570	1	0	0	0	0	0	0	0
AT2G13540	AT5G59710	1	0	0	0	1	0	0	0
AT5G09830	AT3G54900	1	0	0	0	1	0	0	0
AT5G58003	AT4G35800	1	0	0	0	1	0	0	0
AT2G46020	AT3G15030	1	1	1	1	1	1	1	1
AT1G19850	AT1G80390	1	0	0	0	0	0	0	0
AT5G49160	AT1G02580	1	0	0	0	1	0	0	0
AT4G16860	AT5G56010	1	1	1	1	0	0	0	0
AT5G64740	AT2G22125	1	0	0	0	1	0	0	0
AT4G33040	AT5G06950	1	0	0	0	1	0	0	0
AT4G11920	AT5G02530	1	0	0	0	1	0	0	0
AT2G44130	AT5G42190	1	1	1	1	0	0	0	0
AT2G43010	AT1G75080	1	0	0	0	0	0	0	0
AT1G02970	AT5G25060	1	0	0	0	1	0	0	0
AT5G25890	AT2G22670	1	0	0	0	1	0	0	0
AT5G10450	AT5G38480	1	0	0	0	1	0	0	0
AT4G26770	AT1G21940	1	0	0	0	0	0	0	0
AT1G11430	AT1G11430	1	1	1	0	0	0	0	0
AT3G28910	AT1G19350	1	1	1	1	0	0	0	0
AT3G62100	AT1G19850	1	0	0	0	1	0	0	0
AT4G34000	AT3G50500	1	1	1	0	1	1	1	0
AT4G32570	AT4G14720	1	0	0	0	1	0	0	0
AT1G08970	AT2G38880	1	0	0	0	1	0	0	0
AT5G06950	AT3G02000	1	0	0	0	1	0	0	0
AT2G28550	AT5G27030	1	0	0	0	0	0	0	0
AT2G43790	AT1G32640	1	0	0	0	1	0	0	0
AT3G17600	AT5G37020	1	0	0	0	1	0	0	0
AT2G41820	AT1G34210	1	0	0	0	1	0	0	0
AT4G14540	AT1G72830	1	0	0	0	1	0	0	0
AT3G48080	AT3G52430	1	1	1	1	1	1	1	1
AT1G22985	AT1G71130	1	0	0	0	1	0	0	0
AT3G46640	AT2G40080	1	0	0	0	0	0	0	0
AT4G34460	AT1G43700	1	0	0	0	1	0	0	0
AT4G15415	AT2G05710	1	1	1	1	1	1	1	1
AT5G58430	AT5G61210	1	0	0	0	1	0	0	0
AT1G17380	AT4G17880	1	1	0	0	1	1	0	0
AT3G50360	AT3G55005	1	0	0	0	1	0	0	0
AT5G43070	AT3G09440	1	0	0	0	1	0	0	0
AT4G00650	AT2G33835	1	0	0	0	0	0	0	0
AT5G53160	AT3G50060	1	0	0	0	1	0	0	0
AT1G17730	AT5G44560	1	0	0	0	1	0	0	0
AT1G22985	AT2G46310	1	0	0	0	1	0	0	0
AT1G54830	AT1G09030	1	0	0	0	0	0	0	0
AT4G24370	AT2G27600	1	1	1	1	1	1	1	1
AT1G17380	AT1G80490	1	0	0	0	0	0	0	0
AT2G30120	AT5G61920	1	0	0	0	1	0	0	0
AT5G03240	AT1G29150	1	1	1	1	1	1	1	1
AT4G35900	AT1G50700	1	0	0	0	1	0	0	0
AT2G16365	AT2G18790	1	1	1	1	1	1	1	1
AT1G35670	AT2G36270	1	0	0	0	1	0	0	0
AT2G19520	AT3G54760	1	1	1	1	0	0	0	0
AT1G13440	AT3G04120	1	0	0	0	0	0	0	0
AT3G16830	AT5G56030	1	0	0	0	1	0	0	0
AT5G03240	AT5G09900	1	1	1	1	1	1	1	1
AT5G61900	AT4G33430	1	0	0	0	1	0	0	0
AT5G03240	AT1G47250	1	1	1	1	1	1	1	1
AT5G60960	AT2G35110	1	1	1	1	1	1	1	1
AT5G13530	AT1G08720	1	0	0	0	1	0	0	0
AT4G18620	AT3G11410	1	0	0	0	0	0	0	0
AT2G46990	AT1G19850	1	0	0	0	1	0	0	0
AT4G27950	AT1G71130	1	0	0	0	0	0	0	0
AT5G20900	AT4G28910	1	0	0	0	1	0	0	0
AT2G26670	AT5G20140	1	1	1	1	1	1	1	1
AT1G18080	AT3G22942	1	1	1	1	0	0	0	0
AT3G51820	AT5G37770	1	0	0	0	1	0	0	0
AT5G13860	AT3G53120	1	0	0	0	0	0	0	0
AT4G28610	AT5G20150	1	1	1	1	1	1	1	1
AT5G65420	AT2G27970	1	0	0	0	1	0	0	0
AT2G38880	AT5G27910	1	0	0	0	1	0	0	0
AT2G36270	AT3G11410	1	0	0	0	1	0	0	0
AT2G20180	AT4G37710	1	0	0	0	0	0	0	0
AT1G02340	AT5G02200	1	0	0	0	1	0	0	0
AT4G18710	AT5G24520	1	1	1	1	1	1	1	1
AT3G61150	AT2G33510	1	0	0	0	0	0	0	0
AT3G57530	AT5G14870	1	1	1	1	1	1	1	1
AT4G18780	AT5G44030	1	0	0	0	1	0	0	0
AT5G05680	AT2G17990	1	1	1	1	1	1	1	1
AT2G32710	AT5G10440	1	0	0	0	1	0	0	0
AT5G23580	AT5G57050	1	1	1	0	1	1	1	0
AT3G06360	AT2G38120	1	0	0	0	1	0	0	0
AT5G63110	AT5G03740	1	0	0	0	1	0	0	0
AT1G19180	AT3G27810	1	1	1	1	1	1	1	1
AT2G18790	AT2G26190	1	1	1	1	1	1	1	1
AT1G20620	AT4G20380	1	0	0	0	1	0	0	0
AT2G29570	AT5G22750	1	0	0	0	1	0	0	0
AT1G65620	AT1G53230	1	0	0	0	0	0	0	0
AT5G17800	AT5G19000	1	1	1	1	0	0	0	0
AT1G19850	AT1G51950	1	0	0	0	1	0	0	0
AT2G26650	AT4G01420	1	1	1	0	1	1	1	0
AT3G23050	AT4G14560	1	0	0	0	1	0	0	0
AT1G04050	AT5G43990	1	0	0	0	1	0	0	0
AT3G54090	AT1G69200	1	0	0	0	1	0	0	0
AT2G01570	AT2G02080	1	1	1	0	1	1	1	0
AT3G09820	AT4G13940	1	0	0	0	1	0	0	0
AT5G63880	AT4G29160	1	0	0	0	1	0	0	0
AT3G54030	AT1G06390	1	0	0	0	1	0	0	0
AT5G43900	AT1G08370	1	0	0	0	1	0	0	0
AT4G36540	AT2G42870	1	0	0	0	1	0	0	0
AT3G12120	AT3G12120	1	1	1	1	0	0	0	0
AT5G20730	AT5G43700	1	0	0	0	1	0	0	0
AT2G27100	AT5G44200	1	0	0	0	1	0	0	0
AT5G03730	AT5G03280	1	0	0	0	1	0	0	0
AT3G01890	AT4G34430	1	1	1	1	1	1	1	1
AT3G12490	AT1G75080	1	0	0	0	0	0	0	0
AT1G30330	AT2G33310	1	0	0	0	1	0	0	0
AT5G54440	AT1G71820	1	1	1	1	1	1	1	1
AT2G47900	AT1G75950	1	1	0	0	1	1	0	0
AT1G50370	AT1G25490	1	1	1	1	1	1	1	1
AT5G09420	AT5G56030	1	1	0	0	1	1	0	0
AT4G26080	AT3G01090	1	0	0	0	1	0	0	0
AT2G01570	AT3G45260	1	1	1	0	1	1	1	0
AT3G20650	AT3G09820	1	1	1	1	1	1	1	1
AT1G08460	AT2G46040	1	0	0	0	1	0	0	0
AT2G15430	AT2G13570	1	1	1	1	0	0	0	0
AT2G02470	AT5G44280	1	0	0	0	1	0	0	0
AT3G09880	AT1G75080	1	0	0	0	0	0	0	0
AT3G12400	AT4G27040	1	0	0	0	1	0	0	0
AT5G47670	AT5G63470	1	0	0	0	0	0	0	0
AT1G60430	AT4G14147	1	1	1	1	0	0	0	0
AT5G53160	AT1G07430	1	0	0	0	1	0	0	0
AT3G61630	AT4G23750	1	0	0	0	1	0	0	0
AT1G51800	AT5G46330	1	0	0	0	1	0	0	0
AT5G50200	AT1G08100	1	1	0	0	1	1	0	0
AT1G24260	AT1G24260	1	1	1	0	0	0	0	0
AT5G03240	AT3G04840	1	1	1	1	1	1	1	1
AT5G17490	AT1G21700	1	0	0	0	1	0	0	0
AT3G07370	AT1G59900	1	0	0	0	1	0	0	0
AT4G16144	AT1G15130	1	0	0	0	0	0	0	0
AT2G39810	AT3G04610	1	0	0	0	1	0	0	0
AT2G37260	AT2G37260	1	1	1	1	0	0	0	0
AT1G30330	AT4G32280	1	1	1	1	1	1	1	1
AT1G53230	AT1G66370	1	1	0	0	0	0	0	0
AT4G18710	AT1G51660	1	1	1	1	1	1	1	1
AT3G18130	AT5G41990	1	0	0	0	1	0	0	0
AT1G30135	AT4G17880	1	1	1	1	1	1	1	1
AT5G02530	AT4G11920	1	0	0	0	1	0	0	0
AT2G18790	AT1G26960	1	1	1	1	1	1	1	1
AT1G68480	AT3G50870	1	0	0	0	1	0	0	0
AT5G07690	AT5G46760	1	1	0	0	1	1	0	0
AT1G08720	AT5G13530	1	0	0	0	1	0	0	0
AT1G18080	AT3G21220	1	1	1	1	1	1	1	1
AT3G19840	AT4G35800	1	1	1	1	1	1	1	1
AT4G37460	AT4G11260	1	0	0	0	1	0	0	0
AT1G29260	AT3G46060	1	1	1	1	1	1	1	1
AT3G15000	AT2G33430	1	0	0	0	1	0	0	0
AT5G47910	AT5G20480	1	0	0	0	1	0	0	0
AT4G01370	AT4G08480	1	0	0	0	1	0	0	0
AT1G07705	AT1G01040	1	0	0	0	1	0	0	0
AT2G05940	AT3G25070	1	0	0	0	1	0	0	0
AT5G05440	AT3G11410	1	0	0	0	1	0	0	0
AT4G00710	AT2G37050	1	0	0	0	1	0	0	0
AT5G41560	AT3G13550	1	1	1	1	1	1	1	1
AT5G49720	AT4G32410	1	0	0	0	1	0	0	0
AT5G63860	AT5G52250	1	1	0	0	1	1	0	0
AT2G23430	AT2G27960	1	0	0	0	1	0	0	0
AT2G01570	AT2G02070	1	1	1	1	1	1	1	1
AT5G61230	AT5G24120	1	1	1	1	1	1	1	1
AT5G23310	AT4G28590	1	0	0	0	1	0	0	0
AT2G27960	AT5G48820	1	0	0	0	1	0	0	0
AT4G01026	AT1G07430	1	0	0	0	1	0	0	0
AT4G18620	AT5G57050	1	1	0	0	0	0	0	0
AT2G41070	AT2G36270	1	0	0	0	1	0	0	0
AT3G50500	AT1G13260	1	1	1	1	1	1	1	1
AT2G28290	AT5G61850	1	0	0	0	1	0	0	0
AT5G01540	AT5G46330	1	0	0	0	1	0	0	0
AT2G39840	AT1G73590	1	0	0	0	1	0	0	0
AT4G22240	AT4G04020	1	1	1	1	0	0	0	0
AT5G44560	AT1G17730	1	0	0	0	1	0	0	0
AT1G15050	AT5G60450	1	0	0	0	1	0	0	0
AT3G57860	AT5G13840	1	0	0	0	1	0	0	0
AT4G29080	AT1G30330	1	0	0	0	1	0	0	0
AT3G01890	AT1G21700	1	1	1	1	1	1	1	1
AT4G18710	AT3G50500	1	0	0	0	1	0	0	0
AT2G01570	AT1G08970	1	1	1	1	1	1	1	1
AT1G66750	AT5G10440	1	0	0	0	1	0	0	0
AT1G18080	AT2G43790	1	1	1	1	1	1	1	1
AT1G19180	AT5G46760	1	0	0	0	1	0	0	0
AT5G10440	AT2G32710	1	0	0	0	1	0	0	0
AT2G15430	AT5G09920	1	1	1	1	0	0	0	0
AT1G19180	AT5G46830	1	1	1	0	1	1	1	0
AT2G27970	AT1G47230	1	0	0	0	1	0	0	0
AT3G18130	AT4G34460	1	0	0	0	1	0	0	0
AT1G16970	AT5G01840	1	0	0	0	1	0	0	0
AT1G32640	AT4G36730	1	1	1	1	1	1	1	1
AT4G38800	AT5G55990	1	0	0	0	1	0	0	0
AT5G17420	AT5G05170	1	0	0	0	1	0	0	0
AT5G03240	AT5G20830	1	1	1	1	1	1	1	1
AT3G15000	AT4G20020	1	0	0	0	1	0	0	0
AT5G45870	AT4G18620	1	1	1	0	0	0	0	0
AT1G53230	AT1G66390	1	1	0	0	0	0	0	0
AT1G20930	AT5G06150	1	0	0	0	0	0	0	0
AT5G50470	AT2G38880	1	0	0	0	1	0	0	0
AT5G20480	AT1G51800	1	0	0	0	1	0	0	0
AT4G15802	AT5G16820	1	1	1	1	0	0	0	0
AT1G03590	AT3G54610	1	0	0	0	1	0	0	0
AT5G03240	AT1G80660	1	1	1	1	1	1	1	1
AT3G48750	AT1G47230	1	0	0	0	1	0	0	0
AT3G01780	AT5G14170	1	1	1	1	1	1	1	1
AT1G75080	AT2G20180	1	0	0	0	0	0	0	0
AT2G39940	AT5G20900	1	0	0	0	1	0	0	0
AT3G12400	AT5G04920	1	0	0	0	1	0	0	0
AT2G22540	AT5G17690	1	0	0	0	1	0	0	0
AT4G23570	AT4G37460	1	0	0	0	1	0	0	0
AT1G48790	AT2G06530	1	0	0	0	1	0	0	0
AT5G09420	AT5G02500	1	1	0	0	1	1	0	0
AT2G20825	AT4G28190	1	0	0	0	0	0	0	0
AT1G30330	AT5G43700	1	0	0	0	1	0	0	0
AT4G01690	AT1G11430	1	1	1	1	1	1	1	1
AT1G79610	AT5G06140	1	1	1	1	1	1	1	1
AT1G77120	AT1G77120	1	1	1	1	0	0	0	0
AT3G04380	AT3G52590	1	1	1	1	0	0	0	0
AT3G01670	AT3G01670	1	1	1	0	0	0	0	0
AT5G03240	AT3G45970	1	1	1	1	1	1	1	1
AT5G10720	AT5G39340	1	1	1	1	1	1	1	1
AT2G19830	AT2G19830	1	0	0	0	0	0	0	0
AT5G03240	AT5G40580	1	1	1	1	1	1	1	1
AT2G36460	AT3G04120	1	1	1	1	0	0	0	0
AT1G30790	AT2G03190	1	1	1	1	0	0	0	0
AT1G48500	AT1G69310	1	0	0	0	0	0	0	0
AT2G47880	AT5G06950	1	0	0	0	1	0	0	0
AT1G78300	AT4G26200	1	0	0	0	1	0	0	0
AT4G15415	AT3G22370	1	1	1	1	1	1	1	1
AT2G01570	AT3G47620	1	0	0	0	1	0	0	0
AT5G03240	AT5G26260	1	0	0	0	1	0	0	0
AT4G02500	AT3G62720	1	0	0	0	1	0	0	0
AT1G35580	AT1G35160	1	0	0	0	0	0	0	0
AT1G58100	AT4G18170	1	0	0	0	1	0	0	0
AT5G49880	AT3G25980	1	0	0	0	1	0	0	0
AT4G31730	AT3G09770	1	0	0	0	1	0	0	0
AT5G19330	AT3G44200	1	1	1	1	1	1	1	1
AT4G33950	AT5G21326	1	1	0	0	0	0	0	0
AT3G50500	AT5G21326	1	0	0	0	0	0	0	0
AT2G43760	AT2G43760	1	1	1	1	0	0	0	0
AT4G26840	AT1G29400	1	0	0	0	1	0	0	0
AT2G46680	AT1G55520	1	1	1	1	1	1	1	1
AT1G22882	AT3G10730	1	0	0	0	0	0	0	0
AT2G43010	AT1G30330	1	1	1	1	1	1	1	1
AT2G43790	AT1G77760	1	0	0	0	1	0	0	0
AT4G28980	AT5G27620	1	0	0	0	1	0	0	0
AT3G17860	AT5G46760	1	0	0	0	1	0	0	0
AT4G36480	AT5G23670	1	1	1	1	1	1	1	1
AT1G51950	AT5G25890	1	0	0	0	1	0	0	0
AT5G54440	AT5G49830	1	1	1	1	1	1	1	1
AT2G19520	AT3G18520	1	1	1	1	0	0	0	0
AT1G61340	AT5G10450	1	0	0	0	1	0	0	0
AT2G43010	AT4G16280	1	0	0	0	1	0	0	0
AT1G01160	AT3G52910	1	0	0	0	0	0	0	0
AT2G01570	AT1G75080	1	0	0	0	0	0	0	0
AT3G55000	AT3G02170	1	1	1	1	1	1	1	1
AT2G02220	AT2G18960	1	1	1	0	1	1	1	0
AT2G03220	AT1G74380	1	0	0	0	1	0	0	0
AT4G36730	AT3G17609	1	0	0	0	1	0	0	0
AT1G15750	AT5G24470	1	0	0	0	1	0	0	0
AT4G18520	AT1G11430	1	1	1	1	1	1	1	1
AT5G27910	AT5G47640	1	0	0	0	1	0	0	0
AT1G18890	AT4G14830	1	0	0	0	0	0	0	0
AT4G15560	AT4G13830	1	0	0	0	1	0	0	0
AT3G11410	AT4G01026	1	0	0	0	1	0	0	0
AT1G75950	AT3G61740	1	0	0	0	1	0	0	0
AT5G11300	AT3G54180	1	0	0	0	0	0	0	0
AT1G18080	AT3G45640	1	1	0	0	1	1	0	0
AT5G22750	AT2G29570	1	0	0	0	1	0	0	0
AT3G47620	AT2G39830	1	0	0	0	1	0	0	0
AT2G45820	AT1G02690	1	0	0	0	1	0	0	0
AT2G42620	AT1G19350	1	0	0	0	0	0	0	0
AT1G72450	AT4G17880	1	1	0	0	1	1	0	0
AT5G55990	AT4G38800	1	0	0	0	1	0	0	0
AT4G28640	AT3G04730	1	0	0	0	1	0	0	0
AT1G20620	AT5G19450	1	0	0	0	1	0	0	0
AT2G02710	AT5G55120	1	1	0	0	1	1	0	0
AT2G37060	AT5G63470	1	0	0	0	0	0	0	0
AT4G21980	AT4G24690	1	1	1	1	1	1	1	1
AT4G15900	AT2G27100	1	0	0	0	1	0	0	0
AT1G19220	AT1G15050	1	1	1	1	1	1	1	1
AT3G62980	AT1G15580	1	1	1	1	1	1	1	1
AT1G77760	AT2G43790	1	0	0	0	1	0	0	0
AT3G63060	AT4G34210	1	1	1	1	0	0	0	0
AT4G27960	AT5G03240	1	0	0	0	0	0	0	0
AT1G56650	AT2G46340	1	1	1	1	1	1	1	1
AT2G43790	AT4G34460	1	0	0	0	1	0	0	0
AT1G19180	AT2G01570	1	0	0	0	1	0	0	0
AT3G01090	AT5G36250	1	1	1	1	1	1	1	1
AT1G19180	AT3G26744	1	0	0	0	1	0	0	0
AT5G20730	AT1G80390	1	0	0	0	0	0	0	0
AT5G03240	AT1G78900	1	1	1	1	1	1	1	1
AT1G59610	AT1G10290	1	0	0	0	1	0	0	0
AT4G32410	AT5G44030	1	0	0	0	1	0	0	0
AT1G74080	AT4G17880	1	1	0	0	1	1	0	0
AT2G13570	AT3G48590	1	0	0	0	0	0	0	0
AT2G32950	AT5G35840	1	1	1	0	1	1	1	0
AT1G75080	AT1G30330	1	0	0	0	0	0	0	0
AT3G51850	AT4G18290	1	1	1	1	1	1	1	1
AT4G17880	AT3G43440	1	0	0	0	0	0	0	0
AT3G01460	AT2G28740	1	0	0	0	1	0	0	0
AT5G03240	AT1G64230	1	0	0	0	1	0	0	0
AT2G01570	AT1G03840	1	0	0	0	1	0	0	0
AT3G25980	AT4G24680	1	0	0	0	1	0	0	0
AT1G07370	AT2G29570	1	1	1	1	1	1	1	1
AT2G19830	AT4G29160	1	0	0	0	1	0	0	0
AT1G63700	AT4G18710	1	0	0	0	1	0	0	0
AT2G31070	AT1G65620	1	1	1	1	1	1	1	1
AT1G35240	AT1G15580	1	1	1	1	0	0	0	0
AT1G08970	AT5G47670	1	0	0	0	1	0	0	0
AT2G43790	AT1G27730	1	0	0	0	1	0	0	0
AT4G35100	AT2G47770	1	0	0	0	0	0	0	0
AT5G67140	AT1G20140	1	0	0	0	0	0	0	0
AT1G64060	AT1G09070	1	1	1	1	1	1	1	1
AT3G19090	AT4G34110	1	0	0	0	1	0	0	0
AT3G26790	AT3G01090	1	0	0	0	1	0	0	0
AT4G35100	AT4G23400	1	0	0	0	0	0	0	0
AT5G11530	AT3G21150	1	0	0	0	0	0	0	0
AT1G73030	AT5G44560	1	0	0	0	1	0	0	0
AT1G32640	AT2G01570	1	1	1	1	1	1	1	1
AT5G37020	AT3G17600	1	0	0	0	1	0	0	0
AT1G19850	AT4G32280	1	1	1	0	1	1	1	0
AT5G27910	AT2G38880	1	0	0	0	1	0	0	0
AT2G01770	AT1G69120	1	1	1	1	1	1	1	1
AT1G07000	AT3G52450	1	0	0	0	1	0	0	0
AT4G37630	AT1G76540	1	0	0	0	1	0	0	0
AT3G63060	AT1G75950	1	1	0	0	1	1	0	0
AT4G11890	AT4G04490	1	0	0	0	1	0	0	0
AT3G50630	AT4G03270	1	0	0	0	1	0	0	0
AT2G22670	AT5G37020	1	0	0	0	1	0	0	0
AT5G61060	AT1G22300	1	0	0	0	1	0	0	0
AT1G15750	AT4G14560	1	1	1	1	1	1	1	1
AT3G48750	AT5G43080	1	0	0	0	1	0	0	0
AT3G12400	AT3G12400	1	1	1	1	0	0	0	0
AT2G06530	AT4G16144	1	0	0	0	0	0	0	0
AT3G53340	AT1G08970	1	0	0	0	1	0	0	0
AT2G01570	AT1G19180	1	0	0	0	1	0	0	0
AT5G63110	AT2G37630	1	0	0	0	1	0	0	0
AT1G75080	AT4G01370	1	1	1	1	0	0	0	0
AT1G19100	AT4G36290	1	1	1	1	1	1	1	1
AT2G41090	AT2G45790	1	1	1	1	1	1	1	1
AT1G19850	AT1G04250	1	0	0	0	1	0	0	0
AT1G04250	AT1G51950	1	0	0	0	1	0	0	0
AT1G80440	AT2G25180	1	1	1	1	1	1	1	1
AT2G01200	AT1G19220	1	0	0	0	0	0	0	0
AT3G48750	AT1G06760	1	1	1	1	1	1	1	1
AT5G13840	AT2G27960	1	0	0	0	1	0	0	0
AT2G27960	AT1G20930	1	0	0	0	1	0	0	0
AT3G63280	AT3G44200	1	0	0	0	0	0	0	0
AT4G17880	AT4G17880	1	1	0	0	0	0	0	0
AT1G35670	AT4G34000	1	0	0	0	1	0	0	0
AT3G11410	AT4G18620	1	0	0	0	0	0	0	0
AT5G03240	AT5G20020	1	1	1	1	0	0	0	0
AT1G25540	AT4G18450	1	0	0	0	0	0	0	0
AT1G75080	AT3G12490	1	0	0	0	0	0	0	0
AT5G64740	AT5G44030	1	0	0	0	1	0	0	0
AT1G08370	AT5G43900	1	0	0	0	1	0	0	0
AT2G40080	AT2G16365	1	0	0	0	1	0	0	0
AT5G46330	AT5G46330	1	1	1	0	0	0	0	0
AT5G13300	AT3G63300	1	1	1	1	1	1	1	1
AT2G03190	AT3G16580	1	0	0	0	1	0	0	0
AT5G62880	AT2G45890	1	1	1	1	1	1	1	1
AT5G20900	AT2G39940	1	0	0	0	1	0	0	0
AT4G29160	AT5G09260	1	0	0	0	0	0	0	0
AT2G47060	AT4G13000	1	1	1	1	1	1	1	1
AT5G25890	AT1G51950	1	0	0	0	1	0	0	0
AT5G13220	AT5G46760	1	0	0	0	1	0	0	0
AT2G39840	AT1G14920	1	1	1	1	1	1	1	1
AT1G30330	AT1G80390	1	1	0	0	0	0	0	0
AT3G48590	AT2G37060	1	0	0	0	0	0	0	0
AT5G01820	AT5G67385	1	0	0	0	0	0	0	0
AT3G18010	AT3G02470	1	1	1	1	0	0	0	0
AT4G35800	AT5G58003	1	0	0	0	1	0	0	0
AT1G25540	AT2G31230	1	0	0	0	1	0	0	0
AT3G20770	AT1G32640	1	0	0	0	1	0	0	0
AT3G19150	AT4G37630	1	0	0	0	0	0	0	0
AT1G72290	AT1G47128	1	1	1	1	1	1	1	1
AT2G47810	AT1G56170	1	0	0	0	1	0	0	0
AT3G19720	AT5G53280	1	0	0	0	1	0	0	0
AT5G11300	AT2G38620	1	0	0	0	0	0	0	0
AT4G37630	AT2G23430	1	0	0	0	1	0	0	0
AT1G32640	AT1G71020	1	0	0	0	1	0	0	0
AT3G48670	AT4G00380	1	0	0	0	0	0	0	0
AT5G20900	AT5G13530	1	1	1	1	1	1	1	1
AT1G49480	AT4G34390	1	0	0	0	1	0	0	0
AT3G50870	AT3G50870	1	1	1	1	0	0	0	0
AT2G38880	AT1G56170	1	0	0	0	1	0	0	0
AT1G55300	AT4G26840	1	0	0	0	1	0	0	0
AT2G42260	AT4G22910	1	1	0	0	0	0	0	0
AT4G11420	AT5G61200	1	1	1	1	0	0	0	0
AT3G48590	AT2G13570	1	0	0	0	0	0	0	0
AT5G05440	AT5G57050	1	0	0	0	1	0	0	0
AT1G27840	AT1G19750	1	0	0	0	0	0	0	0
AT4G16890	AT3G48090	1	0	0	0	1	0	0	0
AT1G06160	AT1G25540	1	0	0	0	1	0	0	0
AT1G47230	AT2G27970	1	0	0	0	1	0	0	0
AT5G24670	AT1G48175	1	0	0	0	0	0	0	0
AT1G14920	AT3G47620	1	0	0	0	1	0	0	0
AT1G56170	AT5G47670	1	0	0	0	1	0	0	0
AT5G47110	AT4G17600	1	0	0	0	1	0	0	0
AT2G38620	AT5G11300	1	0	0	0	0	0	0	0
AT4G34000	AT4G33950	1	0	0	0	1	0	0	0
AT4G33950	AT1G13320	1	1	1	1	1	1	1	1
AT2G39660	AT4G39400	1	0	0	0	1	0	0	0
AT2G37060	AT1G54830	1	0	0	0	0	0	0	0
AT3G54900	AT5G09830	1	0	0	0	1	0	0	0
AT2G37250	AT3G01090	1	0	0	0	1	0	0	0
AT1G69310	AT1G30135	1	0	0	0	1	0	0	0
AT5G42820	AT1G27650	1	0	0	0	1	0	0	0
AT5G62880	AT4G38430	1	1	1	1	0	0	0	0
AT3G45780	AT5G10450	1	1	1	1	1	1	1	1
AT1G05000	AT5G19620	1	1	1	1	1	1	1	1
AT5G37020	AT1G04250	1	1	0	0	1	1	0	0
AT5G57360	AT1G68050	1	0	0	0	0	0	0	0
AT3G54900	AT5G17560	1	1	1	0	1	1	1	0
AT1G19180	AT1G12860	1	0	0	0	1	0	0	0
AT5G41700	AT5G03240	1	0	0	0	1	0	0	0
AT5G24470	AT1G15750	1	0	0	0	1	0	0	0
AT5G10140	AT1G25540	1	1	1	1	1	1	1	1
AT5G38480	AT4G11280	1	0	0	0	1	0	0	0
AT5G53160	AT5G41560	1	0	0	0	1	0	0	0
AT5G03240	AT2G41620	1	1	1	1	1	1	1	1
AT1G05000	AT4G02510	1	1	1	1	1	1	1	1
AT1G15570	AT1G57720	1	1	1	1	0	0	0	0
AT1G53230	AT1G66380	1	1	1	1	0	0	0	0
AT2G02220	AT4G33430	1	1	1	1	1	1	1	1
AT1G02740	AT5G65360	1	1	1	1	1	1	1	1
AT4G18710	AT1G71030	1	0	0	0	1	0	0	0
AT2G27970	AT5G65420	1	0	0	0	1	0	0	0
AT1G65620	AT4G00220	1	0	0	0	1	0	0	0
AT1G02090	AT3G23580	1	0	0	0	1	0	0	0
AT5G20730	AT3G23030	1	1	0	0	1	1	0	0
AT5G17690	AT2G22540	1	0	0	0	1	0	0	0
AT4G27330	AT3G16830	1	1	0	0	1	1	0	0
AT5G46330	AT5G01540	1	0	0	0	1	0	0	0
AT3G57860	AT4G33270	1	0	0	0	0	0	0	0
AT5G55160	AT3G57870	1	0	0	0	1	0	0	0
AT1G65480	AT3G18550	1	0	0	0	0	0	0	0
AT5G51230	AT5G58230	1	1	1	1	1	1	1	1
AT5G03240	AT1G15690	1	1	1	1	1	1	1	1
AT3G23030	AT3G04730	1	0	0	0	1	0	0	0
AT4G04490	AT5G46330	1	1	1	0	1	1	1	0
AT1G20140	AT5G67140	1	0	0	0	0	0	0	0
AT4G32980	AT1G70510	1	1	1	1	1	1	1	1
AT4G14540	AT1G56170	1	0	0	0	1	0	0	0
AT5G03240	AT2G38230	1	1	1	1	0	0	0	0
AT2G01570	AT5G41315	1	0	0	0	0	0	0	0
AT2G32950	AT2G34150	1	0	0	0	1	0	0	0
AT4G18390	AT2G46830	1	0	0	0	1	0	0	0
AT5G51545	AT5G51545	1	1	1	1	0	0	0	0
AT5G45860	AT4G18620	1	0	0	0	0	0	0	0
AT3G47620	AT5G08330	1	1	1	1	1	1	1	1
AT4G19003	AT5G09260	1	0	0	0	0	0	0	0
AT5G25380	AT3G54180	1	0	0	0	0	0	0	0
AT1G02090	AT4G26430	1	0	0	0	1	0	0	0
AT3G44730	AT5G15090	1	0	0	0	1	0	0	0
AT3G15540	AT4G28640	1	0	0	0	1	0	0	0
AT3G04660	AT3G60010	1	0	0	0	1	0	0	0
AT3G10390	AT5G63110	1	0	0	0	1	0	0	0
AT4G13670	AT4G27670	1	0	0	0	1	0	0	0
AT4G15950	AT1G63020	1	0	0	0	1	0	0	0
AT2G32680	AT2G31880	1	0	0	0	1	0	0	0
AT5G62600	AT2G37340	1	1	1	1	1	1	1	1
AT1G49620	AT5G10440	1	0	0	0	1	0	0	0
AT1G35670	AT2G31500	1	1	1	1	1	1	1	1
AT1G15570	AT1G01880	1	0	0	0	0	0	0	0
AT4G37630	AT3G48750	1	0	0	0	1	0	0	0
AT3G63420	AT3G21630	1	1	1	0	1	1	1	0
AT5G46350	AT1G78310	1	1	1	1	1	1	1	1
AT4G32010	AT4G38130	1	0	0	0	1	0	0	0
AT3G22170	AT2G46830	1	1	1	1	1	1	1	1
AT1G15130	AT4G16144	1	0	0	0	0	0	0	0
AT3G22170	AT2G20180	1	1	1	1	1	1	1	1
AT5G46760	AT3G43440	1	0	0	0	0	0	0	0
AT3G05690	AT4G14540	1	1	1	1	1	1	1	1
AT4G21670	AT2G27100	1	1	1	1	0	0	0	0
AT1G56170	AT2G38880	1	0	0	0	1	0	0	0
AT4G20020	AT1G32580	1	0	0	0	1	0	0	0
AT1G71130	AT1G22985	1	0	0	0	1	0	0	0
AT3G43210	AT3G06030	1	1	1	1	1	1	1	1
AT3G09770	AT2G24762	1	0	0	0	1	0	0	0
AT2G38880	AT1G08970	1	0	0	0	1	0	0	0
AT4G26840	AT3G57870	1	0	0	0	1	0	0	0
AT4G35020	AT3G24620	1	0	0	0	1	0	0	0
AT3G06790	AT2G33430	1	0	0	0	1	0	0	0
AT2G39810	AT2G18790	1	0	0	0	1	0	0	0
AT1G80490	AT3G11260	1	0	0	0	0	0	0	0
AT3G50500	AT3G11410	1	0	0	0	1	0	0	0
AT3G44990	AT1G65310	1	0	0	0	1	0	0	0
AT1G04100	AT3G23030	1	1	1	0	1	1	1	0
AT1G04550	AT1G04250	1	0	0	0	1	0	0	0
AT1G15910	AT1G15910	1	1	1	0	0	0	0	0
AT5G15090	AT3G44730	1	0	0	0	1	0	0	0
AT2G18790	AT2G42400	1	1	1	1	1	1	1	1
AT4G26840	AT5G46280	1	1	1	1	1	1	1	1
AT2G36270	AT1G50370	1	0	0	0	1	0	0	0
AT3G03360	AT2G03170	1	1	1	1	1	1	1	1
AT1G50460	AT5G02500	1	0	0	0	1	0	0	0
AT3G02880	AT4G20790	1	1	1	1	1	1	1	1
AT2G36270	AT2G41070	1	0	0	0	1	0	0	0
AT3G63420	AT4G33430	1	1	1	0	1	1	1	0
AT1G66750	AT3G21140	1	0	0	0	1	0	0	0
AT4G14880	AT1G78000	1	0	0	0	1	0	0	0
AT2G40030	AT3G17310	1	0	0	0	1	0	0	0
AT2G32710	AT5G67260	1	0	0	0	1	0	0	0
AT5G11300	AT3G48750	1	0	0	0	1	0	0	0
AT3G04110	AT3G04110	1	1	1	1	0	0	0	0
AT5G50480	AT1G21970	1	0	0	0	1	0	0	0
AT1G72450	AT5G46760	1	0	0	0	1	0	0	0
AT5G41560	AT4G21100	1	0	0	0	1	0	0	0
AT4G28910	AT1G15750	1	0	0	0	1	0	0	0
AT1G24490	AT2G28800	1	0	0	0	1	0	0	0
AT4G34040	AT1G25540	1	1	1	1	1	1	1	1
AT4G33950	AT4G34000	1	0	0	0	1	0	0	0
AT1G19330	AT5G61070	1	1	1	1	1	1	1	1
AT5G66730	AT2G01570	1	1	0	0	1	1	0	0
AT5G50470	AT3G53340	1	0	0	0	1	0	0	0
AT2G13540	AT2G27100	1	0	0	0	1	0	0	0
AT3G61630	AT5G53290	1	0	0	0	1	0	0	0
AT2G37060	AT1G08970	1	0	0	0	0	0	0	0
AT4G33950	AT1G70300	1	0	0	0	1	0	0	0
AT3G48750	AT3G09390	1	1	1	1	1	1	1	1
AT4G20910	AT1G09700	1	0	0	0	1	0	0	0
AT3G45640	AT1G77760	1	0	0	0	1	0	0	0
AT1G72770	AT4G27920	1	0	0	0	0	0	0	0
AT5G61380	AT5G08330	1	0	0	0	1	0	0	0
AT1G51950	AT5G37020	1	0	0	0	1	0	0	0
AT4G25560	AT5G11260	1	0	0	0	1	0	0	0
AT1G09530	AT4G10180	1	0	0	0	1	0	0	0
AT4G34610	AT1G62990	1	1	1	1	1	1	1	1
AT1G75080	AT1G15750	1	0	0	0	0	0	0	0
AT1G02205	AT2G32720	1	1	0	0	1	1	0	0
AT4G27420	AT4G27420	1	1	1	1	0	0	0	0
AT5G48630	AT5G63610	1	0	0	0	1	0	0	0
AT4G08500	AT1G48630	1	0	0	0	1	0	0	0
AT4G10180	AT2G20180	1	0	0	0	1	0	0	0
AT1G14320	AT5G05800	1	0	0	0	1	0	0	0
AT4G14540	AT2G34720	1	0	0	0	0	0	0	0
AT5G11530	AT5G41990	1	0	0	0	1	0	0	0
AT5G38480	AT5G38480	1	0	0	0	0	0	0	0
AT5G03240	AT1G58380	1	1	1	1	0	0	0	0
AT5G61500	AT5G45900	1	0	0	0	1	0	0	0
AT5G05620	AT4G09550	1	0	0	0	0	0	0	0
AT4G08150	AT2G46020	1	0	0	0	1	0	0	0
AT1G63020	AT1G15215	1	0	0	0	0	0	0	0
AT3G19150	AT5G10440	1	0	0	0	0	0	0	0
AT1G07980	AT4G14540	1	0	0	0	1	0	0	0
AT5G38770	AT3G09770	1	0	0	0	0	0	0	0
AT1G54830	AT5G47670	1	0	0	0	1	0	0	0
AT3G11410	AT5G53160	1	0	0	0	1	0	0	0
AT5G46760	AT1G25540	1	0	0	0	1	0	0	0
AT1G03840	AT1G50420	1	0	0	0	1	0	0	0
AT1G20140	AT1G30950	1	1	1	1	0	0	0	0
AT5G03240	AT5G45620	1	1	1	1	1	1	1	1
AT2G20180	AT1G02340	1	0	0	0	1	0	0	0
AT5G63880	AT5G63880	1	1	1	1	0	0	0	0
AT3G18060	AT5G09810	1	1	1	1	0	0	0	0
AT4G37710	AT2G20180	1	0	0	0	0	0	0	0
AT5G09260	AT5G63880	1	0	0	0	0	0	0	0
AT2G20825	AT1G32240	1	0	0	0	0	0	0	0
AT3G09770	AT5G57685	1	0	0	0	0	0	0	0
AT1G08970	AT3G53340	1	0	0	0	1	0	0	0
AT2G45430	AT3G44680	1	1	1	1	1	1	1	1
AT2G03150	AT3G06590	1	0	0	0	1	0	0	0
AT1G20110	AT4G19690	1	0	0	0	1	0	0	0
AT5G61420	AT4G17880	1	1	1	0	1	1	1	0
AT5G37020	AT4G29080	1	0	0	0	1	0	0	0
AT1G19350	AT5G56030	1	1	1	1	0	0	0	0
AT4G26840	AT3G08505	1	1	1	1	0	0	0	0
AT5G03240	AT5G63570	1	1	1	1	1	1	1	1
AT5G03240	AT1G13060	1	1	1	1	0	0	0	0
AT4G19640	AT3G19770	1	0	0	0	1	0	0	0
AT3G23220	AT1G25540	1	0	0	0	1	0	0	0
AT4G11260	AT4G37460	1	0	0	0	1	0	0	0
AT3G49500	AT5G23570	1	0	0	0	1	0	0	0
AT4G33000	AT2G26650	1	0	0	0	1	0	0	0
AT2G45660	AT2G45640	1	0	0	0	1	0	0	0
AT4G37630	AT2G27960	1	0	0	0	1	0	0	0
AT4G28980	AT4G28980	1	1	1	1	0	0	0	0
AT2G16390	AT3G22680	1	1	1	1	1	1	1	1
AT2G42620	AT1G75080	1	0	0	0	0	0	0	0
AT5G03240	AT1G13440	1	1	1	1	1	1	1	1
AT5G63880	AT5G09260	1	0	0	0	0	0	0	0
AT4G00830	AT5G17690	1	0	0	0	1	0	0	0
AT4G33950	AT5G57050	1	0	0	0	1	0	0	0
AT4G14720	AT3G24150	1	0	0	0	1	0	0	0
AT5G13840	AT2G27970	1	0	0	0	1	0	0	0
AT4G34000	AT5G51760	1	1	1	0	1	1	1	0
AT3G26020	AT1G75080	1	0	0	0	0	0	0	0
AT5G20490	AT1G08370	1	0	0	0	0	0	0	0
AT1G13320	AT1G75080	1	0	0	0	0	0	0	0
AT2G22670	AT1G04550	1	0	0	0	1	0	0	0
AT2G46310	AT4G11140	1	0	0	0	1	0	0	0
AT4G00430	AT4G35100	1	0	0	0	0	0	0	0
AT2G28800	AT1G73060	1	0	0	0	1	0	0	0
AT4G33430	AT5G52240	1	0	0	0	1	0	0	0
AT5G03240	AT3G57490	1	0	0	0	1	0	0	0
AT2G29400	AT2G31305	1	0	0	0	1	0	0	0
AT1G32230	AT1G32870	1	1	1	1	1	1	1	1
AT4G08500	AT5G54590	1	0	0	0	1	0	0	0
AT5G61900	AT3G09440	1	0	0	0	1	0	0	0
AT4G18880	AT4G18880	1	1	1	1	0	0	0	0
AT5G25380	AT2G38620	1	0	0	0	0	0	0	0
AT5G47640	AT1G54830	1	0	0	0	1	0	0	0
AT3G57870	AT4G26840	1	0	0	0	1	0	0	0
AT2G37630	AT5G37780	1	1	1	1	1	1	1	1
AT4G32280	AT1G69310	1	0	0	0	1	0	0	0
AT1G51660	AT5G67300	1	1	1	1	1	1	1	1
AT2G27100	AT2G13540	1	0	0	0	1	0	0	0
AT1G14510	AT5G44280	1	0	0	0	1	0	0	0
AT4G27330	AT4G27330	1	1	1	1	0	0	0	0
AT5G37020	AT2G22670	1	0	0	0	1	0	0	0
AT3G45610	AT3G47620	1	1	1	1	1	1	1	1
AT2G39840	AT2G22475	1	1	1	1	1	1	1	1
AT4G35760	AT4G37200	1	1	1	1	1	1	1	1
AT1G11430	AT4G20020	1	0	0	0	1	0	0	0
AT3G12400	AT5G13860	1	0	0	0	0	0	0	0
AT4G26770	AT4G26770	1	1	1	1	0	0	0	0
AT5G67580	AT1G49950	1	0	0	0	1	0	0	0
AT5G03240	AT1G19550	1	1	1	1	0	0	0	0
AT1G54830	AT3G53340	1	0	0	0	1	0	0	0
AT3G19220	AT2G34420	1	1	1	1	0	0	0	0
AT1G19850	AT3G17600	1	1	1	0	1	1	1	0
AT5G03240	AT2G01250	1	1	1	1	1	1	1	1
AT3G25990	AT1G68840	1	0	0	0	1	0	0	0
AT1G35670	AT5G51760	1	0	0	0	1	0	0	0
AT1G70300	AT4G33950	1	0	0	0	1	0	0	0
AT2G23430	AT4G03270	1	0	0	0	1	0	0	0
AT3G48750	AT2G31570	1	1	1	1	1	1	1	1
AT3G51300	AT5G22400	1	1	1	1	1	1	1	1
AT5G10440	AT3G50630	1	0	0	0	1	0	0	0
AT2G27960	AT2G23430	1	0	0	0	1	0	0	0
AT3G02280	AT5G18400	1	1	1	1	1	1	1	1
AT2G37550	AT1G23490	1	1	1	1	1	1	1	1
AT1G49620	AT4G37630	1	1	1	0	1	1	1	0
AT5G03240	AT4G33010	1	1	1	1	1	1	1	1
AT4G04950	AT4G35910	1	1	1	1	1	1	1	1
AT4G20020	AT3G06790	1	0	0	0	1	0	0	0
AT5G15840	AT4G19700	1	0	0	0	0	0	0	0
AT1G50420	AT2G02070	1	1	1	1	1	1	1	1
AT3G25070	AT2G05940	1	0	0	0	1	0	0	0
AT4G01690	AT2G33430	1	1	1	0	1	1	1	0
AT5G53000	AT3G08730	1	0	0	0	1	0	0	0
AT4G27950	AT5G53290	1	0	0	0	0	0	0	0
AT5G41315	AT2G01570	1	0	0	0	0	0	0	0
AT3G26744	AT1G19180	1	0	0	0	1	0	0	0
AT1G44910	AT4G35800	1	1	1	1	1	1	1	1
AT3G16090	AT4G29960	1	0	0	0	1	0	0	0
AT1G08590	AT5G59650	1	1	1	1	1	1	1	1
AT2G43790	AT3G61650	1	0	0	0	0	0	0	0
AT5G18010	AT5G02760	1	0	0	0	0	0	0	0
AT2G31305	AT1G64040	1	0	0	0	1	0	0	0
AT1G75950	AT1G61340	1	0	0	0	1	0	0	0
AT4G32150	AT5G46860	1	0	0	0	1	0	0	0
AT1G11430	AT2G33430	1	0	0	0	1	0	0	0
AT1G63020	AT3G42670	1	0	0	0	1	0	0	0
AT3G26940	AT4G03080	1	1	1	0	1	1	1	0
AT1G01040	AT5G59710	1	0	0	0	1	0	0	0
AT4G26000	AT3G04610	1	1	1	1	1	1	1	1
AT3G63420	AT5G48380	1	1	1	0	1	1	1	0
AT4G33950	AT1G13260	1	1	0	0	1	1	0	0
AT5G43080	AT3G48750	1	0	0	0	1	0	0	0
AT4G32410	AT5G49720	1	0	0	0	1	0	0	0
AT3G47430	AT3G19720	1	0	0	0	1	0	0	0
AT5G50480	AT2G37060	1	0	0	0	0	0	0	0
AT3G48880	AT5G42190	1	1	0	0	1	1	0	0
AT5G43990	AT3G52590	1	1	1	1	1	1	1	1
AT1G65480	AT5G06850	1	1	1	1	1	1	1	1
AT1G14920	AT1G06040	1	0	0	0	1	0	0	0
AT2G17950	AT2G45160	1	1	1	1	1	1	1	1
AT5G25890	AT1G19850	1	0	0	0	1	0	0	0
AT4G33430	AT3G46510	1	1	1	1	1	1	1	1
AT1G72770	AT4G01026	1	0	0	0	1	0	0	0
AT5G61900	AT5G02500	1	0	0	0	1	0	0	0
AT4G17615	AT5G21170	1	1	1	1	1	1	1	1
AT4G00650	AT5G61920	1	0	0	0	1	0	0	0
AT1G02205	AT1G02205	1	1	1	1	0	0	0	0
AT5G44030	AT4G32410	1	0	0	0	1	0	0	0
AT3G12280	AT2G36010	1	0	0	0	1	0	0	0
AT1G15570	AT5G63960	1	1	1	1	1	1	1	1
AT5G42190	AT3G50080	1	0	0	0	1	0	0	0
AT2G17870	AT1G26110	1	1	1	1	1	1	1	1
AT4G14720	AT5G13220	1	0	0	0	1	0	0	0
AT4G27040	AT5G04920	1	0	0	0	1	0	0	0
AT1G11130	AT1G01510	1	1	1	1	1	1	1	1
AT2G38470	AT3G56710	1	1	1	1	1	1	1	1
AT3G45640	AT1G43700	1	0	0	0	1	0	0	0
AT1G15750	AT3G04730	1	1	1	1	1	1	1	1
AT1G16610	AT1G27650	1	1	1	1	1	1	1	1
AT5G63110	AT5G49160	1	1	1	1	1	1	1	1
AT5G59220	AT5G53160	1	0	0	0	1	0	0	0
AT1G04100	AT5G43700	1	0	0	0	1	0	0	0
AT5G63610	AT5G48630	1	0	0	0	1	0	0	0
AT5G67260	AT3G48750	1	0	0	0	1	0	0	0
AT5G03240	AT5G14740	1	1	1	1	1	1	1	1
AT1G69935	AT5G11260	1	1	1	1	1	1	1	1
AT2G31660	AT4G34990	1	0	0	0	1	0	0	0
AT4G37460	AT1G58100	1	1	1	1	1	1	1	1
AT3G45640	AT2G47060	1	1	1	1	1	1	1	1
AT1G19270	AT1G69690	1	0	0	0	1	0	0	0
AT5G53290	AT1G71130	1	0	0	0	1	0	0	0
AT1G15130	AT5G03240	1	0	0	0	1	0	0	0
AT4G18710	AT2G36270	1	1	1	1	1	1	1	1
AT5G06130	AT5G17230	1	1	1	1	1	1	1	1
AT2G06530	AT5G44560	1	0	0	0	1	0	0	0
AT5G03240	AT5G23540	1	1	1	1	1	1	1	1
AT2G21240	AT5G42520	1	0	0	0	1	0	0	0
AT2G20825	AT5G16560	1	0	0	0	0	0	0	0
AT1G50370	AT5G63980	1	1	1	1	1	1	1	1
AT4G28590	AT5G23310	1	0	0	0	1	0	0	0
AT3G62980	AT2G22670	1	1	1	1	1	1	1	1
AT5G35790	AT1G09420	1	0	0	0	1	0	0	0
AT1G18080	AT4G34460	1	0	0	0	1	0	0	0
AT1G20850	AT2G43120	1	0	0	0	0	0	0	0
AT1G05000	AT1G02280	1	1	1	1	1	1	1	1
AT5G02760	AT5G18010	1	0	0	0	0	0	0	0
AT2G22090	AT3G56860	1	1	1	1	1	1	1	1
AT2G37180	AT4G23400	1	0	0	0	0	0	0	0
AT2G37620	AT3G18060	1	0	0	0	0	0	0	0
AT4G32980	AT1G23380	1	1	0	0	1	1	0	0
AT5G53290	AT4G11140	1	0	0	0	1	0	0	0
AT5G03240	AT4G09000	1	1	1	1	0	0	0	0
AT4G33430	AT5G20480	1	0	0	0	1	0	0	0
AT1G30330	AT1G04240	1	1	0	0	1	1	0	0
AT4G02720	AT4G33690	1	1	1	1	0	0	0	0
AT4G32720	AT2G17950	1	1	1	1	1	1	1	1
AT4G22920	AT4G37000	1	0	0	0	1	0	0	0
AT5G02500	AT1G47200	1	0	0	0	1	0	0	0
AT4G26200	AT1G78300	1	0	0	0	1	0	0	0
AT1G58100	AT1G69690	1	0	0	0	1	0	0	0
AT5G53280	AT2G16070	1	0	0	0	1	0	0	0
AT4G23650	AT4G35000	1	1	1	1	1	1	1	1
AT1G72390	AT2G18790	1	1	1	1	1	1	1	1
AT2G46700	AT2G29550	1	1	1	1	1	1	1	1
AT4G26090	AT1G09840	1	1	1	1	0	0	0	0
AT3G46510	AT5G46330	1	0	0	0	1	0	0	0
AT4G18390	AT1G32100	1	0	0	0	1	0	0	0
AT1G15750	AT5G16560	1	1	1	1	1	1	1	1
AT4G11380	AT5G46630	1	0	0	0	1	0	0	0
AT1G19850	AT1G15580	1	0	0	0	1	0	0	0
AT5G03240	AT1G55860	1	1	1	1	0	0	0	0
AT3G26810	AT1G04240	1	0	0	0	1	0	0	0
AT5G60960	AT1G58100	1	1	1	1	1	1	1	1
AT3G11260	AT3G16830	1	1	0	0	0	0	0	0
AT4G39800	AT5G24330	1	0	0	0	1	0	0	0
AT1G19180	AT5G63110	1	1	1	1	1	1	1	1
AT1G32240	AT2G20825	1	0	0	0	0	0	0	0
AT4G35230	AT5G59010	1	0	0	0	1	0	0	0
AT4G18780	AT5G05170	1	0	0	0	1	0	0	0
AT3G54610	AT1G71730	1	1	1	1	1	1	1	1
AT3G24150	AT1G15750	1	1	1	1	1	1	1	1
AT1G21700	AT3G03450	1	0	0	0	1	0	0	0
AT3G15540	AT1G30330	1	0	0	0	1	0	0	0
AT3G03450	AT1G21700	1	0	0	0	1	0	0	0
AT4G09000	AT1G66200	1	1	1	1	0	0	0	0
AT1G63020	AT2G30280	1	1	1	1	1	1	1	1
AT4G16340	AT1G20090	1	0	0	0	1	0	0	0
AT4G09000	AT2G36880	1	1	1	1	0	0	0	0
AT4G29040	AT1G59900	1	1	1	1	1	1	1	1
AT1G19180	AT5G40350	1	1	0	0	1	1	0	0
AT3G58850	AT2G43010	1	1	0	0	0	0	0	0
AT2G01930	AT5G42520	1	0	0	0	1	0	0	0
AT2G36270	AT4G34000	1	0	0	0	1	0	0	0
AT3G53120	AT3G53120	1	1	1	1	0	0	0	0
AT1G65740	AT2G23380	1	1	1	1	1	1	1	1
AT4G33950	AT3G50500	1	1	0	0	1	1	0	0
AT4G02020	AT1G02680	1	1	1	1	1	1	1	1
AT1G15750	AT3G23030	1	1	0	0	1	1	0	0
AT3G61250	AT5G61850	1	0	0	0	1	0	0	0
AT1G19180	AT3G20770	1	1	1	1	1	1	1	1
AT3G17980	AT5G46790	1	1	0	0	1	1	0	0
AT3G11200	AT5G44280	1	0	0	0	1	0	0	0
AT4G27670	AT4G13670	1	0	0	0	1	0	0	0
AT1G15570	AT3G54180	1	0	0	0	0	0	0	0
AT4G26080	AT4G18620	1	0	0	0	0	0	0	0
AT5G27910	AT2G13570	1	0	0	0	1	0	0	0
AT1G09700	AT4G20910	1	0	0	0	1	0	0	0
AT1G35670	AT1G35670	1	1	1	0	0	0	0	0
AT5G48120	AT5G57180	1	1	1	1	1	1	1	1
AT1G50990	AT4G18710	1	0	0	0	1	0	0	0
AT2G35240	AT4G20020	1	0	0	0	0	0	0	0
AT3G18890	AT5G66190	1	0	0	0	1	0	0	0
AT5G44030	AT5G64740	1	0	0	0	1	0	0	0
AT2G46310	AT1G22985	1	0	0	0	1	0	0	0
AT1G15580	AT1G19850	1	0	0	0	1	0	0	0
AT4G08850	AT4G00710	1	0	0	0	1	0	0	0
AT5G05210	AT5G16850	1	1	1	1	1	1	1	1
AT5G03240	AT1G35160	1	0	0	0	0	0	0	0
AT3G50630	AT4G37630	1	0	0	0	1	0	0	0
AT3G47640	AT5G54680	1	0	0	0	1	0	0	0
AT2G46310	AT5G53290	1	0	0	0	1	0	0	0
AT5G03240	AT2G36530	1	1	1	1	1	1	1	1
AT5G37020	AT1G04240	1	1	0	0	1	1	0	0
AT5G59710	AT2G27100	1	0	0	0	1	0	0	0
AT4G18780	AT4G32410	1	0	0	0	1	0	0	0
AT5G03240	AT5G18380	1	1	1	1	0	0	0	0
AT5G09420	AT5G56000	1	0	0	0	0	0	0	0
AT3G02420	AT5G49540	1	1	1	1	1	1	1	1
AT4G03270	AT5G48820	1	0	0	0	1	0	0	0
AT1G19850	AT5G25890	1	0	0	0	1	0	0	0
AT3G61630	AT4G27950	1	0	0	0	0	0	0	0
AT1G30330	AT1G04100	1	1	0	0	1	1	0	0
AT5G52240	AT4G33430	1	0	0	0	1	0	0	0
AT1G09960	AT5G53560	1	0	0	0	1	0	0	0
AT4G34460	AT1G56590	1	0	0	0	1	0	0	0
AT4G09000	AT4G14880	1	1	1	1	0	0	0	0
AT5G48820	AT4G03270	1	0	0	0	1	0	0	0
AT5G65670	AT1G19850	1	0	0	0	1	0	0	0
AT1G69200	AT4G13670	1	0	0	0	1	0	0	0
AT1G19850	AT2G46990	1	0	0	0	1	0	0	0
AT3G24620	AT4G35020	1	0	0	0	1	0	0	0
AT4G10180	AT3G59060	1	0	0	0	1	0	0	0
AT1G04250	AT1G30330	1	0	0	0	1	0	0	0
AT1G76420	AT4G14550	1	0	0	0	1	0	0	0
AT1G02340	AT2G20180	1	0	0	0	1	0	0	0
AT5G03240	AT1G63940	1	1	1	1	1	1	1	1
AT5G21326	AT3G50500	1	0	0	0	0	0	0	0
AT5G63970	AT4G04950	1	1	0	0	1	1	0	0
AT2G28800	AT1G24490	1	0	0	0	1	0	0	0
AT2G27960	AT3G19150	1	1	1	0	0	0	0	0
AT1G74950	AT1G17380	1	0	0	0	1	0	0	0
AT2G43010	AT4G10180	1	0	0	0	1	0	0	0
AT1G09030	AT1G56170	1	0	0	0	0	0	0	0
AT3G43440	AT5G46760	1	0	0	0	0	0	0	0
AT1G20090	AT3G53350	1	0	0	0	1	0	0	0
AT1G76260	AT2G19430	1	0	0	0	1	0	0	0
AT2G34710	AT2G34710	1	1	1	1	0	0	0	0
AT5G42820	AT5G42820	1	0	0	0	0	0	0	0
AT1G25540	AT3G23220	1	0	0	0	1	0	0	0
AT1G73790	AT5G06680	1	0	0	0	1	0	0	0
AT1G76540	AT2G23430	1	0	0	0	1	0	0	0
AT5G54680	AT3G47640	1	0	0	0	1	0	0	0
AT4G34990	AT2G31660	1	0	0	0	1	0	0	0
AT4G29160	AT5G63880	1	0	0	0	1	0	0	0
AT5G43380	AT2G31305	1	0	0	0	1	0	0	0
AT4G18710	AT1G63700	1	0	0	0	1	0	0	0
AT5G20730	AT5G25890	1	0	0	0	1	0	0	0
AT1G74720	AT1G11130	1	1	1	1	1	1	1	1
AT1G15750	AT4G38130	1	1	1	1	1	1	1	1
AT2G45820	AT3G06720	1	0	0	0	1	0	0	0
AT1G16330	AT3G54180	1	0	0	0	0	0	0	0
AT1G07400	AT4G35450	1	0	0	0	0	0	0	0
AT4G01120	AT5G11260	1	0	0	0	1	0	0	0
AT1G19750	AT4G05420	1	1	1	1	0	0	0	0
AT1G63020	AT4G15950	1	0	0	0	1	0	0	0
AT4G01026	AT1G72770	1	0	0	0	1	0	0	0
AT4G27330	AT2G31070	1	1	1	1	1	1	1	1
AT2G38310	AT4G18620	1	1	1	0	0	0	0	0
AT3G04730	AT4G28640	1	0	0	0	1	0	0	0
AT1G19850	AT2G01200	1	1	1	0	0	0	0	0
AT1G64690	AT2G02480	1	1	1	1	1	1	1	1
AT2G17950	AT4G36710	1	1	1	1	1	1	1	1
AT1G43790	AT5G17420	1	1	1	1	1	1	1	1
AT2G27960	AT2G32710	1	0	0	0	1	0	0	0
AT3G44600	AT5G17690	1	0	0	0	1	0	0	0
AT1G76540	AT4G37490	1	0	0	0	1	0	0	0
AT2G27100	AT5G59710	1	0	0	0	1	0	0	0
AT5G57685	AT3G09770	1	0	0	0	0	0	0	0
AT1G59870	AT3G43810	1	1	1	1	1	1	1	1
AT1G58100	AT1G58100	1	1	1	1	0	0	0	0
AT1G56590	AT4G34460	1	0	0	0	1	0	0	0
AT1G54830	AT4G14540	1	0	0	0	1	0	0	0
AT5G60450	AT3G15540	1	0	0	0	1	0	0	0
AT5G50470	AT4G14540	1	0	0	0	1	0	0	0
AT5G41990	AT5G11530	1	0	0	0	1	0	0	0
AT3G58350	AT1G05760	1	1	1	1	0	0	0	0
AT1G72750	AT2G42210	1	1	1	1	1	1	1	1
AT2G21660	AT1G75100	1	0	0	0	1	0	0	0
AT4G27040	AT5G13860	1	1	0	0	0	0	0	0
AT5G54440	AT5G03540	1	1	1	1	0	0	0	0
AT2G22670	AT5G25890	1	0	0	0	1	0	0	0
AT1G49950	AT5G67580	1	0	0	0	1	0	0	0
AT2G38120	AT3G06360	1	0	0	0	1	0	0	0
AT4G27040	AT3G12400	1	0	0	0	1	0	0	0
AT2G25625	AT5G66570	1	0	0	0	1	0	0	0
AT5G25890	AT3G62980	1	0	0	0	1	0	0	0
AT3G22680	AT3G49250	1	0	0	0	1	0	0	0
AT3G47620	AT1G19270	1	0	0	0	1	0	0	0
AT1G20140	AT1G57790	1	0	0	0	0	0	0	0
AT1G47200	AT5G02500	1	0	0	0	1	0	0	0
AT5G27620	AT4G28980	1	0	0	0	1	0	0	0
AT1G25540	AT5G63610	1	1	1	1	1	1	1	1
AT1G73805	AT1G58100	1	0	0	0	1	0	0	0
AT1G56170	AT4G14540	1	0	0	0	1	0	0	0
AT5G66730	AT5G17490	1	1	0	0	1	1	0	0
AT1G73030	AT4G26750	1	0	0	0	1	0	0	0
AT4G33430	AT3G49750	1	0	0	0	1	0	0	0
AT1G75080	AT1G25490	1	0	0	0	0	0	0	0
AT3G27920	AT2G01570	1	0	0	0	1	0	0	0
AT5G17690	AT3G44600	1	0	0	0	1	0	0	0
AT4G37000	AT4G22920	1	0	0	0	1	0	0	0
AT1G02580	AT1G02680	1	1	1	0	1	1	1	0
AT4G19690	AT4G30370	1	0	0	0	0	0	0	0
AT4G09000	AT5G17330	1	1	1	1	0	0	0	0
AT1G73000	AT1G73000	1	1	1	0	0	0	0	0
AT2G17870	AT1G28050	1	1	1	1	1	1	1	1
AT5G03240	AT2G26080	1	0	0	0	1	0	0	0
AT5G41560	AT4G05420	1	0	0	0	1	0	0	0
AT1G02690	AT2G45820	1	0	0	0	1	0	0	0
AT2G13570	AT1G56170	1	0	0	0	1	0	0	0
AT2G34150	AT2G32950	1	0	0	0	1	0	0	0
AT1G80840	AT5G13630	1	0	0	0	1	0	0	0
AT5G11530	AT5G64360	1	0	0	0	1	0	0	0
AT4G27330	AT5G60970	1	1	1	1	1	1	1	1
AT5G03240	AT5G60600	1	1	1	1	1	1	1	1
AT2G22670	AT5G20730	1	0	0	0	1	0	0	0
AT3G17609	AT4G36730	1	0	0	0	1	0	0	0
AT5G09820	AT1G78510	1	1	1	1	1	1	1	1
AT4G10180	AT2G46830	1	0	0	0	1	0	0	0
AT1G17580	AT1G08370	1	0	0	0	1	0	0	0
AT1G09030	AT1G08970	1	0	0	0	0	0	0	0
AT5G13840	AT3G57860	1	0	0	0	1	0	0	0
AT4G04490	AT4G11890	1	0	0	0	1	0	0	0
AT1G11430	AT3G15000	1	0	0	0	1	0	0	0
AT3G07750	AT3G61620	1	0	0	0	1	0	0	0
AT4G26630	AT5G47690	1	0	0	0	0	0	0	0
AT2G31880	AT2G32680	1	0	0	0	1	0	0	0
AT3G10480	AT4G20400	1	0	0	0	0	0	0	0
AT5G44030	AT4G18780	1	0	0	0	1	0	0	0
AT4G35540	AT4G35540	1	1	1	1	0	0	0	0
AT2G36270	AT5G51760	1	1	1	0	1	1	1	0
AT3G17490	AT2G20160	1	1	1	1	0	0	0	0
AT2G21470	AT3G57870	1	0	0	0	1	0	0	0
AT1G68840	AT3G25990	1	0	0	0	1	0	0	0
AT5G38480	AT5G10450	1	0	0	0	1	0	0	0
AT1G11430	AT1G32580	1	1	0	0	1	1	0	0
AT2G32950	AT5G43470	1	0	0	0	0	0	0	0
AT2G39810	AT4G33950	1	0	0	0	1	0	0	0
AT2G32710	AT2G22490	1	0	0	0	1	0	0	0
AT3G14980	AT1G54840	1	0	0	0	1	0	0	0
AT1G45249	AT5G05410	1	1	1	1	0	0	0	0
AT1G19850	AT5G65670	1	0	0	0	1	0	0	0
AT3G50870	AT1G68480	1	0	0	0	1	0	0	0
AT1G02205	AT5G57800	1	1	1	1	1	1	1	1
AT5G44560	AT2G06530	1	0	0	0	1	0	0	0
AT2G43790	AT1G19350	1	1	0	0	0	0	0	0
AT1G30330	AT1G04250	1	0	0	0	1	0	0	0
AT1G79810	AT5G11260	1	1	1	1	1	1	1	1
AT2G43790	AT4G26750	1	1	1	1	1	1	1	1
AT3G15540	AT1G04100	1	0	0	0	1	0	0	0
AT4G24560	AT4G13930	1	0	0	0	0	0	0	0
AT4G29960	AT3G16090	1	0	0	0	1	0	0	0
AT1G25540	AT5G46760	1	0	0	0	1	0	0	0
AT5G11390	AT4G33200	1	0	0	0	1	0	0	0
AT2G26150	AT5G16820	1	1	1	1	1	1	1	1
AT2G20180	AT2G32700	1	1	1	1	1	1	1	1
AT3G06790	AT4G20020	1	0	0	0	1	0	0	0
AT2G36270	AT1G49720	1	0	0	0	1	0	0	0
AT2G31305	AT3G05580	1	0	0	0	1	0	0	0
AT1G27730	AT3G45640	1	0	0	0	1	0	0	0
AT2G33540	AT4G35800	1	0	0	0	1	0	0	0
AT5G37740	AT2G38310	1	0	0	0	1	0	0	0
AT4G18020	AT3G51920	1	0	0	0	1	0	0	0
AT4G08500	AT3G18130	1	0	0	0	1	0	0	0
AT1G30330	AT1G52830	1	1	0	0	1	1	0	0
AT5G42520	AT2G21240	1	0	0	0	1	0	0	0
AT4G15090	AT5G11260	1	0	0	0	1	0	0	0
AT2G28350	AT2G01200	1	0	0	0	0	0	0	0
AT3G25980	AT5G49880	1	0	0	0	1	0	0	0
AT1G80370	AT2G23430	1	0	0	0	1	0	0	0
AT1G76710	AT1G77300	1	0	0	0	1	0	0	0
AT1G54830	AT5G12840	1	0	0	0	1	0	0	0
AT5G55190	AT3G46580	1	0	0	0	1	0	0	0
AT4G23980	AT1G30330	1	0	0	0	1	0	0	0
AT5G41990	AT3G18130	1	0	0	0	1	0	0	0
AT4G36730	AT5G11260	1	0	0	0	1	0	0	0
AT2G18790	AT5G48300	1	1	1	1	1	1	1	1
AT5G45250	AT3G48090	1	0	0	0	1	0	0	0
AT1G49720	AT5G51760	1	1	1	0	1	1	1	0
AT5G46630	AT5G22770	1	0	0	0	0	0	0	0
AT1G08970	AT1G21970	1	0	0	0	1	0	0	0
AT4G03270	AT2G23430	1	0	0	0	1	0	0	0
AT4G37460	AT4G23570	1	0	0	0	1	0	0	0
AT5G20900	AT1G19180	1	0	0	0	1	0	0	0
AT4G20020	AT5G44780	1	0	0	0	1	0	0	0
AT5G63110	AT2G19520	1	0	0	0	0	0	0	0
AT1G52890	AT1G58100	1	0	0	0	1	0	0	0
AT1G30970	AT4G24680	1	0	0	0	1	0	0	0
AT4G23140	AT5G46330	1	1	0	0	0	0	0	0
AT1G52380	AT4G16143	1	1	1	1	1	1	1	1
AT5G45900	AT5G61500	1	0	0	0	1	0	0	0
AT1G27730	AT2G43790	1	0	0	0	1	0	0	0
AT3G01090	AT3G01090	1	1	1	1	0	0	0	0
AT5G49720	AT4G18780	1	0	0	0	1	0	0	0
AT1G75840	AT5G10520	1	1	1	1	1	1	1	1
AT1G32640	AT1G25540	1	0	0	0	1	0	0	0
AT4G18710	AT5G61480	1	1	1	1	1	1	1	1
AT3G48670	AT1G15910	1	0	0	0	0	0	0	0
AT1G18570	AT5G46760	1	1	0	0	1	1	0	0
AT5G03240	AT1G06290	1	1	1	1	0	0	0	0
AT1G52240	AT1G09570	1	1	0	0	1	1	0	0
AT1G75060	AT2G45640	1	1	1	1	0	0	0	0
AT1G18570	AT4G17880	1	1	0	0	1	1	0	0
AT4G01690	AT3G15000	1	1	1	1	1	1	1	1
AT3G43810	AT5G11260	1	1	1	1	1	1	1	1
AT2G13570	AT5G27910	1	0	0	0	1	0	0	0
AT5G13960	AT4G40030	1	1	1	1	1	1	1	1
AT4G33950	AT4G18710	1	0	0	0	1	0	0	0
AT1G61340	AT1G75950	1	0	0	0	1	0	0	0
AT1G75080	AT1G75080	1	1	1	1	0	0	0	0
AT2G19430	AT1G76260	1	0	0	0	1	0	0	0
AT5G24270	AT1G22770	1	0	0	0	1	0	0	0
AT1G30330	AT2G01200	1	0	0	0	0	0	0	0
AT3G08970	AT5G28540	1	1	0	0	0	0	0	0
AT5G04920	AT3G12400	1	0	0	0	1	0	0	0
AT3G48880	AT1G75950	1	0	0	0	1	0	0	0
AT4G22920	AT3G44880	1	1	1	1	1	1	1	1
AT3G54360	AT1G20620	1	1	0	0	1	1	0	0
AT5G43700	AT5G20730	1	0	0	0	1	0	0	0
AT1G27840	AT4G05420	1	0	0	0	0	0	0	0
AT4G04950	AT4G34890	1	1	1	1	0	0	0	0
AT1G64280	AT2G30360	1	0	0	0	1	0	0	0
AT1G35160	AT1G35580	1	0	0	0	0	0	0	0
AT3G01090	AT1G32640	1	1	1	1	1	1	1	1
AT3G53120	AT2G06530	1	0	0	0	0	0	0	0
AT5G03240	AT4G27960	1	0	0	0	0	0	0	0
AT3G53120	AT5G13860	1	0	0	0	0	0	0	0
AT1G21940	AT4G26770	1	0	0	0	0	0	0	0
AT1G04100	AT5G20730	1	0	0	0	1	0	0	0
AT4G00270	AT4G00270	1	1	1	1	0	0	0	0
AT4G37460	AT1G69690	1	1	1	1	1	1	1	1
AT2G33430	AT3G15000	1	0	0	0	1	0	0	0
AT1G63650	AT1G14920	1	0	0	0	1	0	0	0
AT3G13720	AT3G13720	1	1	1	1	0	0	0	0
AT3G11410	AT3G01090	1	0	0	0	1	0	0	0
AT1G51950	AT4G14560	1	1	0	0	1	1	0	0
AT2G06530	AT5G04920	1	0	0	0	1	0	0	0
AT2G38270	AT1G55805	1	1	1	1	1	1	1	1
AT4G37630	AT2G32710	1	0	0	0	1	0	0	0
AT1G21970	AT3G48590	1	0	0	0	0	0	0	0
AT2G31305	AT5G27840	1	0	0	0	1	0	0	0
AT5G44780	AT4G20020	1	0	0	0	1	0	0	0
AT3G11820	AT1G12360	1	0	0	0	1	0	0	0
AT3G22942	AT4G33430	1	1	1	0	0	0	0	0
AT1G16610	AT2G43770	1	1	1	1	1	1	1	1
AT2G13570	AT1G54830	1	0	0	0	1	0	0	0
AT1G45249	AT2G40340	1	1	1	1	0	0	0	0
AT3G18290	AT5G54680	1	1	1	1	1	1	1	1
AT1G73590	AT2G39840	1	0	0	0	1	0	0	0
AT3G51550	AT4G38430	1	0	0	0	0	0	0	0
AT3G21640	AT2G34650	1	0	0	0	1	0	0	0
AT5G03240	AT5G20010	1	0	0	0	0	0	0	0
AT2G28160	AT2G41240	1	1	1	1	0	0	0	0
AT3G48750	AT5G02500	1	1	1	1	1	1	1	1
AT4G26840	AT2G19480	1	0	0	0	1	0	0	0
AT1G34210	AT2G41820	1	0	0	0	1	0	0	0
AT2G40330	AT4G18620	1	1	0	0	0	0	0	0
AT5G46790	AT4G18620	1	0	0	0	0	0	0	0
AT2G01200	AT2G28350	1	0	0	0	0	0	0	0
AT3G19590	AT1G30970	1	1	1	1	1	1	1	1
AT5G60120	AT1G19180	1	0	0	0	1	0	0	0
AT1G25540	AT3G23230	1	0	0	0	1	0	0	0
AT5G59010	AT4G35230	1	0	0	0	1	0	0	0
AT2G34640	AT4G20130	1	0	0	0	1	0	0	0
AT5G08450	AT4G26840	1	0	0	0	1	0	0	0
AT5G46760	AT1G19180	1	0	0	0	1	0	0	0
AT2G47810	AT3G48590	1	0	0	0	0	0	0	0
AT5G21990	AT3G12580	1	1	1	1	0	0	0	0
AT5G14520	AT2G40360	1	1	1	1	1	1	1	1
AT4G26080	AT4G16340	1	1	1	1	1	1	1	1
AT1G25540	AT2G26950	1	0	0	0	0	0	0	0
AT5G03240	AT1G78300	1	0	0	0	1	0	0	0
AT1G55890	AT3G50630	1	0	0	0	1	0	0	0
AT5G57420	AT1G19850	1	0	0	0	1	0	0	0
AT4G04620	AT4G24690	1	0	0	0	1	0	0	0
AT2G01980	AT2G01980	1	1	1	1	0	0	0	0
AT5G03240	AT1G19570	1	1	1	0	0	0	0	0
AT4G26630	AT5G40340	1	1	1	1	1	1	1	1
AT1G66390	AT2G46340	1	1	0	0	1	1	0	0
AT1G05200	AT1G05200	1	1	1	0	0	0	0	0
AT4G09550	AT5G05620	1	0	0	0	0	0	0	0
AT1G19180	AT5G60120	1	0	0	0	1	0	0	0
AT3G45640	AT4G17490	1	1	1	1	1	1	1	1
AT4G23750	AT1G71130	1	0	0	0	1	0	0	0
AT5G24030	AT4G04720	1	1	1	0	0	0	0	0
AT1G16010	AT1G16010	1	1	1	1	0	0	0	0
AT1G01140	AT5G47100	1	1	1	0	1	1	1	0
AT1G02205	AT2G46650	1	1	0	0	1	1	0	0
AT1G15570	AT1G61870	1	1	1	1	1	1	1	1
AT1G53230	AT1G65620	1	0	0	0	0	0	0	0
AT2G47810	AT5G50470	1	0	0	0	1	0	0	0
AT3G26940	AT1G03445	1	1	0	0	1	1	0	0
AT1G25540	AT1G06160	1	0	0	0	1	0	0	0
AT1G75950	AT5G03970	1	0	0	0	1	0	0	0
AT1G32640	AT3G20770	1	0	0	0	1	0	0	0
AT5G06950	AT1G07530	1	1	1	1	1	1	1	1
AT3G53110	AT1G13120	1	0	0	0	1	0	0	0
AT1G04250	AT2G22670	1	0	0	0	1	0	0	0
AT1G78300	AT4G09000	1	0	0	0	0	0	0	0
AT1G14920	AT5G41315	1	0	0	0	0	0	0	0
AT1G16330	AT1G20930	1	0	0	0	1	0	0	0
AT3G60600	AT3G09740	1	0	0	0	1	0	0	0
AT2G22540	AT3G44110	1	0	0	0	1	0	0	0
AT1G09030	AT5G27910	1	0	0	0	0	0	0	0
AT5G03240	AT3G01340	1	1	1	1	1	1	1	1
AT4G18710	AT4G17460	1	1	1	1	1	1	1	1
AT4G09000	AT2G15620	1	1	1	1	0	0	0	0
AT1G09030	AT1G54830	1	0	0	0	0	0	0	0
AT1G01260	AT1G19180	1	0	0	0	1	0	0	0
AT1G20110	AT2G45170	1	1	1	1	1	1	1	1
AT5G03240	AT2G31610	1	1	1	1	0	0	0	0
AT5G61850	AT3G61250	1	0	0	0	1	0	0	0
AT2G37060	AT5G27910	1	0	0	0	0	0	0	0
AT5G11040	AT5G49830	1	1	1	1	1	1	1	1
AT2G26150	AT2G26150	1	1	1	1	0	0	0	0
AT4G34110	AT2G43970	1	0	0	0	1	0	0	0
AT2G20180	AT2G32950	1	1	1	1	1	1	1	1
AT5G10440	AT2G27970	1	0	0	0	1	0	0	0
AT4G34000	AT1G49720	1	0	0	0	1	0	0	0
AT4G08150	AT5G43810	1	0	0	0	1	0	0	0
AT2G46680	AT2G41630	1	1	1	1	1	1	1	1
AT1G30135	AT1G69310	1	0	0	0	1	0	0	0
AT1G17840	AT1G17840	1	1	1	1	0	0	0	0
AT5G03240	AT5G41700	1	0	0	0	1	0	0	0
AT3G21210	AT4G15530	1	0	0	0	1	0	0	0
AT3G19720	AT3G19720	1	1	1	1	0	0	0	0
AT5G24630	AT2G32950	1	0	0	0	0	0	0	0
AT4G27330	AT3G15880	1	1	0	0	1	1	0	0
AT3G23230	AT1G25540	1	0	0	0	1	0	0	0
AT5G03240	AT4G32180	1	1	1	1	1	1	1	1
AT5G35770	AT1G75950	1	1	1	1	1	1	1	1
AT3G54900	AT1G55805	1	1	1	1	1	1	1	1
AT3G52910	AT1G01160	1	0	0	0	0	0	0	0
AT2G33835	AT4G00650	1	0	0	0	0	0	0	0
AT2G28740	AT3G01460	1	0	0	0	1	0	0	0
AT2G36270	AT2G30360	1	0	0	0	1	0	0	0
AT1G15570	AT2G46280	1	1	1	1	0	0	0	0
AT1G04620	AT5G04900	1	1	1	1	1	1	1	1
AT5G12840	AT1G08970	1	0	0	0	1	0	0	0
AT5G04340	AT2G43790	1	1	0	0	1	1	0	0
AT3G48590	AT5G47640	1	0	0	0	0	0	0	0
AT2G39840	AT2G31305	1	0	0	0	1	0	0	0
AT4G39240	AT5G42190	1	1	1	1	1	1	1	1
AT5G60410	AT1G73150	1	1	1	1	1	1	1	1
AT3G11170	AT3G11170	1	1	1	0	0	0	0	0
AT5G46630	AT3G08530	1	1	1	1	0	0	0	0
AT1G70700	AT4G17880	1	1	1	1	1	1	1	1
AT2G45820	AT4G02150	1	1	0	0	1	1	0	0
AT5G11260	AT4G36730	1	0	0	0	1	0	0	0
AT5G61380	AT2G25930	1	0	0	0	1	0	0	0
AT5G63610	AT5G65420	1	1	1	1	1	1	1	1
AT4G32570	AT4G28910	1	0	0	0	1	0	0	0
AT5G13220	AT4G00870	1	1	1	1	1	1	1	1
AT3G17970	AT5G52640	1	0	0	0	1	0	0	0
AT5G61670	AT5G17230	1	0	0	0	1	0	0	0
AT2G38310	AT5G37740	1	0	0	0	1	0	0	0
AT2G39050	AT5G62200	1	1	1	1	1	1	1	1
AT2G38650	AT3G61130	1	0	0	0	1	0	0	0
AT5G61210	AT2G33120	1	0	0	0	0	0	0	0
AT2G01570	AT3G05690	1	1	1	1	1	1	1	1
AT1G47730	AT2G03170	1	1	1	1	0	0	0	0
AT1G50460	AT3G12580	1	0	0	0	1	0	0	0
AT5G09260	AT4G29160	1	0	0	0	0	0	0	0
AT4G03270	AT3G48750	1	0	0	0	1	0	0	0
AT1G71130	AT2G46310	1	0	0	0	1	0	0	0
AT1G49720	AT3G50500	1	0	0	0	1	0	0	0
AT1G75060	AT3G57390	1	0	0	0	0	0	0	0
AT4G32830	AT4G32830	1	1	1	1	0	0	0	0
AT4G23650	AT4G35570	1	1	1	1	1	1	1	1
AT2G39840	AT2G01570	1	1	0	0	1	1	0	0
AT5G60410	AT3G57870	1	0	0	0	1	0	0	0
AT1G09030	AT5G50480	1	0	0	0	0	0	0	0
AT1G30330	AT3G17600	1	1	0	0	1	1	0	0
AT5G20730	AT1G04240	1	1	0	0	1	1	0	0
AT4G22920	AT5G04900	1	1	1	0	1	1	1	0
AT2G20180	AT1G75080	1	0	0	0	0	0	0	0
AT4G12720	AT1G18080	1	0	0	0	1	0	0	0
AT4G35450	AT1G07400	1	0	0	0	0	0	0	0
AT1G79280	AT5G49880	1	0	0	0	1	0	0	0
AT5G20730	AT2G01200	1	0	0	0	0	0	0	0
AT2G15430	AT2G38880	1	1	1	1	0	0	0	0
AT3G10800	AT4G14540	1	1	1	1	1	1	1	1
AT4G17750	AT2G41140	1	0	0	0	1	0	0	0
AT5G03970	AT2G03190	1	0	0	0	1	0	0	0
AT1G15750	AT2G45660	1	1	1	1	1	1	1	1
AT1G22882	AT5G04990	1	0	0	0	0	0	0	0
AT1G02610	AT2G42590	1	1	1	1	0	0	0	0
AT5G20820	AT3G23150	1	0	0	0	1	0	0	0
AT5G27910	AT2G37060	1	0	0	0	0	0	0	0
AT2G20180	AT1G09530	1	0	0	0	1	0	0	0
AT1G22300	AT5G61060	1	0	0	0	1	0	0	0
AT4G18710	AT5G66880	1	0	0	0	1	0	0	0
AT2G45740	AT3G19720	1	0	0	0	1	0	0	0
AT1G09000	AT1G18370	1	1	0	0	1	1	0	0
AT4G18620	AT2G26040	1	0	0	0	0	0	0	0
AT5G03280	AT5G03730	1	0	0	0	1	0	0	0
AT4G20380	AT1G20630	1	0	0	0	1	0	0	0
AT1G17380	AT4G28910	1	0	0	0	1	0	0	0
AT1G04620	AT4G37000	1	1	1	1	1	1	1	1
AT4G33430	AT2G39660	1	0	0	0	1	0	0	0
AT5G17420	AT5G64740	1	0	0	0	1	0	0	0
AT1G15750	AT3G23050	1	1	0	0	1	1	0	0
AT3G11260	AT5G27030	1	1	0	0	0	0	0	0
AT5G37020	AT1G51950	1	0	0	0	1	0	0	0
AT3G48750	AT4G03270	1	0	0	0	1	0	0	0
AT4G37490	AT1G76540	1	0	0	0	1	0	0	0
AT5G04920	AT5G63880	1	0	0	0	1	0	0	0
AT5G10440	AT1G49620	1	0	0	0	1	0	0	0
AT5G04990	AT5G56210	1	0	0	0	0	0	0	0
AT2G32710	AT4G37630	1	0	0	0	1	0	0	0
AT4G18620	AT1G72770	1	1	1	0	0	0	0	0
AT1G58290	AT1G58290	1	1	1	1	0	0	0	0
AT1G51950	AT3G23050	1	0	0	0	1	0	0	0
AT5G19150	AT5G19150	1	1	1	1	0	0	0	0
AT1G71130	AT5G53290	1	0	0	0	1	0	0	0
AT3G24150	AT4G32570	1	0	0	0	1	0	0	0
AT2G16390	AT3G49250	1	0	0	0	1	0	0	0
AT5G59980	AT1G14920	1	0	0	0	0	0	0	0
AT2G47210	AT2G18000	1	0	0	0	0	0	0	0
AT1G54840	AT5G59380	1	0	0	0	1	0	0	0
AT5G51600	AT3G19590	1	0	0	0	1	0	0	0
AT4G14410	AT1G51070	1	0	0	0	1	0	0	0
AT4G33950	AT1G78290	1	1	0	0	1	1	0	0
AT4G11140	AT4G27950	1	0	0	0	0	0	0	0
AT2G46370	AT2G46370	1	1	1	1	0	0	0	0
AT1G73060	AT2G28800	1	0	0	0	1	0	0	0
AT2G38620	AT5G65420	1	1	1	0	0	0	0	0
AT3G15000	AT1G32580	1	0	0	0	1	0	0	0
AT4G21100	AT2G32950	1	1	1	1	1	1	1	1
AT3G48590	AT1G09030	1	0	0	0	0	0	0	0
AT1G71360	AT5G04990	1	0	0	0	0	0	0	0
AT3G11410	AT5G05440	1	0	0	0	1	0	0	0
AT1G75080	AT4G38130	1	0	0	0	0	0	0	0
AT1G69690	AT1G58100	1	0	0	0	1	0	0	0
AT2G34640	AT1G09570	1	1	1	1	1	1	1	1
AT1G08970	AT5G12840	1	0	0	0	1	0	0	0
AT4G23750	AT4G27950	1	0	0	0	0	0	0	0
AT5G63090	AT2G42300	1	1	1	1	0	0	0	0
AT4G17880	AT1G74950	1	0	0	0	1	0	0	0
AT5G22950	AT4G29160	1	0	0	0	1	0	0	0
AT4G18710	AT1G50990	1	0	0	0	1	0	0	0
AT5G37740	AT2G40330	1	0	0	0	1	0	0	0
AT4G00430	AT3G54820	1	0	0	0	1	0	0	0
AT2G33550	AT4G01370	1	0	0	0	0	0	0	0
AT1G74720	AT5G16220	1	0	0	0	1	0	0	0
AT5G03240	AT1G76030	1	1	1	1	0	0	0	0
AT5G17230	AT5G61670	1	0	0	0	1	0	0	0
AT3G05690	AT2G15430	1	1	1	1	0	0	0	0
AT3G12400	AT5G63880	1	1	1	1	1	1	1	1
AT1G12860	AT1G48500	1	0	0	0	0	0	0	0
AT2G32950	AT3G61140	1	0	0	0	1	0	0	0
AT5G53200	AT4G00480	1	1	1	1	1	1	1	1
AT4G18710	AT5G56010	1	0	0	0	0	0	0	0
AT2G33430	AT4G20020	1	0	0	0	1	0	0	0
AT5G44560	AT5G44560	1	1	1	0	0	0	0	0
AT2G36270	AT5G66880	1	1	1	0	1	1	1	0
AT5G27030	AT1G17380	1	0	0	0	0	0	0	0
AT2G35100	AT2G35100	1	1	1	1	0	0	0	0
AT1G15750	AT1G15750	1	1	1	1	0	0	0	0
AT1G78300	AT1G77760	1	0	0	0	1	0	0	0
AT4G39400	AT2G39660	1	0	0	0	1	0	0	0
AT5G37020	AT1G04100	1	1	0	0	1	1	0	0
AT4G14410	AT5G54680	1	0	0	0	1	0	0	0
AT5G03240	AT5G20000	1	0	0	0	0	0	0	0
AT5G43990	AT1G04050	1	0	0	0	1	0	0	0
AT4G16280	AT2G36270	1	0	0	0	1	0	0	0
AT5G59380	AT1G54840	1	0	0	0	1	0	0	0
AT1G27650	AT1G27650	1	0	0	0	0	0	0	0
AT2G22670	AT2G22670	1	1	1	0	0	0	0	0
AT1G26630	AT3G21510	1	0	0	0	1	0	0	0
AT3G15000	AT2G35240	1	0	0	0	0	0	0	0
AT2G46500	AT4G38630	1	1	1	1	1	1	1	1
AT3G52450	AT1G29150	1	1	1	1	1	1	1	1
AT4G14560	AT3G23050	1	0	0	0	1	0	0	0
AT2G34600	AT4G17880	1	1	0	0	1	1	0	0
AT5G59800	AT3G25655	1	0	0	0	1	0	0	0
AT3G21140	AT1G66750	1	0	0	0	1	0	0	0
AT2G17200	AT4G38630	1	0	0	0	0	0	0	0
AT2G46790	AT1G15750	1	0	0	0	0	0	0	0
[truncated: 1,282 more rows]
