# Supplementary material for: Computational identification of protein-protein interactions in model plant proteomes
Source: Sci Rep. 2019 Jun 19;9:8740. doi: 10.1038/s41598-019-45072-8 (PMC6584649; doi:10.1038/s41598-019-45072-8)
Supplement: Supplementary file 4 — Supplementary Table S12, S13, S14 [file 41598_2019_45072_MOESM4_ESM.xlsx]

## Sheet: TableS12
Supplementary Table S12. PPI predictions with two additional evidence in Arabidopsis thaliana. These predictions have over 0.95 of a random forest probability score (RF probability), a very high STRING combination score of over 900, and at least one additional evidence from having a common KEGG pathway, having literature in PubMed where the two proteins are co-mentioned, or having co-elution prof…
Protein A	Protein B	Function A	Function B	RF probability	MS	Microarray_MR	Microarray_PCC	RNA-seq_MR	RNA-seq_PCC	IAS	PAS	CAS	Phylogenetic profile similarity	common KEGG pathways	number of common KEGG pathways	STRING														Common PubMed	Number of common PubMed
																neighborhood	neighborhood_transferred	fusion	cooccurence	homology	coexpression	coexpression_transferred	experiments	experiments_transferred	database	database_transferred	textmining	textmining_transferred	combined_score
AT3G18740	AT5G59240	60S ribosomal protein L30-3	40S ribosomal protein S8-2	1	NA	10939.8	0.0417	1905.8	0.368	96.9054	19.7165	2.34326	0.842282	NA	0	0	0	0	0	0	0	981	0	911	900	0	0	142	999	NA	0
AT1G48160	AT2G43640	Signal recognition particle 19 kDa protein	Signal recognition particle 14 kDa protein	1	NA	142.46	0.4248	3.7	0.616	52.8535	8.42433	82.0141	0.912693	NA	0	0	0	0	0	0	443	154	0	959	900	0	0	576	999	NA	0
AT2G44120	AT4G39200	60S ribosomal protein L7-3	40S ribosomal protein S25-4	1	NA	188.15	0.6643	176.9	0.764	96.9054	19.7165	2.34326	0.820583	NA	0	0	0	0	0	0	309	916	0	261	0	0	0	188	960	NA	0
AT1G67430	AT5G20290	60S ribosomal protein L17-2	40S ribosomal protein S8-1	1	NA	33.05	0.8048	42.4	0.893	96.9054	19.7165	2.34326	0.874658	NA	0	0	0	0	0	0	878	998	0	928	900	0	811	552	999	NA	0
AT1G69620	AT3G11510	60S ribosomal protein L34-2	40S ribosomal protein S14-2	1	NA	1509.34	0.3894	22.8	0.906	96.9054	19.7165	2.34326	0.672951	NA	0	0	67	0	0	0	817	988	0	0	900	0	0	85	999	NA	0
AT4G26230	AT5G41520	60S ribosomal protein L31-2	40S ribosomal protein S10-2	1	NA	420.47	0.5487	59.6	0.851	96.9054	19.7165	2.34326	0.848236	NA	0	0	0	0	0	0	518	763	0	368	900	0	0	180	993	NA	0
AT4G15000	AT5G59240	60S ribosomal protein L27-3	40S ribosomal protein S8-2	1	NA	6557.04	0.145	932.9	0.485	96.9054	19.7165	2.34326	0.899351	NA	0	0	0	0	0	0	116	999	0	924	900	0	0	142	999	NA	0
AT1G49400	AT5G56710	Nucleic acid-binding	60S ribosomal protein L31-3	1	NA	1131.49	0.3371	127.8	0.723	96.9054	3.45263	2.34326	0.915431	NA	0	0	0	0	0	0	199	932	0	482	0	0	0	80	970	NA	0
AT5G02610	AT5G59240	60S ribosomal protein L35-4	40S ribosomal protein S8-2	1	NA	1242.02	0.3465	457.7	0.562	96.9054	19.7165	2.34326	0.912479	NA	0	0	0	0	0	0	191	996	0	877	0	0	0	135	999	NA	0
AT1G77940	AT3G02190	60S ribosomal protein L30-2	60S ribosomal protein L39-2	1	NA	1382.64	0.3096	426.8	0.56	71.4651	42.2497	5.57696	0.752331	NA	0	0	0	0	0	0	244	999	0	902	900	0	0	567	999	NA	0
AT3G51190	AT5G59240	60S ribosomal protein L8-2	40S ribosomal protein S8-2	1	NA	19755.4	-0.0766	2290.2	0.262	96.9054	19.7165	2.34326	0.588604	NA	0	0	0	0	0	0	0	999	0	865	900	0	0	552	999	NA	0
AT3G11250	AT5G15200	60S acidic ribosomal protein P0-3	40S ribosomal protein S9-1	1	NA	196.1	0.6803	127.3	0.817	96.9054	19.7165	2.34326	0.72138	NA	0	0	70	0	0	0	290	939	0	740	0	0	0	552	994	NA	0
AT3G11250	AT5G47930	60S acidic ribosomal protein P0-3	40S ribosomal protein S27-3	1	NA	1147.76	0.4433	131.9	0.824	96.9054	19.7165	2.34326	0.639409	NA	0	0	0	0	0	0	250	809	0	472	900	0	0	0	991	NA	0
AT3G28900	AT4G39200	60S ribosomal protein L34-3	40S ribosomal protein S25-4	1	NA	30.59	0.7336	57.7	0.849	96.9054	19.7165	2.34326	0.712025	NA	0	0	0	0	0	0	394	986	0	0	900	0	0	560	999	NA	0
AT1G63780	AT5G52470	Ribosomal RNA processing Brix domain protein(RefSeq)	Probable mediator of RNA polymerase II transcription subunit 36b	1	NA	420.6	0.6134	185.1	0.747	893.143	3.00779	8.67527	0.640069	NA	0	0	0	0	0	0	398	450	0	946	0	0	0	597	991	NA	0
AT1G31780	AT1G73430	oligomeric golgi complex subunit(RefSeq)	sec34-like family protein(RefSeq)	1	NA	1876.38	0.2839	458.8	0.343	97.4169	1.07913	4.71027	0.905785	NA	0	0	0	0	0	0	0	0	0	959	0	0	0	647	984	NA	0
AT2G19720	AT4G10450	40S ribosomal protein S15a-2	60S ribosomal protein L9-2	1	NA	721.28	0.4374	312	0.672	96.9054	19.7165	2.34326	0.889929	NA	0	0	642	0	0	0	197	999	0	785	0	0	0	552	999	NA	0
AT1G63780	AT4G25630	Ribosomal RNA processing Brix domain protein(RefSeq)	Mediator of RNA polymerase II transcription subunit 36a	1	NA	252.98	0.6852	122	0.782	893.143	3.00779	8.67527	0.582183	NA	0	0	0	0	0	0	607	450	0	946	0	0	0	597	994	NA	0
AT1G60620	AT5G51940	RNA polymerase I subunit 43(RefSeq)	DNA-directed RNA polymerases II	1	NA	6848.78	0.1024	214.4	0.515	846.136	2.42053	8.08255	0.901994	ath00240,ath00230	2	0	308	0	0	0	0	264	0	942	900	0	0	646	998	NA	0
AT2G39390	AT3G53890	60S ribosomal protein L35-2	40S ribosomal protein S21-1	1	NA	629.25	0.4479	62.3	0.843	96.9054	19.7165	2.34326	0.825784	NA	0	0	0	0	0	0	777	999	0	0	900	0	0	74	999	NA	0
AT4G29410	AT5G59240	60S ribosomal protein L28-2	40S ribosomal protein S8-2	1	NA	3503.87	0.256	683.6	0.533	96.9054	19.7165	2.34326	0.898288	NA	0	0	0	0	0	0	240	988	0	0	900	0	0	89	999	NA	0
AT3G55280	AT5G59240	60S ribosomal protein L23a-2	40S ribosomal protein S8-2	1	NA	975.81	0.392	371.1	0.583	96.9054	19.7165	2.34326	0.813804	NA	0	0	0	0	0	0	401	915	0	931	0	0	0	177	996	NA	0
AT5G67510	AT5G59240	60S ribosomal protein L26-2	40S ribosomal protein S8-2	1	NA	1445.24	0.3544	532.9	0.551	96.9054	19.7165	2.34326	0.812628	NA	0	0	0	0	0	0	143	998	0	0	900	0	0	552	999	NA	0
AT3G28900	AT5G59240	60S ribosomal protein L34-3	40S ribosomal protein S8-2	1	NA	9537.37	0.0731	1153.1	0.457	96.9054	19.7165	2.34326	0.672135	NA	0	0	0	0	0	0	189	990	0	0	900	0	0	272	999	NA	0
AT3G18740	AT3G02190	60S ribosomal protein L30-3	60S ribosomal protein L39-2	1	NA	1391.92	0.3282	286.9	0.603	71.4651	42.2497	5.57696	0.75054	NA	0	0	0	0	0	0	145	999	0	902	900	0	0	567	999	NA	0
AT1G60620	AT2G04630	RNA polymerase I subunit 43(RefSeq)	DNA-directed RNA polymerases II and V subunit 6B	1	NA	1191.91	0.2598	2472.2	0.254	846.136	2.42053	8.08255	0.902347	ath00240,ath00230	2	0	308	0	0	0	0	264	0	942	900	0	0	646	998	NA	0
AT5G22440	AT5G60670	60S ribosomal protein L10a-3	60S ribosomal protein L12-3	1	NA	171.5	0.7103	22	0.893	71.4651	42.2497	5.57696	0.824392	NA	0	0	642	0	213	0	934	988	0	928	900	0	0	754	999	NA	0
AT1G69200	AT3G54090	Fructokinase-like 2	Fructokinase-like 1	1	NA	8.94	0.8529	1	0.89	987.158	40.4045	464.747	0.89951	NA	0	0	0	0	0	892	939	83	790	0	0	0	828	0	988	PubMed:22770232,PubMed:20511297,PubMed:16326926	3
AT3G53020	AT5G41520	60S ribosomal protein L24-2	40S ribosomal protein S10-2	1	NA	362.14	0.5509	121.2	0.826	96.9054	19.7165	2.34326	0.897976	NA	0	0	0	0	0	0	749	919	0	0	900	0	528	592	999	NA	0
AT1G33410	AT1G79280	Nuclear pore complex protein NUP160	Nuclear-pore anchor	1	NA	1323.89	0.4201	494.4	0.458	57.9345	0.0356628	5.34192	0.926156	NA	0	0	0	0	0	0	160	0	0	0	720	0	828	637	983	PubMed:20872268	1
AT2G44120	AT2G21580	60S ribosomal protein L7-3	40S ribosomal protein S25-2	1	NA	113.24	0.6965	118.8	0.822	96.9054	19.7165	2.34326	0.819063	NA	0	0	0	0	0	0	753	916	0	261	0	0	0	188	985	NA	0
AT1G67430	AT3G06680	60S ribosomal protein L17-2	60S ribosomal protein L29	1	NA	147.75	0.6674	144	0.82	71.4651	8.46916	5.57696	0.765808	NA	0	0	0	0	0	0	579	936	0	943	900	0	0	142	999	NA	0
AT1G67430	AT2G36170	60S ribosomal protein L17-2	Ubiquitin-60S ribosomal protein L40-1	1	NA	142.11	0.7051	83	0.88	71.4651	42.2497	5.57696	0.722831	NA	0	0	0	0	0	0	751	932	0	839	900	0	0	552	999	NA	0
AT3G07110	AT5G60670	60S ribosomal protein L13a-1	60S ribosomal protein L12-3	1	NA	19.05	0.843	59.2	0.883	71.4651	42.2497	5.57696	0.806497	NA	0	0	0	0	0	0	937	994	0	900	900	0	0	552	999	NA	0
AT3G11250	AT5G20290	60S acidic ribosomal protein P0-3	40S ribosomal protein S8-1	1	NA	302.76	0.6503	168.6	0.789	96.9054	19.7165	2.34326	0.878704	NA	0	0	0	0	0	0	363	998	0	923	900	0	0	595	999	NA	0
AT1G67430	AT2G37600	60S ribosomal protein L17-2	60S ribosomal protein L36-1	1	NA	76.01	0.7226	130.9	0.83	71.4651	42.2497	5.57696	0.825544	NA	0	0	0	0	0	0	553	925	0	930	900	0	0	193	999	NA	0
AT2G44120	AT2G32060	60S ribosomal protein L7-3	40S ribosomal protein S12-2	1	NA	104.77	0.7612	31	0.873	96.9054	19.7165	2.34326	0.842577	NA	0	0	0	0	0	0	837	667	0	657	0	0	0	172	982	NA	0
AT5G22440	AT5G59240	60S ribosomal protein L10a-3	40S ribosomal protein S8-2	1	NA	2395.68	0.3049	422.5	0.575	96.9054	19.7165	2.34326	0.828458	NA	0	0	0	0	0	0	315	992	0	922	900	0	0	79	999	NA	0
AT1G70400	AT2G43810	NOSIC domain protein(RefSeq)	Sm-like protein LSM36B	1	NA	13846.4	-0.0146	19981.1	-0.205	71.3071	2.83382	4.36052	0.857651	NA	0	0	0	0	0	0	0	0	0	942	0	0	0	66	943	NA	0
AT5G22440	AT5G41520	60S ribosomal protein L10a-3	40S ribosomal protein S10-2	1	NA	146.57	0.6656	78.8	0.841	96.9054	19.7165	2.34326	0.786076	NA	0	0	0	0	0	0	609	803	0	0	900	0	0	191	992	NA	0
AT2G39390	AT3G48930	60S ribosomal protein L35-2	40S ribosomal protein S11-1	1	NA	377.81	0.554	45.5	0.856	96.9054	19.7165	2.34326	0.691296	NA	0	0	642	0	0	0	850	999	0	88	900	0	0	552	999	NA	0
AT1G67430	AT3G02080	60S ribosomal protein L17-2	40S ribosomal protein S19-1	1	NA	131.91	0.7076	47.8	0.892	96.9054	2.9767	2.34326	0.902609	NA	0	0	0	0	0	0	912	998	0	911	900	0	0	552	999	NA	0
AT1G60620	AT5G57980	RNA polymerase I subunit 43(RefSeq)	DNA-directed RNA polymerase subunit 5-like protein 1	1	NA	5407.78	0.1274	7534.1	0.083	846.136	2.42053	8.08255	0.890239	ath00240,ath00230	2	0	69	0	0	0	0	348	0	902	0	0	0	641	975	NA	0
AT1G63780	AT3G05060	Ribosomal RNA processing Brix domain protein(RefSeq)	Probable nucleolar protein 5-2	1	NA	67.9	0.7535	143.8	0.762	752.12	3.00779	8.67527	0.656056	NA	0	0	0	0	0	0	565	792	0	946	0	0	0	181	995	NA	0
AT1G56110	AT5G16750	NOP56-like pre RNA processing ribonucleoprotein(RefSeq)	Transducin family protein / WD-40 repeat family protein(RefSeq)	1	NA	139.78	0.7499	30.9	0.823	507.268	99.5886	8.67527	0.873957	NA	0	0	0	0	0	0	702	802	0	947	0	0	0	557	998	NA	0
AT5G02450	AT5G61170	60S ribosomal protein L36-3	40S ribosomal protein S19-3	1	NA	52.99	0.7529	138.5	0.832	96.9054	19.7165	2.34326	0.920223	NA	0	0	0	0	0	0	745	992	0	498	900	0	0	612	999	NA	0
AT1G56110	AT4G25630	NOP56-like pre RNA processing ribonucleoprotein(RefSeq)	Mediator of RNA polymerase II transcription subunit 36a	1	NA	44.28	0.8082	1	0.932	902.324	99.5886	8.67527	0.868349	NA	0	0	642	0	259	0	941	788	0	930	0	0	0	843	999	NA	0
AT1G60620	AT2G29540	RNA polymerase I subunit 43(RefSeq)	RNApolymerase 14 kDa subunit(RefSeq)	1	NA	2843.64	0.2221	796.7	0.44	846.136	2.42053	8.04962	0.919394	ath00240,ath00230	2	0	0	0	0	0	0	398	0	951	0	801	0	647	997	NA	0
AT3G11250	AT4G09800	60S acidic ribosomal protein P0-3	40S ribosomal protein S18	1	NA	445.69	0.5127	301.7	0.723	96.9054	19.7165	2.34326	0.756876	NA	0	0	128	0	0	0	121	939	0	698	0	0	0	552	992	NA	0
AT1G67430	AT5G02450	60S ribosomal protein L17-2	60S ribosomal protein L36-3	1	NA	160.4	0.6612	45.9	0.881	71.4651	42.2497	5.57696	0.826378	NA	0	0	0	0	0	0	771	925	0	930	900	0	0	193	999	NA	0
AT3G16780	AT5G59240	60S ribosomal protein L19-2	40S ribosomal protein S8-2	1	NA	305.56	0.4733	184.6	0.628	96.9054	19.7165	2.34326	0.874022	NA	0	0	0	0	0	0	402	999	0	709	900	0	0	842	999	NA	0
AT1G23860	AT3G61860	Serine/arginine-rich splicing factor RSZ21	Serine/arginine-rich splicing factor RS31	1	NA	182.93	0.4297	49.4	0.517	61.9543	3.63204	2.17062	0.933285	NA	0	0	0	0	0	0	0	65	929	581	0	0	760	743	997	NA	0
AT1G67430	AT3G60770	60S ribosomal protein L17-2	40S ribosomal protein S13-1	1	NA	23.32	0.8157	77.5	0.88	96.9054	3.47017	2.34326	0.766571	NA	0	0	69	0	0	0	906	998	0	929	900	0	0	552	999	NA	0
AT1G70400	AT3G59810	NOSIC domain protein(RefSeq)	Sm-like protein LSM6A	1	NA	8214.56	0.0836	20469.1	-0.213	71.3071	2.83382	3.92788	0.856638	NA	0	0	0	0	0	0	0	0	0	942	0	0	0	66	943	NA	0
AT1G69200	AT2G34640	Fructokinase-like 2	Protein PLASTID TRANSCRIPTIONALLY ACTIVE 12	1	NA	1.41	0.9229	1.7	0.886	987.158	0.951609	5.87492	0.850585	NA	0	0	0	0	0	0	939	0	0	0	0	0	336	0	957	PubMed:16326926	1
AT1G49400	AT2G39390	Nucleic acid-binding	60S ribosomal protein L35-2	1	NA	3652.9	0.2009	242.8	0.693	96.9054	2.95954	2.34326	0.912335	NA	0	0	642	0	0	0	248	999	0	73	0	0	0	552	999	NA	0
AT3G11250	AT3G47370	60S acidic ribosomal protein P0-3	40S ribosomal protein S20-2	1	NA	35.33	0.7861	107.9	0.831	96.9054	19.7165	2.34326	0.773306	NA	0	0	311	0	0	0	650	993	0	866	900	0	0	552	999	NA	0
AT1G65700	AT3G07590	Sm-like protein LSM8	Small nuclear ribonucleoprotein family protein(RefSeq)	1	NA	512.81	0.4502	46.5	0.717	99.8637	3.73791	6.22429	0.667364	NA	0	0	0	0	0	0	521	203	0	951	0	0	0	622	991	NA	0
AT5G40740	AT5G38880	AUGMIN subunit 6	AUGMIN subunit 5	1	NA	402.27	0.349	470.5	0.34	737.807	11.9675	63.3745	0.847645	NA	0	0	0	0	0	0	0	0	0	0	0	0	964	0	964	PubMed:22505726	1
AT1G31780	AT4G24840	oligomeric golgi complex subunit(RefSeq)	oligomeric golgi complex subunit-like protein(RefSeq)	1	NA	150.44	0.5464	172.2	0.421	91.943	69.7464	4.6593	0.970237	NA	0	0	0	0	0	0	0	0	188	957	0	0	0	589	984	NA	0
AT3G11250	AT5G10360	60S acidic ribosomal protein P0-3	40S ribosomal protein S6-2	1	NA	198.64	0.6763	127.3	0.822	96.9054	19.7165	2.34326	0.808273	NA	0	0	0	0	0	0	512	992	0	918	900	0	0	84	999	NA	0
AT1G77680	AT2G25355	Inactive exonuclease DIS3L2	PNAS-3-like protein(RefSeq)	1	NA	14864.7	-0.0312	14700.4	-0.055	573.901	4.22728	9.9614	0.953908	NA	0	0	0	0	0	0	0	64	0	929	0	0	0	644	974	NA	0
AT1G77680	AT3G61620	Inactive exonuclease DIS3L2	Exosome complex component RRP41 homolog	1	NA	18807.9	-0.1027	14621.4	-0.065	820.843	7.74578	75.1796	0.868105	NA	0	0	0	0	0	0	0	0	0	945	0	0	0	631	978	NA	0
AT1G60620	AT3G22320	RNA polymerase I subunit 43(RefSeq)	DNA-directed RNA polymerases II and IV subunit 5A	1	NA	1339.18	0.2675	516	0.469	846.136	2.42053	8.08255	0.918082	ath00240,ath00230	2	0	69	0	0	0	0	348	0	902	900	0	0	641	997	NA	0
AT3G07110	AT5G59240	60S ribosomal protein L13a-1	40S ribosomal protein S8-2	1	NA	3881.43	0.2385	803.6	0.506	96.9054	19.7165	2.34326	0.840356	NA	0	0	0	0	0	0	231	998	0	342	900	0	0	181	999	NA	0
AT1G67430	AT3G56340	60S ribosomal protein L17-2	40S ribosomal protein S26-3	1	NA	30.5	0.7938	112.5	0.861	96.9054	2.61145	2.34326	0.788559	NA	0	0	0	0	0	0	935	981	0	307	900	0	828	0	999	NA	0
AT1G48830	AT1G72370	40S ribosomal protein S7-1	40S ribosomal protein SA	1	NA	402.87	0.5111	63.6	0.854	92.1033	232.373	7.41288	0.834267	NA	0	0	0	0	0	0	743	999	0	928	900	0	0	0	999	NA	0
AT1G49400	AT5G39740	Nucleic acid-binding	60S ribosomal protein L5-2	1	NA	3566.65	0.2093	276.8	0.693	96.9054	2.59112	2.34326	0.889278	NA	0	0	642	0	0	0	174	999	0	583	0	0	0	552	999	NA	0
AT3G11250	AT3G04840	60S acidic ribosomal protein P0-3	40S ribosomal protein S3a-1	1	NA	135.82	0.7119	15.8	0.872	96.9054	19.7165	2.34326	0.73877	NA	0	0	0	0	0	0	836	983	0	928	900	0	0	137	999	NA	0
AT1G67430	AT3G04920	60S ribosomal protein L17-2	40S ribosomal protein S24	1	NA	144.72	0.6877	109.8	0.842	96.9054	19.7165	2.34326	0.864581	NA	0	0	0	0	0	0	696	823	0	928	900	0	0	0	999	NA	0
AT1G67430	AT5G59240	60S ribosomal protein L17-2	40S ribosomal protein S8-2	1	NA	9296.09	0.0772	1286.7	0.442	96.9054	19.7165	2.34326	0.877199	NA	0	0	0	0	0	0	0	998	0	928	900	0	0	552	999	NA	0
AT5G48760	AT5G59240	60S ribosomal protein L13a-4	40S ribosomal protein S8-2	1	NA	6167.62	0.1609	925.9	0.49	96.9054	19.7165	2.34326	0.84056	NA	0	0	0	0	0	0	0	998	0	342	900	0	0	181	999	NA	0
AT1G63780	AT2G17250	Ribosomal RNA processing Brix domain protein(RefSeq)	CCAAT-binding factor(RefSeq)	1	NA	22.45	0.7535	92.2	0.772	940.151	1.06398	8.67527	0.744652	NA	0	0	0	0	0	0	543	810	0	958	0	0	0	557	998	NA	0
AT1G31817	AT5G46160	Probable ribosomal protein S11	50S ribosomal protein HLP	1	NA	4278.15	0.2344	1212.5	0.398	48.0267	1.32095	2.60119	0.842664	NA	0	0	642	0	0	0	0	994	0	257	0	0	0	552	999	NA	0
AT1G67430	AT5G61170	60S ribosomal protein L17-2	40S ribosomal protein S19-3	1	NA	156.37	0.7138	96	0.875	96.9054	3.4727	2.34326	0.902683	NA	0	0	0	0	0	0	918	998	0	911	900	0	0	552	999	NA	0
AT1G67430	AT1G72370	60S ribosomal protein L17-2	40S ribosomal protein SA	1	NA	49.18	0.7831	2.8	0.935	96.9054	19.7165	2.34326	0.833316	NA	0	0	95	0	0	0	926	999	0	570	900	0	0	552	999	NA	0
AT1G77680	AT1G03360	Inactive exonuclease DIS3L2	Exosome complex component RRP4 homolog	1	NA	16293.4	-0.0603	18730	-0.166	842.152	7.74578	75.1796	0.978674	NA	0	0	0	0	0	0	0	0	0	947	0	0	760	603	994	NA	0
AT1G67430	AT4G14320	60S ribosomal protein L17-2	60S ribosomal protein L36a	1	NA	5.1	0.8245	60.2	0.888	71.4651	42.2497	5.57696	0.765199	NA	0	0	0	0	0	0	723	996	0	943	0	0	0	0	999	NA	0
AT1G60070	AT1G10730	AP-1 complex subunit gamma-2	AP-1 complex subunit mu-1	1	NA	2635.36	0.2678	13847.3	-0.053	65.2882	1.68689	55.7696	0.777941	NA	0	0	0	0	0	0	0	0	0	835	360	0	0	647	959	NA	0
AT1G77680	AT3G46210	Inactive exonuclease DIS3L2	Exosome complex exonuclease RRP46 homolog	1	NA	21296	-0.1665	15058.7	-0.077	820.843	7.74578	75.1796	0.935867	NA	0	0	0	0	0	0	0	0	0	944	0	0	0	638	978	NA	0
AT1G49400	AT4G02230	Nucleic acid-binding	60S ribosomal protein L19-3	1	NA	3556.48	0.2075	48.5	0.739	96.9054	2.59112	2.34326	0.8624	NA	0	0	642	0	0	0	112	986	0	644	0	0	0	137	998	NA	0
AT1G67430	AT3G23390	60S ribosomal protein L17-2	60S ribosomal protein L36a	1	NA	76.37	0.7452	75	0.885	71.4651	42.2497	5.57696	0.764531	NA	0	0	0	0	0	0	810	996	0	943	900	0	0	0	999	NA	0
AT1G69620	AT5G61170	60S ribosomal protein L34-2	40S ribosomal protein S19-3	1	NA	204.73	0.6118	83	0.874	96.9054	19.7165	2.34326	0.695357	NA	0	0	0	0	0	0	876	983	0	0	900	0	0	270	999	NA	0
AT3G04400	AT5G41520	60S ribosomal protein L23	40S ribosomal protein S10-2	1	NA	172.73	0.6158	80.8	0.835	96.9054	19.7165	2.34326	0.761265	NA	0	0	0	0	0	0	767	922	0	0	0	0	0	72	981	NA	0
AT1G67430	AT2G45710	60S ribosomal protein L17-2	40S ribosomal protein S27-1	1	NA	302.48	0.5258	246	0.715	96.9054	2.32296	2.34326	0.668172	NA	0	0	0	0	0	0	250	985	0	345	900	0	0	552	999	NA	0
AT2G44120	AT5G59240	60S ribosomal protein L7-3	40S ribosomal protein S8-2	1	NA	2098.87	0.3219	1207.7	0.438	96.9054	19.7165	2.34326	0.859744	NA	0	0	0	0	0	0	207	990	0	839	0	0	0	84	998	NA	0
AT1G56110	AT1G48920	NOP56-like pre RNA processing ribonucleoprotein(RefSeq)	Nucleolin 1	1	NA	16.31	0.8421	9.8	0.855	48.4777	7.11347	3.48871	0.893427	NA	0	0	0	0	0	0	941	454	0	90	0	0	0	141	971	NA	0
AT1G63210	AT5G04290	Transcription elongation factor SPT6-like	Protein RNA-directed DNA methylation 3	0.9975	NA	17650.5	-0.1116	14483	-0.07	91.2721	1.43356	4.0807	0.884983	NA	0	0	0	0	0	0	0	280	0	929	0	0	0	897	994	NA	0
AT5G02610	AT5G61170	60S ribosomal protein L35-4	40S ribosomal protein S19-3	0.9975	NA	55	0.6813	28.7	0.894	96.9054	19.7165	2.34326	0.940769	NA	0	0	0	0	0	0	885	999	0	848	0	0	0	180	999	NA	0
AT2G39390	AT3G04920	60S ribosomal protein L35-2	40S ribosomal protein S24	0.9975	NA	70.48	0.7	73.9	0.833	96.9054	19.7165	2.34326	0.925882	NA	0	0	0	0	0	0	880	940	0	864	900	0	0	83	999	NA	0
AT1G67430	AT4G26230	60S ribosomal protein L17-2	60S ribosomal protein L31-2	0.9975	NA	1090.04	0.4748	141.8	0.825	71.4651	8.46916	5.57696	0.834247	NA	0	0	0	0	0	0	296	999	0	930	900	0	0	187	999	NA	0
AT1G49400	AT4G10450	Nucleic acid-binding	60S ribosomal protein L9-2	0.9975	NA	1376.89	0.315	328.3	0.684	96.9054	2.98003	2.34326	0.906714	NA	0	0	642	0	0	0	256	999	0	316	0	0	0	552	999	NA	0
AT1G67430	AT3G44590	60S ribosomal protein L17-2	60S acidic ribosomal protein P2-4	0.9975	NA	70.75	0.7571	130.6	0.825	95.8867	7.2302	5.57696	0.814856	NA	0	0	0	0	0	0	618	931	0	861	0	0	0	0	996	NA	0
AT1G26840	AT5G16690	Origin of replication complex subunit 6	Origin of replication complex subunit 3	0.9975	NA	126.23	0.4944	242.3	0.52	82.196	7.24276	6.4293	0.974388	NA	0	0	0	0	0	0	0	128	789	958	900	801	923	836	999	NA	0
AT1G70400	AT2G03870	NOSIC domain protein(RefSeq)	Sm-like protein LSM7	0.9975	NA	14347.4	-0.0258	21009.6	-0.295	80.1539	2.83382	2.44428	0.867258	NA	0	0	0	0	0	0	0	0	0	949	0	0	0	80	951	NA	0
AT4G10450	AT5G59240	60S ribosomal protein L9-2	40S ribosomal protein S8-2	0.9975	NA	1610.22	0.3534	345.3	0.59	96.9054	19.7165	2.34326	0.93105	NA	0	0	0	0	0	0	366	998	0	916	0	0	0	639	999	NA	0
AT1G67430	AT5G47930	60S ribosomal protein L17-2	40S ribosomal protein S27-3	0.9975	NA	142.16	0.6497	57.8	0.89	96.9054	2.9843	2.34326	0.667857	NA	0	0	0	0	0	0	839	985	0	345	900	0	0	552	999	NA	0
AT1G79280	AT1G33410	Nuclear-pore anchor	Nuclear pore complex protein NUP160	0.9975	NA	1323.89	0.4201	494.4	0.458	80.7675	0.0356628	5.34192	0.926156	NA	0	0	0	0	0	0	160	0	0	0	720	0	828	637	983	PubMed:20872268	1
AT1G69620	AT5G59240	60S ribosomal protein L34-2	40S ribosomal protein S8-2	0.9975	NA	8911.06	0.084	1326.8	0.446	96.9054	19.7165	2.34326	0.671084	NA	0	0	0	0	0	0	0	990	0	0	900	0	0	272	999	NA	0
AT1G63210	AT2G34210	Transcription elongation factor SPT6-like	Transcription elongation factor SPT5	0.9975	NA	1562.1	0.3541	452.7	0.463	91.2721	1.43356	7.08455	0.962209	NA	0	0	0	0	0	0	0	280	0	929	0	0	0	897	994	NA	0
AT1G53090	AT2G32950	Protein SPA1-RELATED 4	E3 ubiquitin-protein ligase COP1	0.9975	NA	62.26	0.5641	24.1	0.506	74.5921	38.7941	8.05586	0.95942	NA	0	0	0	0	0	826	324	72	988	0	720	0	644	0	998	NA	0
AT1G49400	AT4G26230	Nucleic acid-binding	60S ribosomal protein L31-2	0.995	NA	2668.33	0.2361	104.3	0.732	96.9054	3.97002	1.4198	0.916758	NA	0	0	0	0	0	0	116	932	0	482	0	0	0	80	967	NA	0
AT3G11250	AT5G09500	60S acidic ribosomal protein P0-3	40S ribosomal protein S15-3	0.995	NA	5651.07	0.1826	8261.5	0.061	96.9054	19.7165	1.748	0.734356	NA	0	0	310	0	0	0	0	999	0	594	900	0	0	552	999	NA	0
AT2G39390	AT5G09500	60S ribosomal protein L35-2	40S ribosomal protein S15-3	0.995	NA	14480.8	-0.0351	11960.8	-0.036	96.9054	19.7165	1.748	0.756511	NA	0	0	642	0	0	0	0	999	0	495	900	0	0	552	999	NA	0
AT1G49400	AT1G26880	Nucleic acid-binding	60S ribosomal protein L34-1	0.995	NA	172.34	0.4787	96.5	0.74	96.9054	2.83785	1.4198	0.712544	NA	0	0	263	0	0	0	232	999	0	0	0	0	0	0	999	NA	0
AT1G49400	AT3G16780	Nucleic acid-binding	60S ribosomal protein L19-2	0.995	NA	4232.96	0.1861	501.7	0.639	96.9054	2.83589	1.4198	0.864519	NA	0	0	642	0	0	0	160	986	0	644	0	0	0	137	998	NA	0
AT1G67430	AT4G29390	60S ribosomal protein L17-2	40S ribosomal protein S30	0.995	NA	54.44	0.77	85.5	0.818	96.9054	4.93652	1.748	0.486312	NA	0	0	0	0	0	0	829	992	0	566	0	0	0	0	999	NA	0
AT1G49400	AT4G35490	Nucleic acid-binding	mitochondrial ribosomal protein L11(RefSeq)	0.995	NA	617.07	0.3666	203.8	0.641	96.9054	3.31506	1.4198	0.789273	NA	0	0	259	0	0	0	186	842	0	573	0	0	0	552	978	NA	0
AT1G67430	AT4G30800	60S ribosomal protein L17-2	40S ribosomal protein S11-2	0.995	NA	874.02	0.5013	273.2	0.741	96.9054	4.93902	1.748	0.654959	NA	0	0	642	0	0	0	185	999	0	901	900	0	0	552	999	NA	0
AT4G10450	AT5G09490	60S ribosomal protein L9-2	40S ribosomal protein S15-2	0.995	NA	9284.49	0.073	6067.8	0.111	96.9054	19.7165	1.748	0.743785	NA	0	0	642	0	0	0	0	999	0	742	0	0	0	608	999	NA	0
AT5G48760	AT5G09500	60S ribosomal protein L13a-4	40S ribosomal protein S15-3	0.995	NA	13994.4	-0.0261	9373.7	0.03	96.9054	19.7165	1.748	0.754063	NA	0	0	268	0	0	0	0	993	0	548	900	0	0	552	999	NA	0
AT1G77940	AT5G56670	60S ribosomal protein L30-2	40S ribosomal protein S30	0.995	NA	20.9	0.746	167.5	0.766	96.9054	19.7165	1.748	0.539268	NA	0	0	0	0	0	0	0	981	0	640	0	0	0	124	993	NA	0
AT1G09100	AT5G43010	26S protease regulatory subunit 6A homolog B	26S protease regulatory subunit 10B homolog A	0.995	NA	973.28	0.3751	83	0.603	82.2632	1.49999	7.49591	0.714647	NA	0	0	0	0	479	908	167	732	0	928	900	255	516	647	998	NA	0
AT3G11250	AT3G04920	60S acidic ribosomal protein P0-3	40S ribosomal protein S24	0.995	NA	174.31	0.6799	203.6	0.772	96.9054	19.7165	2.34326	0.925336	NA	0	0	0	0	0	0	462	479	0	914	900	0	0	0	997	NA	0
AT2G44120	AT5G09500	60S ribosomal protein L7-3	40S ribosomal protein S15-3	0.995	NA	6074.92	0.1667	13673.2	-0.069	96.9054	19.7165	1.748	0.68396	NA	0	0	642	0	0	0	0	999	0	247	0	0	0	552	999	NA	0
AT1G49400	AT2G37600	Nucleic acid-binding	60S ribosomal protein L36-1	0.995	NA	395.02	0.4196	105.2	0.731	96.9054	4.93508	1.4198	0.923271	NA	0	0	0	0	0	0	296	917	0	247	0	0	0	83	954	NA	0
AT4G10450	AT5G43640	60S ribosomal protein L9-2	40S ribosomal protein S15-5	0.995	NA	5551.41	0.1165	2508.1	0.177	96.9054	19.7165	1.748	0.744281	NA	0	0	642	0	0	0	338	999	0	742	0	0	0	608	999	NA	0
AT1G67430	AT3G28500	60S ribosomal protein L17-2	60S acidic ribosomal protein P2-3	0.995	NA	23962.4	-0.3489	5654.9	0.138	87.433	6.19762	5.57696	0.829834	NA	0	0	0	0	0	0	0	931	0	861	0	0	0	0	989	NA	0
AT4G10450	AT5G09500	60S ribosomal protein L9-2	40S ribosomal protein S15-3	0.995	NA	5310.64	0.1895	11267.1	-0.019	96.9054	19.7165	1.748	0.7448	NA	0	0	642	0	0	0	0	999	0	742	0	0	0	608	999	NA	0
AT5G22440	AT5G43640	60S ribosomal protein L10a-3	40S ribosomal protein S15-5	0.995	NA	8347.54	0.0661	1578.5	0.213	96.9054	19.7165	1.748	0.727496	NA	0	0	304	0	0	0	369	949	0	0	900	0	0	552	998	NA	0
AT1G75010	AT2G16070	Protein ACCUMULATION AND REPLICATION OF CHLOROPLASTS 3	Plastid division protein PDV2	0.995	NA	11919	0.014	15041.7	-0.074	62.2434	3.03756	66.3924	0.912456	NA	0	0	0	0	0	0	0	0	0	0	0	0	929	0	929	NA	0
AT1G09100	AT2G20140	26S protease regulatory subunit 6A homolog B	26S proteasome regulatory subunit 4 homolog B	0.995	NA	5318.19	0.1778	3579.5	0.232	82.2632	1.49999	7.49591	0.713547	NA	0	0	0	0	493	921	0	730	0	943	900	255	800	647	998	NA	0
AT3G07110	AT5G09500	60S ribosomal protein L13a-1	40S ribosomal protein S15-3	0.995	NA	11015.2	0.0398	12536	-0.046	96.9054	19.7165	1.748	0.754715	NA	0	0	268	0	0	0	0	993	0	548	900	0	0	552	999	NA	0
AT1G67430	AT5G56670	60S ribosomal protein L17-2	40S ribosomal protein S30	0.995	NA	185.26	0.6478	102.5	0.869	96.9054	4.93652	1.748	0.486312	NA	0	0	0	0	0	0	0	992	0	566	0	0	0	0	996	NA	0
AT1G77940	AT5G27700	60S ribosomal protein L30-2	40S ribosomal protein S21-2	0.995	NA	69.97	0.6791	162.5	0.745	96.9054	19.7165	1.748	0.754624	NA	0	0	0	0	0	0	408	994	0	747	900	0	0	173	999	NA	0
AT1G67430	AT2G19750	60S ribosomal protein L17-2	40S ribosomal protein S30	0.995	NA	115.22	0.6738	127.3	0.83	96.9054	4.93652	1.748	0.486312	NA	0	0	0	0	0	0	674	992	0	566	0	0	0	0	998	NA	0
AT3G07110	AT5G43640	60S ribosomal protein L13a-1	40S ribosomal protein S15-5	0.995	NA	10400.5	0.0352	2749.3	0.171	96.9054	19.7165	1.748	0.754377	NA	0	0	268	0	0	0	370	993	0	548	900	0	0	552	999	NA	0
AT1G67430	AT5G27700	60S ribosomal protein L17-2	40S ribosomal protein S21-2	0.995	NA	137.03	0.6507	54.4	0.87	96.9054	3.96253	1.748	0.846481	NA	0	0	0	0	0	0	414	993	0	580	900	0	0	0	999	NA	0
AT2G44120	AT5G09490	60S ribosomal protein L7-3	40S ribosomal protein S15-2	0.995	NA	13280.1	-0.0146	6863.6	0.087	96.9054	19.7165	1.748	0.682961	NA	0	0	642	0	0	0	0	999	0	247	0	0	0	552	999	NA	0
AT5G22440	AT5G09500	60S ribosomal protein L10a-3	40S ribosomal protein S15-3	0.995	NA	6631.24	0.1505	8090	0.064	96.9054	19.7165	1.748	0.72893	NA	0	0	304	0	0	0	0	949	0	0	900	0	0	552	998	NA	0
AT1G49400	AT3G60245	Nucleic acid-binding	60S ribosomal protein L37a-2	0.995	NA	5488.7	0.1581	263	0.688	96.9054	3.97002	1.4198	0.604548	NA	0	0	0	0	0	0	0	922	0	551	0	0	0	0	963	NA	0
AT1G67430	AT2G44860	60S ribosomal protein L17-2	Probable ribosome biogenesis protein RLP24	0.995	NA	278.71	0.6462	274.4	0.732	86.0215	6.10704	5.57696	0.839431	NA	0	0	0	0	0	0	296	541	0	772	0	0	0	549	962	NA	0
AT5G48760	AT5G43640	60S ribosomal protein L13a-4	40S ribosomal protein S15-5	0.995	NA	10187	0.0403	3208.7	0.159	96.9054	19.7165	1.748	0.75362	NA	0	0	268	0	0	0	368	993	0	548	900	0	0	552	999	NA	0
AT2G44120	AT5G43640	60S ribosomal protein L7-3	40S ribosomal protein S15-5	0.995	NA	10684.4	0.0309	3439.7	0.147	96.9054	19.7165	1.748	0.686352	NA	0	0	642	0	0	0	314	999	0	247	0	0	0	552	999	NA	0
AT1G49400	AT5G60670	Nucleic acid-binding	60S ribosomal protein L12-3	0.995	NA	1311.11	0.3314	257.6	0.691	96.9054	2.84311	1.4198	0.899018	NA	0	0	259	0	0	0	172	842	0	573	0	0	0	552	978	NA	0
AT3G11250	AT5G43640	60S acidic ribosomal protein P0-3	40S ribosomal protein S15-5	0.995	NA	3555.63	0.1754	2942.4	0.167	96.9054	19.7165	1.748	0.733686	NA	0	0	310	0	0	0	127	999	0	594	900	0	0	552	999	NA	0
AT1G09100	AT4G29040	26S protease regulatory subunit 6A homolog B	26S proteasome regulatory subunit 4 homolog A	0.995	NA	165.63	0.5459	12.5	0.685	82.2632	1.49999	7.49591	0.71327	NA	0	0	0	0	494	922	138	730	0	943	900	255	829	647	998	NA	0
AT5G67510	AT5G09500	60S ribosomal protein L26-2	40S ribosomal protein S15-3	0.995	NA	4161.18	0.2242	9418.3	0.03	96.9054	19.7165	1.748	0.721317	NA	0	0	642	0	0	0	0	999	0	587	900	0	0	552	999	NA	0
AT1G49400	AT3G55170	Nucleic acid-binding	60S ribosomal protein L35-3	0.995	NA	1366.32	0.2896	190.6	0.684	96.9054	3.30851	1.4198	0.910652	NA	0	0	642	0	0	0	140	999	0	73	0	0	0	552	999	NA	0
AT5G67510	AT5G43640	60S ribosomal protein L26-2	40S ribosomal protein S15-5	0.995	NA	6747.85	0.0916	3309.8	0.155	96.9054	19.7165	1.748	0.719591	NA	0	0	642	0	0	0	0	999	0	587	900	0	0	552	999	NA	0
AT4G25540	AT4G09140	DNA mismatch repair protein MSH3	DNA mismatch repair protein MLH1	0.9925	NA	3453.11	0.2138	5935.9	0.165	73.1228	2.61094	51.6385	0.912757	NA	0	0	642	0	477	0	0	67	0	756	540	156	958	870	999	NA	0
AT1G74850	AT3G48500	Pentatricopeptide repeat-containing protein At1g74850	Protein PLASTID TRANSCRIPTIONALLY ACTIVE 10	0.9925	NA	59.4	0.7734	14.4	0.777	92.5461	2.28377	77.4578	0.877059	NA	0	0	0	0	0	0	464	114	0	0	0	0	807	0	900	NA	0
AT1G49400	AT5G67510	Nucleic acid-binding	60S ribosomal protein L26-2	0.9925	NA	1664.77	0.2889	204.6	0.702	96.9054	3.47195	2.34326	0.797926	NA	0	0	642	0	0	0	140	999	0	239	0	0	0	552	999	NA	0
AT1G49400	AT5G02450	Nucleic acid-binding	60S ribosomal protein L36-3	0.9925	NA	2084.93	0.2757	303.1	0.671	96.9054	4.93508	1.4198	0.925701	NA	0	0	0	0	0	0	105	917	0	247	0	0	0	83	941	NA	0
AT1G49400	AT5G27700	Nucleic acid-binding	40S ribosomal protein S21-2	0.9925	NA	40.21	0.5338	265.4	0.677	79.2767	9.47656	5.76132	0.750488	NA	0	0	0	0	0	0	0	982	0	806	0	0	0	0	996	NA	0
AT1G09100	AT3G05530	26S protease regulatory subunit 6A homolog B	26S protease regulatory subunit 6A homolog A	0.99	NA	702.14	0.3883	22.5	0.585	82.2632	1.49999	8.9302	0.999872	NA	0	0	0	0	527	989	0	0	0	0	900	0	964	0	901	NA	0
AT1G31817	AT3G03600	Probable ribosomal protein S11	Ribosomal protein S2	0.99	NA	125.86	0.5447	139.8	0.665	92.5241	3.16153	6.71156	0.81182	NA	0	0	562	0	0	0	0	922	0	735	0	0	0	552	995	NA	0
AT4G10450	AT5G60670	60S ribosomal protein L9-2	60S ribosomal protein L12-3	0.99	NA	209	0.6929	39.9	0.883	71.4651	42.2497	5.57696	0.846801	NA	0	0	296	0	0	0	906	978	0	928	0	0	0	553	999	NA	0
AT1G65700	AT2G03870	Sm-like protein LSM8	Sm-like protein LSM7	0.9875	NA	1637.2	0.2708	601.6	0.554	82.6092	3.73791	6.22429	0.734915	NA	0	0	0	0	0	0	325	141	0	959	0	0	0	647	990	PubMed:23221597,PubMed:23620288	2
AT1G07130	AT4G09680	CST complex subunit STN1	CST complex subunit CTC1	0.9875	NA	17180.8	-0.0701	14322.5	-0.028	72.5651	0.666781	8.44994	0.858625	NA	0	0	0	0	0	0	0	0	823	0	0	0	995	0	999	PubMed:25329641	1
AT1G67430	AT5G43640	60S ribosomal protein L17-2	40S ribosomal protein S15-5	0.9875	NA	12037.4	0.013	2967.5	0.164	96.9054	19.7165	1.748	0.795446	NA	0	0	642	0	0	0	279	999	0	589	900	0	0	552	999	NA	0
AT1G67430	AT5G09500	60S ribosomal protein L17-2	40S ribosomal protein S15-3	0.9875	NA	17221.5	-0.0974	14922.5	-0.103	96.9054	19.7165	1.748	0.795787	NA	0	0	642	0	0	0	0	999	0	589	900	0	824	552	999	NA	0
AT1G70400	AT1G03330	NOSIC domain protein(RefSeq)	Sm-like protein LSM2	0.985	NA	6779.78	0.1171	21097.6	-0.264	80.1539	2.83382	5.22643	0.761947	NA	0	0	0	0	0	0	0	0	0	951	0	0	0	138	955	NA	0
AT2G39390	AT3G56340	60S ribosomal protein L35-2	40S ribosomal protein S26-3	0.985	NA	240.04	0.6193	124.5	0.813	96.9054	19.7165	2.34326	0.793794	NA	0	0	0	0	0	0	717	954	0	0	900	0	0	76	998	NA	0
AT2G16070	AT5G42480	Plastid division protein PDV2	Protein accumulation and replication of chloroplasts 6 ARC6	0.9825	NA	15464.6	-0.0611	4441.4	0.18	98.7158	1.07636	3.2883	0.921815	NA	0	0	0	0	0	0	0	0	823	0	0	0	954	0	991	PubMed:18812496	1
AT1G65700	AT3G59810	Sm-like protein LSM8	Sm-like protein LSM6A	0.9825	NA	7758.71	0.0854	395.3	0.548	82.6092	3.74793	6.22429	0.661386	NA	0	0	0	0	0	0	212	209	0	951	0	0	0	646	987	PubMed:23221597,PubMed:23620288	2
AT1G70400	AT4G30220	NOSIC domain protein(RefSeq)	Probable small nuclear ribonucleoprotein F	0.9825	NA	17282.1	-0.102	21029.3	-0.279	80.1539	4.55634	6.66953	0.706113	NA	0	0	0	0	0	0	0	72	0	928	0	0	0	79	933	NA	0
AT1G79990	AT1G30630	Coatomer subunit beta'	Coatomer subunit epsilon-1	0.98	NA	7771	0.1011	270.9	0.5	82.6664	3.41565	41.0071	0.752179	NA	0	0	0	0	0	0	0	97	0	930	0	0	0	642	975	NA	0
AT1G65700	AT5G27720	Sm-like protein LSM8	Sm-like protein LSM4	0.98	NA	7788.42	0.1041	949.5	0.416	95.4809	3.74793	6.22429	0.689949	NA	0	0	0	0	0	0	126	115	0	959	0	0	0	647	987	PubMed:23221597,PubMed:23620288	2
AT1G12650	AT2G34570	rRNA biogenesis RRP36-like protein(RefSeq)	PIN domain-like family protein(RefSeq)	0.98	NA	95.7	0.5375	149.1	0.62	84.8339	2.62075	5.52124	0.96332	NA	0	0	0	0	0	0	234	920	0	0	0	0	0	0	936	NA	0
AT2G16070	AT3G19720	Plastid division protein PDV2	Dynamin-like protein ARC5	0.9775	NA	504.7	0.4759	2755.3	0.228	98.7158	3.03756	66.3924	0.681145	NA	0	0	0	0	0	0	0	79	0	0	0	0	969	0	970	NA	0
AT1G65700	AT1G76860	Sm-like protein LSM8	Sm-like protein LSM3B	0.9775	NA	2367.56	0.2609	536.4	0.525	82.6092	2.49194	1.3126	0.734879	NA	0	0	0	0	0	0	160	210	0	951	0	0	0	646	986	PubMed:23221597,PubMed:23620288	2
AT1G70400	AT1G21190	NOSIC domain protein(RefSeq)	Sm-like protein LSM3A	0.9775	NA	19177.3	-0.1367	20524.1	-0.223	80.1539	2.83382	6.26627	0.797941	NA	0	0	0	0	0	0	0	83	0	938	0	0	0	104	944	NA	0
AT1G65700	AT1G21190	Sm-like protein LSM8	Sm-like protein LSM3A	0.9775	NA	565.18	0.4009	295.6	0.562	82.6092	2.49194	1.3126	0.736207	NA	0	0	0	0	0	0	277	210	0	951	0	0	0	646	988	PubMed:23221597,PubMed:23620288	2
AT1G70400	AT1G76860	NOSIC domain protein(RefSeq)	Sm-like protein LSM3B	0.975	NA	25000.2	-0.3961	19572.1	-0.183	80.1539	2.83382	6.26627	0.797323	NA	0	0	0	0	0	0	0	83	0	938	0	0	0	104	944	NA	0
AT1G79990	AT2G34840	Coatomer subunit beta'	Coatomer subunit epsilon-2	0.975	NA	10633.7	0.0342	1159.8	0.275	82.8901	3.41565	41.0071	0.761285	NA	0	0	0	0	0	0	0	97	0	930	0	0	0	642	975	NA	0
AT2G20450	AT5G41520	60S ribosomal protein L14-1	40S ribosomal protein S10-2	0.975	NA	27.02	0.748	155.1	0.803	96.9054	19.7165	2.34326	0.844931	NA	0	0	0	0	0	0	777	909	0	348	900	0	0	81	998	NA	0
AT1G65660	AT2G29580	Pre-mRNA-splicing factor SLU7-A	Zinc finger CCCH domain-containing protein 25	0.975	NA	955.27	0.331	16088	-0.072	95.7438	2.96834	0.947174	0.867005	NA	0	0	0	0	0	0	0	0	0	771	0	0	0	841	962	NA	0
AT1G72370	AT5G09500	40S ribosomal protein SA	40S ribosomal protein S15-3	0.9725	NA	8711.73	0.0928	14244.4	-0.083	79.2196	1.16771	2.21191	0.760095	NA	0	0	96	0	0	0	0	999	0	849	900	0	0	569	999	NA	0
AT1G02980	AT4G03190	Cullin-2	GRR1-like protein 1	0.9725	NA	23999.5	-0.355	21090.2	-0.231	98.7158	1.19712	6.33745	0.784269	NA	0	0	0	0	0	0	0	0	0	402	720	0	0	804	964	NA	0
AT3G04770	AT5G09500	40S ribosomal protein SA	40S ribosomal protein S15-3	0.9725	NA	1244.67	0.4051	5737.1	0.124	79.2196	1.16771	2.21191	0.768216	NA	0	0	96	0	0	0	0	999	0	849	900	0	0	569	999	NA	0
AT1G09100	AT1G45000	26S protease regulatory subunit 6A homolog B	26S protease regulatory subunit S10B homolog B	0.9725	NA	227.16	0.47	99.3	0.599	82.2632	1.49999	7.49591	0.64573	NA	0	0	0	0	478	908	106	732	682	928	900	255	0	647	999	NA	0
AT5G16130	AT5G09490	40S ribosomal protein S7-3	40S ribosomal protein S15-2	0.9725	NA	16024.3	-0.0735	7605.2	0.072	79.2196	1.16771	2.21191	0.77858	NA	0	0	0	0	0	0	0	999	0	849	900	0	0	179	999	NA	0
AT3G04770	AT5G09490	40S ribosomal protein SA	40S ribosomal protein S15-2	0.9725	NA	2859.26	0.3027	5163.9	0.139	79.2196	1.16771	2.21191	0.766749	NA	0	0	96	0	0	0	0	999	0	849	900	0	0	569	999	NA	0
AT1G48830	AT5G43640	40S ribosomal protein S7-1	40S ribosomal protein S15-5	0.9725	NA	5382.59	0.1121	2747.3	0.172	79.2196	1.16771	2.21191	0.770926	NA	0	0	0	0	0	0	366	999	0	849	900	0	0	179	999	NA	0
AT3G02560	AT5G09490	40S ribosomal protein S7-2	40S ribosomal protein S15-2	0.9725	NA	13257.2	-0.0138	7850.3	0.064	79.2196	1.16771	2.21191	0.771256	NA	0	0	0	0	0	0	0	999	0	849	900	0	0	179	999	NA	0
AT1G48830	AT5G09490	40S ribosomal protein S7-1	40S ribosomal protein S15-2	0.9725	NA	7338.5	0.1128	8577.1	0.045	79.2196	1.16771	2.21191	0.770411	NA	0	0	0	0	0	0	0	999	0	849	900	0	0	179	999	NA	0
AT5G16130	AT5G43640	40S ribosomal protein S7-3	40S ribosomal protein S15-5	0.9725	NA	5234.28	0.1254	2338.6	0.185	79.2196	1.16771	2.21191	0.779094	NA	0	0	0	0	0	0	363	999	0	849	900	0	0	179	999	NA	0
AT5G16130	AT5G09500	40S ribosomal protein S7-3	40S ribosomal protein S15-3	0.9725	NA	7795.83	0.1147	12002.5	-0.036	79.2196	1.16771	2.21191	0.780016	NA	0	0	0	0	0	0	0	999	0	849	900	0	0	179	999	NA	0
AT1G72370	AT5G43640	40S ribosomal protein SA	40S ribosomal protein S15-5	0.9725	NA	9708.14	0.0447	3752.2	0.143	79.2196	1.16771	2.21191	0.759208	NA	0	0	96	0	0	0	194	999	0	849	900	0	0	569	999	NA	0
AT1G70400	AT4G02840	NOSIC domain protein(RefSeq)	Small nuclear ribonucleoprotein family protein(RefSeq)	0.9725	NA	21249.4	-0.1936	20900.3	-0.275	80.1539	4.55634	7.92182	0.643131	NA	0	0	0	0	0	0	0	68	0	941	0	0	0	66	944	NA	0
AT3G02560	AT5G43640	40S ribosomal protein S7-2	40S ribosomal protein S15-5	0.9725	NA	11735.6	0.0154	3334	0.153	79.2196	1.16771	2.21191	0.77185	NA	0	0	0	0	0	0	256	999	0	849	900	0	0	179	999	NA	0
AT3G02560	AT5G09500	40S ribosomal protein S7-2	40S ribosomal protein S15-3	0.9725	NA	6241.79	0.1599	12689.5	-0.051	79.2196	1.16771	2.21191	0.772579	NA	0	0	0	0	0	0	0	999	0	849	900	0	0	179	999	NA	0
AT1G48830	AT5G09500	40S ribosomal protein S7-1	40S ribosomal protein S15-3	0.9725	NA	3500.38	0.2197	12874.6	-0.058	79.2196	1.16771	2.21191	0.771734	NA	0	0	0	0	0	0	0	999	0	849	900	0	0	179	999	NA	0
AT3G04770	AT5G43640	40S ribosomal protein SA	40S ribosomal protein S15-5	0.9725	NA	3118.45	0.1827	2450.8	0.176	79.2196	1.16771	2.21191	0.767265	NA	0	0	96	0	0	0	0	999	0	849	900	0	0	569	999	NA	0
AT1G72370	AT5G09490	40S ribosomal protein SA	40S ribosomal protein S15-2	0.9725	NA	16861.8	-0.0936	7694.3	0.069	79.2196	1.16771	2.21191	0.758596	NA	0	0	96	0	0	0	0	999	0	849	900	0	0	569	999	NA	0
AT2G21390	AT2G34840	Coatomer subunit alpha-2	Coatomer subunit epsilon-2	0.97	NA	915.84	0.3031	801.8	0.316	77.341	3.41565	41.0071	0.871191	NA	0	0	0	0	0	0	0	80	0	943	0	0	0	641	979	NA	0
AT1G62020	AT1G79990	Coatomer subunit alpha-1	Coatomer subunit beta'	0.97	NA	142.04	0.4831	39.2	0.596	77.341	3.41565	8.11688	0.755149	NA	0	0	0	0	0	676	116	500	0	948	360	0	0	647	986	NA	0
AT1G62020	AT1G30630	Coatomer subunit alpha-1	Coatomer subunit epsilon-1	0.97	NA	392.98	0.4854	29.1	0.628	82.6664	3.41565	41.0071	0.874516	NA	0	0	0	0	0	0	116	80	0	943	0	0	0	641	981	NA	0
AT1G31817	AT2G33800	Probable ribosomal protein S11	30S ribosomal protein S5	0.9675	NA	14802.5	-0.0441	7341.9	0.076	48.0267	3.16153	4.68005	0.803957	NA	0	0	642	0	0	0	0	998	0	651	0	0	0	552	999	NA	0
AT1G52360	AT2G34840	Coatomer subunit beta'	Coatomer subunit epsilon-2	0.9675	NA	2352.9	0.2299	3030.7	0.15	77.341	3.41565	41.0071	0.761475	NA	0	0	0	0	0	0	0	92	0	930	0	0	0	642	975	NA	0
AT1G65660	AT4G38780	Pre-mRNA-splicing factor SLU7-A	Pre-mRNA-processing-splicing factor 8B	0.965	NA	1736.7	0.3344	3860.6	0.217	82.6092	3.74793	6.22429	0.07603	NA	0	0	0	0	0	0	0	0	0	929	0	0	0	625	972	NA	0
AT1G62020	AT2G34840	Coatomer subunit alpha-1	Coatomer subunit epsilon-2	0.965	NA	1701.16	0.2413	486	0.347	82.8901	3.41565	41.0071	0.871304	NA	0	0	0	0	0	0	0	80	0	943	0	0	0	641	979	NA	0
AT1G65660	AT1G07360	Pre-mRNA-splicing factor SLU7-A	Zinc finger CCCH domain-containing protein 4	0.96	NA	827.43	0.3471	9931.4	0.026	95.4809	2.96834	0.947174	0.865551	NA	0	0	0	0	0	0	0	0	0	771	0	0	0	841	962	NA	0
AT1G70400	AT3G07590	NOSIC domain protein(RefSeq)	Small nuclear ribonucleoprotein family protein(RefSeq)	0.955	NA	15897.8	-0.0684	19492.7	-0.205	80.1539	4.55634	8.12667	0.638432	NA	0	0	0	0	0	0	0	68	0	941	0	0	0	66	944	NA	0
AT1G67430	AT3G53890	60S ribosomal protein L17-2	40S ribosomal protein S21-1	0.95	NA	124.09	0.6356	87.2	0.866	96.9054	3.4816	2.34326	0.845219	NA	0	0	0	0	0	0	815	993	0	580	900	0	0	0	999	NA	0
AT2G16070	AT3G06510	Plastid division protein PDV2	Galactolipid galactosyltransferase SFR2	0.665	A17	95.08	0.5879	241.2	0.428	8.73591	48.0772	66.3924	0.858406	NA	0	0	0	0	0	0	104	0	0	0	0	0	297	0	343	NA	0
AT1G12840	AT4G23710	V-type proton ATPase subunit C	V-type proton ATPase subunit G2	0.6025	A17	308.4	0.5053	50.3	0.536	8.92401	0.00254617	0.0557191	0.765561	ath00190,ath04145	2	0	0	0	0	0	0	103	0	946	360	0	0	571	984	NA	0
AT1G16080	AT3G59840	nuclear protein(RefSeq)	allyl alcohol dehydrogenase-like protein(RefSeq)	0.5425	A17	1526.26	0.3877	4619.4	0.174	8.07908	1.49194	3.2883	0.820028	NA	0	NA	NA	NA	NA	NA	NA	NA	NA	NA	NA	NA	NA	NA	NA	NA	0
AT1G80030	AT4G33520	Molecular chaperone Hsp40/DnaJ family protein(RefSeq)	Copper-transporting ATPase PAA1	0.635	A17	773.19	0.4992	138.7	0.711	8.07908	1.49194	3.2883	0.9562	NA	0	NA	NA	NA	NA	NA	NA	NA	NA	NA	NA	NA	NA	NA	NA	NA	0
AT4G02580	AT5G40810	NADH dehydrogenase [ubiquinone] flavoprotein 2	Cytochrome c1 2	0.64	A17	650.34	0.3884	55.1	0.586	70.5113	0.00776423	0.229769	0.770449	ath00190	1	0	0	0	0	0	200	510	0	0	0	420	0	0	752	NA	0
AT1G19670	AT1G20010	Chlorophyllase-1	Tubulin beta-5 chain	0.65	A17	4444.92	0.2183	2977.7	0.229	9.59182	0.0503526	0.9589	0.443159		0	NA	NA	NA	NA	NA	NA	NA	NA	NA	NA	NA	NA	NA	NA	NA	0
AT5G08530	AT5G40810	NADH dehydrogenase [ubiquinone] flavoprotein 1	Cytochrome c1 2	0.6525	A17	661.5	0.3736	68	0.522	70.5113	0.00776423	0.229769	0.435164	ath00190	1	0	0	0	0	0	219	522	0	0	0	412	0	87	772	NA	0
AT2G19860	AT5G02250	Phosphotransferase	Ribonuclease II	0.605	A17	266.92	0.5617	967.9	0.276	6.94121	0.00147738	0.0381015	0.835958	NA	0	NA	NA	NA	NA	NA	NA	NA	NA	NA	NA	NA	NA	NA	NA	NA	0
AT1G80030	AT1G49970	Molecular chaperone Hsp40/DnaJ family protein(RefSeq)	ATP-dependent Clp protease proteolytic subunit-related protein 1	0.65	A17	1449.39	0.3906	847.4	0.473	8.35002	1.49194	3.2883	0.957364	NA	0	0	0	0	0	0	0	84	0	0	0	0	0	230	264	NA	0
AT1G26850	AT1G20050	Probable methyltransferase PMT2	Probable 3-beta-hydroxysteroid-Delta(8)	0.5375	A17	7793.91	0.084	944.5	0.417	9.40908	0.00282749	0.0559189	0.887128	NA	0	NA	NA	NA	NA	NA	NA	NA	NA	NA	NA	NA	NA	NA	NA	NA	0
AT1G70410	AT1G31330	Beta carbonic anhydrase 4	Photosystem I reaction center subunit III	0.6	A17	24347.7	-0.4033	2451.7	0.252	8.90669	1.49194	3.2883	0.783156		0	NA	NA	NA	NA	NA	NA	NA	NA	NA	NA	NA	NA	NA	NA	NA	0

## Sheet: TableS13
Supplementary Table S13. PPI predictions with an additional evidence in Arabidopsis thaliana. These predictions have a random forest probability score (RF probability) of over 0.95 with at least an additional evidence from having a common KEGG pathway or having literature in PubMed where the two proteins are co-mentioned. On the other hand, these pairs have a low STRING bombined score (< 400) or …
Protein A	Protein B	Function A	Function B	RF probability	Microarray_MR	Microarray_PCC	RNA-seq_MR	RNA-seq_PCC	IAS	PAS	CAS	Phylogenetic profile similarity	common KEGG pathways	number of common KEGG pathways	STRING														Common PubMed	Number of common PubMed
															neighborhood	neighborhood_transferred	fusion	cooccurence	homology	coexpression	coexpression_transferred	experiments	experiments_transferred	database	database_transferred	textmining	textmining_transferred	combined_score
AT2G36390	AT3G20440	1,4-alpha-glucan-branching enzyme 2-1, chloroplastic/amyloplastic	1,4-alpha-glucan-branching enzyme 3, chloroplastic/amyloplastic	1	630.32	0.4896	2665	0.226	62.6321	0.0861836	32.8056	0.84196	ath00500	1	0	0	0	527	841	0	0	0	0	0	0	650	0	207	PubMed:17028209	1
AT2G11810	AT4G00370	Monogalactosyldiacylglycerol synthase 3, chloroplastic	Ascorbate transporter, chloroplastic	1	19450.4	-0.1505	17036.5	-0.15	62.2434	1.21502	3.2883	0.926682	NA	0	NA	NA	NA	NA	NA	NA	NA	NA	NA	NA	NA	NA	NA	NA	NA	0
AT1G26340	AT4G00630	Cytochrome b5 isoform A {ECO:0000303|PubMed:19054355}	K(+) efflux antiporter 2, chloroplastic	1	10515	0.0592	2920.4	0.246	38.2949	1.21502	2.01189	0.904735	NA	0	NA	NA	NA	NA	NA	NA	NA	NA	NA	NA	NA	NA	NA	NA	NA	0
AT4G00550	AT5G01590	Digalactosyldiacylglycerol synthase 2, chloroplastic	Protein TIC 56, chloroplastic	1	25072.8	-0.4552	22166.4	-0.406	62.2434	1.21502	3.2883	0.85219	NA	0	NA	NA	NA	NA	NA	NA	NA	NA	NA	NA	NA	NA	NA	NA	NA	0
AT1G54380	AT1G77180	spliceosome protein-like protein(RefSeq)	SNW/SKI-interacting protein	1	3159.95	0.2243	3582.7	0.201	97.9	2.96834	2.37116	0.946111	NA	0	NA	NA	NA	NA	NA	NA	NA	NA	NA	NA	NA	NA	NA	NA	NA	0
AT2G43100	AT5G39790	3-isopropylmalate dehydratase small subunit 1	Protein PTST, chloroplastic	1	2568.54	0.2336	6864.6	0.079	36.3371	1.59068	3.67873	0.903592	NA	0	NA	NA	NA	NA	NA	NA	NA	NA	NA	NA	NA	NA	NA	NA	NA	0
AT1G03060	AT5G21160	Protein SPIRRIG {ECO:0000303|PubMed:19392685}	La-related protein 1A	1	2260.09	0.27	6631.6	0.093	90.5595	11.5703	5.82667	0.959271	NA	0	NA	NA	NA	NA	NA	NA	NA	NA	NA	NA	NA	NA	NA	NA	NA	0
AT1G07350	AT3G61860	Serine/arginine-rich splicing factor SR45a	Serine/arginine-rich splicing factor RS31	1	4981.53	0.1457	3091.5	0.154	61.9543	3.63204	2.17062	0.909216	NA	0	NA	NA	NA	NA	NA	NA	NA	NA	NA	NA	NA	NA	NA	NA	NA	0
AT1G23410	AT5G57290	Ubiquitin-40S ribosomal protein S27a-1	60S acidic ribosomal protein P3-2	1	4187.2	0.2383	333.6	0.645	96.9054	3.43726	2.34326	0.543491	NA	0	0	0	0	0	0	314	83	0	0	0	0	0	0	344	NA	0
AT2G45770	AT5G39790	Cell division protein FtsY homolog, chloroplastic	Protein PTST, chloroplastic	1	774.83	0.5258	797.6	0.462	36.3371	1.59068	3.67873	0.91303	NA	0	NA	NA	NA	NA	NA	NA	NA	NA	NA	NA	NA	NA	NA	NA	NA	0
AT1G62020	AT5G24350	Coatomer subunit alpha-1	MAG2-interacting protein 2	1	416.66	0.4753	4696.3	0.153	50.8689	3.28056	4.45213	0.887038	NA	0	NA	NA	NA	NA	NA	NA	NA	NA	NA	NA	NA	NA	NA	NA	NA	0
AT1G75010	AT1G05140	Protein ACCUMULATION AND REPLICATION OF CHLOROPLASTS 3	Probable membrane metalloprotease ARASP2, chloroplastic	1	6226.42	0.1723	1010.8	0.443	62.2434	1.21502	2.01189	0.901209	NA	0	NA	NA	NA	NA	NA	NA	NA	NA	NA	NA	NA	NA	NA	NA	NA	0
AT1G31780	AT2G47170	oligomeric golgi complex subunit(RefSeq)	ADP-ribosylation factor 1	1	558.04	0.4797	143.2	0.471	42.9978	6.671	2.29781	0.778909	NA	0	0	0	0	0	0	0	0	0	202	0	0	0	83	236	NA	0
AT3G14440	AT5G39790	9-cis-epoxycarotenoid dioxygenase NCED3, chloroplastic	Protein PTST, chloroplastic	1	6051.32	0.1208	18679.5	-0.183	36.3371	1.59068	3.67873	0.695494	NA	0	NA	NA	NA	NA	NA	NA	NA	NA	NA	NA	NA	NA	NA	NA	NA	0
AT1G65910	AT2G39250	NAC domain containing protein 28(RefSeq)	AP2-like ethylene-responsive transcription factor SNZ	1	8326.08	0.06	11209.1	-0.001	7.13349	1.28206	0.240262	0.860998	NA	0	NA	NA	NA	NA	NA	NA	NA	NA	NA	NA	NA	NA	NA	NA	NA	0
AT3G52420	AT4G09080	Outer envelope membrane protein 7 {ECO:0000303|PubMed:11595795}	Protein TOC75-4, chloroplastic	1	10675.4	0.0262	7429.3	0.074	555.276	3.03756	66.3924	0.899234	NA	0	0	0	0	0	0	0	0	0	0	0	0	260	0	260	NA	0
AT5G45040	AT5G39830	Cytochrome c6, chloroplastic {ECO:0000303|PubMed:12037572}	Protease Do-like 8, chloroplastic	1	692.33	0.5031	633	0.517	39.5092	5.01525	79.6709	0.885279	NA	0	NA	NA	NA	NA	NA	NA	NA	NA	NA	NA	NA	NA	NA	NA	NA	0
AT1G31780	AT2G21390	oligomeric golgi complex subunit(RefSeq)	Coatomer subunit alpha-2	1	12.61	0.6891	19.3	0.562	90.3478	69.8867	4.71027	0.946398	NA	0	0	0	0	0	0	140	0	0	64	0	0	0	0	160	NA	0
AT1G54380	AT2G43810	spliceosome protein-like protein(RefSeq)	Sm-like protein LSM36B	1	10091.9	0.0554	1348.1	0.425	97.4338	2.96834	3.03096	0.803716	NA	0	0	0	0	0	0	0	0	0	222	0	0	0	75	249	NA	0
AT4G00550	AT5G12470	Digalactosyldiacylglycerol synthase 2, chloroplastic	Protein RETICULATA-RELATED 4, chloroplastic	1	24321	-0.3493	21722.8	-0.298	62.2434	1.21502	3.2883	0.971805	NA	0	NA	NA	NA	NA	NA	NA	NA	NA	NA	NA	NA	NA	NA	NA	NA	0
AT3G11670	AT5G64290	Digalactosyldiacylglycerol synthase 1, chloroplastic	Dicarboxylate transporter 2.1, chloroplastic	1	2932.32	0.2679	12549.4	-0.037	62.2434	1.21502	3.2883	0.827219	NA	0	NA	NA	NA	NA	NA	NA	NA	NA	NA	NA	NA	NA	NA	NA	NA	0
AT2G11810	AT5G64290	Monogalactosyldiacylglycerol synthase 3, chloroplastic	Dicarboxylate transporter 2.1, chloroplastic	1	23606.3	-0.2833	19128.3	-0.192	62.2434	1.21502	3.2883	0.900167	NA	0	NA	NA	NA	NA	NA	NA	NA	NA	NA	NA	NA	NA	NA	NA	NA	0
AT1G65910	AT5G13010	NAC domain containing protein 28(RefSeq)	Pre-mRNA-splicing factor ATP-dependent RNA helicase DEAH7	1	21498.9	-0.1807	18960.2	-0.144	7.55255	1.28206	0.240262	0.866127	NA	0	NA	NA	NA	NA	NA	NA	NA	NA	NA	NA	NA	NA	NA	NA	NA	0
AT1G60780	AT1G10730	AP-1 complex subunit mu-2	AP-1 complex subunit mu-1	1	391.18	0.4678	3600.6	0.163	65.2882	1.68689	55.7696	0.976429	NA	0	0	0	0	0	989	0	0	0	0	360	0	0	0	360	PubMed:23733933	1
AT1G12600	AT5G59740	UDP-galactose/UDP-glucose transporter 4 {ECO:0000303|PubMed:12042319}	UDP-galactose/UDP-glucose transporter 5B	1	15440.2	-0.0357	2423.3	0.281	45.4472	1.29036	7.96709	0.982915	NA	0	0	0	0	0	648	0	0	0	0	0	0	0	645	253	NA	0
AT1G07180	AT2G29990	Internal alternative NAD(P)H-ubiquinone oxidoreductase A1, mitochondrial	Internal alternative NAD(P)H-ubiquinone oxidoreductase A2, mitochondrial	1	13919.4	-0.0337	11768.6	-0.024	437.147	4.97937	66.3924	0.999907	NA	0	NA	NA	NA	NA	NA	NA	NA	NA	NA	NA	NA	NA	NA	NA	NA	0
AT1G65660	AT2G30000	Pre-mRNA-splicing factor SLU7-A	PHD finger-like domain-containing protein 5A	1	15115.3	-0.0395	1266.2	0.291	91.0561	3.73791	6.22429	0.23	NA	0	NA	NA	NA	NA	NA	NA	NA	NA	NA	NA	NA	NA	NA	NA	NA	0
AT1G31780	AT4G04910	oligomeric golgi complex subunit(RefSeq)	Vesicle-fusing ATPase	1	284.42	0.5511	157.2	0.451	99.7549	6.671	20.5035	0.941018	NA	0	NA	NA	NA	NA	NA	NA	NA	NA	NA	NA	NA	NA	NA	NA	NA	0
AT1G31780	AT2G34840	oligomeric golgi complex subunit(RefSeq)	Coatomer subunit epsilon-2	1	322.33	0.3708	126.7	0.382	59.3249	87.3563	5.0367	0.932421	NA	0	NA	NA	NA	NA	NA	NA	NA	NA	NA	NA	NA	NA	NA	NA	NA	0
AT1G12600	AT4G21180	UDP-galactose/UDP-glucose transporter 4 {ECO:0000303|PubMed:12042319}	DnaJ protein ERDJ2B	1	17921.5	-0.0775	20250	-0.217	45.4472	1.29036	7.96709	0.947345	NA	0	NA	NA	NA	NA	NA	NA	NA	NA	NA	NA	NA	NA	NA	NA	NA	0
AT1G75010	AT4G38490	Protein ACCUMULATION AND REPLICATION OF CHLOROPLASTS 3	transmembrane protein(RefSeq)	1	2930.84	0.2923	447.8	0.496	47.3395	1.20849	1.84423	0.83077	NA	0	NA	NA	NA	NA	NA	NA	NA	NA	NA	NA	NA	NA	NA	NA	NA	0
AT1G31780	AT5G63640	oligomeric golgi complex subunit(RefSeq)	ENTH/VHS/GAT family protein(RefSeq)	1	18791.5	-0.1127	14365.6	-0.051	49.9827	87.144	3.74381	0.863168	NA	0	NA	NA	NA	NA	NA	NA	NA	NA	NA	NA	NA	NA	NA	NA	NA	0
AT2G16640	AT4G00370	Translocase of chloroplast 132, chloroplastic	Ascorbate transporter, chloroplastic	1	20743.3	-0.186	4811.4	0.202	62.2434	1.21502	3.2883	0.947592	NA	0	NA	NA	NA	NA	NA	NA	NA	NA	NA	NA	NA	NA	NA	NA	NA	0
AT5G20300	AT5G12860	Translocase of chloroplast 90, chloroplastic	Dicarboxylate transporter 1, chloroplastic	1	4191.76	0.2174	9951.9	-0.005	62.2434	1.21502	3.2883	0.889045	NA	0	NA	NA	NA	NA	NA	NA	NA	NA	NA	NA	NA	NA	NA	NA	NA	0
AT1G55550	AT3G20150	Kinesin-like protein KIN-14T {ECO:0000305}	Kinesin-like protein KIN-12F	1	22118.4	-0.2167	11225.3	-0.003	54.2242	2.23073	7.33999	0.939783	NA	0	0	0	0	0	636	0	0	0	0	0	0	0	599	244	NA	0
AT3G11670	AT5G42130	Digalactosyldiacylglycerol synthase 1, chloroplastic	Protein MITOFERRINLIKE 1, chloroplastic	1	2475.68	0.2975	10370.9	0.017	62.2434	1.21502	3.2883	0.949751	NA	0	NA	NA	NA	NA	NA	NA	NA	NA	NA	NA	NA	NA	NA	NA	NA	0
AT1G26340	AT4G00370	Cytochrome b5 isoform A {ECO:0000303|PubMed:19054355}	Ascorbate transporter, chloroplastic	1	20816.7	-0.194	6929.7	0.075	62.2434	1.21502	3.2883	0.878262	NA	0	NA	NA	NA	NA	NA	NA	NA	NA	NA	NA	NA	NA	NA	NA	NA	0
AT4G19830	AT5G39830	Peptidyl-prolyl cis-trans isomerase FKBP17-1, chloroplastic	Protease Do-like 8, chloroplastic	1	3193.72	0.1931	948.6	0.402	39.5092	5.01525	79.6709	0.930862	NA	0	0	0	0	0	0	0	0	0	238	0	0	0	191	357	NA	0
AT4G18350	AT5G39790	9-cis-epoxycarotenoid dioxygenase NCED2, chloroplastic	Protein PTST, chloroplastic	1	9336.47	0.0536	21062.9	-0.299	36.3371	1.59068	3.67873	0.731741	NA	0	NA	NA	NA	NA	NA	NA	NA	NA	NA	NA	NA	NA	NA	NA	NA	0
AT1G75010	AT5G24690	Protein ACCUMULATION AND REPLICATION OF CHLOROPLASTS 3	plant/protein, putative (DUF3411)(RefSeq)	1	288.99	0.5622	941.2	0.387	62.2434	1.21502	3.2883	0.852361	NA	0	NA	NA	NA	NA	NA	NA	NA	NA	NA	NA	NA	NA	NA	NA	NA	0
AT1G75010	AT4G32400	Protein ACCUMULATION AND REPLICATION OF CHLOROPLASTS 3	Adenine nucleotide transporter BT1, chloroplastic/mitochondrial	1	2475	0.3394	7695.4	0.069	62.2434	1.21502	3.2883	0.86973	NA	0	NA	NA	NA	NA	NA	NA	NA	NA	NA	NA	NA	NA	NA	NA	NA	0
AT4G00550	AT4G32400	Digalactosyldiacylglycerol synthase 2, chloroplastic	Adenine nucleotide transporter BT1, chloroplastic/mitochondrial	1	19720.3	-0.1571	19546.4	-0.184	62.2434	1.21502	3.2883	0.940441	NA	0	NA	NA	NA	NA	NA	NA	NA	NA	NA	NA	NA	NA	NA	NA	NA	0
AT1G65910	AT3G27100	NAC domain containing protein 28(RefSeq)	Transcription and mRNA export factor SUS1	1	10958	0.0254	15198	-0.068	8.53072	1.28206	0.240262	0.805358	NA	0	NA	NA	NA	NA	NA	NA	NA	NA	NA	NA	NA	NA	NA	NA	NA	0
AT1G10950	AT5G50440	Transmembrane 9 superfamily member 1 {ECO:0000305}	Membrin-12	1	3831.92	0.1962	16997.9	-0.114	97.4169	14.2269	20.5035	0.835886	NA	0	NA	NA	NA	NA	NA	NA	NA	NA	NA	NA	NA	NA	NA	NA	NA	0
AT1G27340	AT3G53020	F-box only protein 6	60S ribosomal protein L24-2	1	7039.3	0.1364	4641.2	0.157	31.505	8.33588	18.3453	0.827524	NA	0	NA	NA	NA	NA	NA	NA	NA	NA	NA	NA	NA	NA	NA	NA	NA	0
AT1G31780	AT1G23490	oligomeric golgi complex subunit(RefSeq)	ADP-ribosylation factor 2-A	1	3751.76	0.2087	544.4	0.332	35.2306	6.671	0.530895	0.778911	NA	0	0	0	0	0	0	0	0	0	202	0	0	0	83	236	NA	0
AT1G50670	AT3G05530	OTU-like cysteine protease family protein(RefSeq)	26S protease regulatory subunit 6A homolog A	1	9632.94	0.0577	7606.4	0.06	90.8656	2.32368	3.96091	0.758571	NA	0	NA	NA	NA	NA	NA	NA	NA	NA	NA	NA	NA	NA	NA	NA	NA	0
AT1G13160	AT3G53020	ARM repeat superfamily protein(RefSeq)	60S ribosomal protein L24-2	1	1479.44	0.3924	626.6	0.617	70.9677	1.77485	2.47645	0.8558	NA	0	0	0	0	0	0	0	208	0	65	0	0	0	0	227	NA	0
AT1G26340	AT5G64290	Cytochrome b5 isoform A {ECO:0000303|PubMed:19054355}	Dicarboxylate transporter 2.1, chloroplastic	1	20761.4	-0.1793	4769.6	0.151	62.2434	1.21502	3.2883	0.803135	NA	0	NA	NA	NA	NA	NA	NA	NA	NA	NA	NA	NA	NA	NA	NA	NA	0
AT1G65910	AT5G03740	NAC domain containing protein 28(RefSeq)	Histone deacetylase HDT3	1	22526.8	-0.2282	2752.5	0.241	6.73038	1.28206	0.240262	0.849998	NA	0	NA	NA	NA	NA	NA	NA	NA	NA	NA	NA	NA	NA	NA	NA	NA	0
AT4G00550	AT4G32770	Digalactosyldiacylglycerol synthase 2, chloroplastic	Tocopherol cyclase, chloroplastic	1	21768.4	-0.235	17682.5	-0.137	38.2949	1.21502	3.2883	0.708814		0	NA	NA	NA	NA	NA	NA	NA	NA	NA	NA	NA	NA	NA	NA	NA	0
AT1G12600	AT2G02810	UDP-galactose/UDP-glucose transporter 4 {ECO:0000303|PubMed:12042319}	UDP-galactose/UDP-glucose transporter 1	1	6904.52	0.0831	3681.7	0.162	45.4472	1.29036	7.96709	0.871555	NA	0	0	0	0	0	672	0	0	0	0	0	0	0	645	239	NA	0
AT1G54380	AT1G23860	spliceosome protein-like protein(RefSeq)	Serine/arginine-rich splicing factor RSZ21	1	15921.3	-0.0526	1129.7	0.361	96.4627	2.96834	2.37116	0.905689	NA	0	NA	NA	NA	NA	NA	NA	NA	NA	NA	NA	NA	NA	NA	NA	NA	0
AT1G70400	AT1G55310	NOSIC domain protein(RefSeq)	Serine/arginine-rich SC35-like splicing factor SCL33	1	21942.9	-0.2158	4245.2	0.167	71.3071	2.49864	2.37116	0.953581	NA	0	0	0	0	0	0	0	63	0	207	0	0	0	79	255	NA	0
AT1G31780	AT2G15310	oligomeric golgi complex subunit(RefSeq)	Probable ADP-ribosylation factor At2g15310	1	16536.8	-0.063	20705.8	-0.217	35.2306	6.671	0.530895	0.800161	NA	0	0	0	0	0	0	0	0	0	202	0	0	0	83	236	NA	0
AT1G26340	AT5G16150	Cytochrome b5 isoform A {ECO:0000303|PubMed:19054355}	Plastidic glucose transporter 4	1	24679.1	-0.3326	22197.1	-0.271	38.2949	1.21502	3.2883	0.872642	NA	0	NA	NA	NA	NA	NA	NA	NA	NA	NA	NA	NA	NA	NA	NA	NA	0
AT3G16620	AT5G12860	Translocase of chloroplast 120, chloroplastic	Dicarboxylate transporter 1, chloroplastic	1	10131.3	0.0506	12879.7	-0.061	62.2434	1.21502	3.2883	0.89806	NA	0	NA	NA	NA	NA	NA	NA	NA	NA	NA	NA	NA	NA	NA	NA	NA	0
AT1G11750	AT5G39790	ATP-dependent Clp protease proteolytic subunit {ECO:0000256|RuleBase:RU003567}	Protein PTST, chloroplastic	1	881.68	0.5295	615.3	0.5	36.3371	1.59068	3.67873	0.8767	NA	0	NA	NA	NA	NA	NA	NA	NA	NA	NA	NA	NA	NA	NA	NA	NA	0
AT4G00630	AT5G20300	K(+) efflux antiporter 2, chloroplastic {ECO:0000303|PubMed:11500563}	Translocase of chloroplast 90, chloroplastic	1	2180.08	0.34	4691	0.167	38.2949	1.21502	8.44994	0.976682	NA	0	NA	NA	NA	NA	NA	NA	NA	NA	NA	NA	NA	NA	NA	NA	NA	0
AT1G70400	AT3G47120	NOSIC domain protein(RefSeq)	Zinc finger CCCH domain-containing protein 42	1	2084.36	0.2939	2622.1	0.212	80.1539	2.49864	2.37116	0.915621	NA	0	NA	NA	NA	NA	NA	NA	NA	NA	NA	NA	NA	NA	NA	NA	NA	0
AT1G59540	AT3G50240	Kinesin-like protein {ECO:0000256|RuleBase:RU000394}	Kinesin-like protein	1	6047.1	0.1642	1009.6	0.506	54.2242	2.23073	7.33999	0.946625	NA	0	0	0	0	0	682	117	83	0	91	0	0	0	605	349	NA	0
AT1G54380	AT4G30330	spliceosome protein-like protein(RefSeq)	Small nuclear ribonucleoprotein family protein(RefSeq)	1	7662.8	0.1239	1804.3	0.441	96.4627	2.96834	2.37116	0.514005	NA	0	0	0	0	0	0	0	0	0	222	0	0	0	75	249	NA	0
AT4G00550	AT5G22790	Digalactosyldiacylglycerol synthase 2, chloroplastic	Protein RETICULATA-RELATED 1, chloroplastic	1	24234.6	-0.3315	15445.9	-0.088	62.2434	1.21502	3.2883	0.938007	NA	0	NA	NA	NA	NA	NA	NA	NA	NA	NA	NA	NA	NA	NA	NA	NA	0
AT1G09170	AT3G50240	Kinesin-like protein {ECO:0000256|RuleBase:RU000394}	Kinesin-like protein	1	9337.47	0.0603	20193.5	-0.258	54.2242	2.23073	7.33999	0.917634	NA	0	0	0	0	0	636	0	103	0	115	0	0	0	640	360	NA	0
AT1G60690	AT2G15290	Probable aldo-keto reductase 3	Protein TIC 21, chloroplastic	1	8473.97	0.093	1163.5	0.341	81.6447	1.49194	3.2883	0.790412	NA	0	NA	NA	NA	NA	NA	NA	NA	NA	NA	NA	NA	NA	NA	NA	NA	0
AT1G65660	AT3G07590	Pre-mRNA-splicing factor SLU7-A	Small nuclear ribonucleoprotein family protein(RefSeq)	1	17257.2	-0.0872	9319	0.024	99.8637	3.73791	6.22429	0.743599	NA	0	NA	NA	NA	NA	NA	NA	NA	NA	NA	NA	NA	NA	NA	NA	NA	0
AT1G65620	AT5G63110	Asymmetric leaves 2	Histone deacetylase 6	1	11095.3	0.0417	5706.4	0.117	64.9275	0.0316575	0.251537	0.834257	NA	0	0	0	0	0	0	0	0	0	0	0	0	163	0	163	PubMed:23271976	1
AT1G12600	AT4G23010	UDP-galactose/UDP-glucose transporter 4 {ECO:0000303|PubMed:12042319}	UDP-galactose/UDP-glucose transporter 2	1	13061	-0.0128	6760.3	0.087	45.4472	1.29036	7.96709	0.999783	NA	0	NA	NA	NA	NA	NA	NA	NA	NA	NA	NA	NA	NA	NA	NA	NA	0
AT1G07540	AT5G13820	Telomere repeat-binding protein 5	Telomere repeat-binding protein 4	1	1860.68	0.3256	2317.1	0.309	921.348	46.5323	9.82461	0.983086	NA	0	0	0	0	0	836	0	0	0	0	0	0	768	0	160	NA	0
AT1G75010	AT5G17520	Protein ACCUMULATION AND REPLICATION OF CHLOROPLASTS 3	Maltose excess protein 1, chloroplastic	1	5910.25	0.1492	439.8	0.469	38.2949	1.21502	3.2883	0.83579	NA	0	NA	NA	NA	NA	NA	NA	NA	NA	NA	NA	NA	NA	NA	NA	NA	0
AT4G00550	AT4G00630	Digalactosyldiacylglycerol synthase 2, chloroplastic	K(+) efflux antiporter 2, chloroplastic	1	23492.7	-0.3102	13678.3	-0.043	38.2949	1.21502	2.01189	0.939907	NA	0	NA	NA	NA	NA	NA	NA	NA	NA	NA	NA	NA	NA	NA	NA	NA	0
AT1G49600	AT1G47128	Polyadenylate-binding protein RBP47A	Cysteine proteinase RD21A	1	25815	-0.6868	15859.3	-0.136	98.1583	1.10698	55.7696	0.710738	NA	0	NA	NA	NA	NA	NA	NA	NA	NA	NA	NA	NA	NA	NA	NA	NA	0
AT1G73860	AT3G50240	Kinesin-like protein KIN-14P {ECO:0000305}	Kinesin-like protein	1	18399.6	-0.1066	20856.8	-0.313	54.2242	2.23073	7.33999	0.909464	NA	0	0	0	0	0	644	0	103	0	115	0	0	0	640	356	NA	0
AT1G54380	AT2G35340	spliceosome protein-like protein(RefSeq)	Probable pre-mRNA-splicing factor ATP-dependent RNA helicase DEAH6	1	4785.05	0.1908	6229.5	0.119	96.4627	2.96834	2.37116	0.898869	NA	0	NA	NA	NA	NA	NA	NA	NA	NA	NA	NA	NA	NA	NA	NA	NA	0
AT1G80270	AT2G15290	Pentatricopeptide repeat-containing protein At1g80270, mitochondrial	Protein TIC 21, chloroplastic	1	14591.5	-0.0359	3191.3	0.315	81.6447	1.49194	3.2883	0.88604	NA	0	NA	NA	NA	NA	NA	NA	NA	NA	NA	NA	NA	NA	NA	NA	NA	0
AT1G12600	AT3G45040	UDP-galactose/UDP-glucose transporter 4 {ECO:0000303|PubMed:12042319}	Dolichol kinase EVAN	1	4881.77	0.1271	3124.4	0.235	45.4472	1.29036	7.96709	0.94151	NA	0	NA	NA	NA	NA	NA	NA	NA	NA	NA	NA	NA	NA	NA	NA	NA	0
AT2G16070	AT3G18890	Plastid division protein PDV2	Protein TIC 62, chloroplastic	1	3217.65	0.2347	9632.2	0.004	34.0399	1.07636	3.2883	0.84617	NA	0	NA	NA	NA	NA	NA	NA	NA	NA	NA	NA	NA	NA	NA	NA	NA	0
AT1G51350	AT1G05385	ARM repeat superfamily protein(RefSeq)	Photosystem II D1 precursor processing protein PSB27-H2, chloroplastic	1	22051.8	-0.1816	15608.4	-0.076	44.8708	5.01525	79.6709	0.941517	NA	0	NA	NA	NA	NA	NA	NA	NA	NA	NA	NA	NA	NA	NA	NA	NA	0
AT1G70400	AT4G31580	NOSIC domain protein(RefSeq)	Serine/arginine-rich splicing factor RSZ22	1	22263.9	-0.2409	17183.8	-0.125	71.3071	2.49864	2.37116	0.940163	NA	0	NA	NA	NA	NA	NA	NA	NA	NA	NA	NA	NA	NA	NA	NA	NA	0
AT1G56260	AT2G05210	CST complex subunit TEN1 {ECO:0000303|PubMed:23572541}	Protection of telomeres protein 1a	1	10930.1	0.0446	9896.8	0.028	99.5454	0.666781	8.44994	0.636	NA	0	NA	NA	NA	NA	NA	NA	NA	NA	NA	NA	NA	NA	NA	NA	PubMed:25329641	1
AT1G75010	AT3G23710	Protein ACCUMULATION AND REPLICATION OF CHLOROPLASTS 3	Protein TIC 22-like, chloroplastic	1	1771.45	0.3759	1663.3	0.355	62.2434	1.21502	2.01189	0.901905	NA	0	NA	NA	NA	NA	NA	NA	NA	NA	NA	NA	NA	NA	NA	NA	NA	0
AT2G11810	AT5G12470	Monogalactosyldiacylglycerol synthase 3, chloroplastic	Protein RETICULATA-RELATED 4, chloroplastic	1	17855.9	-0.1007	19511.8	-0.167	62.2434	1.21502	3.2883	0.939529	NA	0	NA	NA	NA	NA	NA	NA	NA	NA	NA	NA	NA	NA	NA	NA	NA	0
AT1G07540	AT2G05210	Telomere repeat-binding protein 5	Protection of telomeres protein 1a	1	14171	-0.0284	11251.4	-0.005	921.348	55.8383	9.82461	0.647936	NA	0	0	0	0	0	0	0	0	0	0	0	0	315	0	315	NA	0
AT1G73860	AT5G47820	Kinesin-like protein KIN-14P {ECO:0000305}	Kinesin-like protein KIN-4A	1	9980.11	0.06	20862.3	-0.288	54.2242	2.23073	7.33999	0.849716	NA	0	0	0	0	0	644	0	103	0	115	0	0	0	640	356	NA	0
AT1G75010	AT5G22790	Protein ACCUMULATION AND REPLICATION OF CHLOROPLASTS 3	Protein RETICULATA-RELATED 1, chloroplastic	1	4114.11	0.2463	6174.8	0.125	62.2434	1.21502	3.2883	0.903418	NA	0	NA	NA	NA	NA	NA	NA	NA	NA	NA	NA	NA	NA	NA	NA	NA	0
AT3G24220	AT5G39790	9-cis-epoxycarotenoid dioxygenase NCED6, chloroplastic	Protein PTST, chloroplastic	1	21426.9	-0.2509	20182.7	-0.259	36.3371	1.59068	3.67873	0.751042	NA	0	NA	NA	NA	NA	NA	NA	NA	NA	NA	NA	NA	NA	NA	NA	NA	0
AT1G65910	AT4G00270	NAC domain containing protein 28(RefSeq)	GLABROUS1 enhancer-binding protein	1	15664.2	-0.0549	8446.9	0.057	7.13349	1.28206	0.240262	0.869013	NA	0	NA	NA	NA	NA	NA	NA	NA	NA	NA	NA	NA	NA	NA	NA	NA	0
AT1G31780	AT1G21380	oligomeric golgi complex subunit(RefSeq)	Target of Myb protein 1(RefSeq)	1	970.23	0.416	9609.2	0.025	64.9586	348.56	4.49218	0.933349	NA	0	NA	NA	NA	NA	NA	NA	NA	NA	NA	NA	NA	NA	NA	NA	NA	0
AT3G16620	AT4G32400	Translocase of chloroplast 120, chloroplastic	Adenine nucleotide transporter BT1, chloroplastic/mitochondrial	1	12084.7	0.0222	4010.1	0.213	62.2434	1.21502	3.2883	0.979183	NA	0	NA	NA	NA	NA	NA	NA	NA	NA	NA	NA	NA	NA	NA	NA	NA	0
AT1G54380	AT2G18740	spliceosome protein-like protein(RefSeq)	Small nuclear ribonucleoprotein family protein(RefSeq)	1	4837.72	0.1537	1269.4	0.447	96.4627	2.96834	2.37116	0.559981	NA	0	0	0	0	0	0	0	0	0	222	0	0	0	75	249	NA	0
AT5G20300	AT5G64290	Translocase of chloroplast 90, chloroplastic	Dicarboxylate transporter 2.1, chloroplastic	1	1580.27	0.3622	9143	0.023	62.2434	1.21502	3.2883	0.851124	NA	0	NA	NA	NA	NA	NA	NA	NA	NA	NA	NA	NA	NA	NA	NA	NA	0
AT3G16620	AT4G00630	Translocase of chloroplast 120, chloroplastic	K(+) efflux antiporter 2, chloroplastic	1	18378.1	-0.0995	7584.2	0.103	38.2949	1.21502	2.01189	0.980222	NA	0	0	0	0	0	0	0	0	0	0	0	0	219	0	219	NA	0
AT1G60650	AT3G61860	Glycine-rich RNA-binding protein RZ1B {ECO:0000305}	Serine/arginine-rich splicing factor RS31	1	1765.01	0.2918	519.3	0.421	61.9543	3.63204	2.17062	0.89419	NA	0	0	0	0	0	0	0	67	0	313	0	0	0	91	366	NA	0
AT5G20410	AT5G12860	Monogalactosyldiacylglycerol synthase 2, chloroplastic	Dicarboxylate transporter 1, chloroplastic	1	19850.7	-0.1345	20362.4	-0.256	62.2434	1.21502	3.2883	0.910418	NA	0	NA	NA	NA	NA	NA	NA	NA	NA	NA	NA	NA	NA	NA	NA	NA	0
AT4G04980	AT5G12860	Uncharacterized protein At4g04980	Dicarboxylate transporter 1, chloroplastic	1	20422.3	-0.1423	20740.4	-0.296	62.2434	1.21502	3.2883	0.72402	NA	0	NA	NA	NA	NA	NA	NA	NA	NA	NA	NA	NA	NA	NA	NA	NA	0
AT1G65660	AT5G16260	Pre-mRNA-splicing factor SLU7-A	RNA binding (RRM/RBD/RNP motifs) family protein(RefSeq)	1	671.78	0.3596	726.4	0.339	91.0561	3.73791	6.22429	0.826848	NA	0	0	0	0	0	0	227	99	0	0	0	0	0	0	273	NA	0
AT2G16640	AT4G00630	Translocase of chloroplast 132, chloroplastic	K(+) efflux antiporter 2, chloroplastic	1	3818.39	0.2457	1185	0.373	38.2949	1.21502	2.01189	0.979363	NA	0	0	0	0	0	0	0	0	0	0	0	0	378	0	378	NA	0
AT4G04980	AT5G12470	Uncharacterized protein At4g04980	Protein RETICULATA-RELATED 4, chloroplastic	1	19103.7	-0.1207	20600.4	-0.252	62.2434	1.21502	3.2883	0.824025	NA	0	NA	NA	NA	NA	NA	NA	NA	NA	NA	NA	NA	NA	NA	NA	NA	0
AT1G55550	AT3G50240	Kinesin-like protein KIN-14T {ECO:0000305}	Kinesin-like protein	1	23982.2	-0.3267	14057.9	-0.067	54.2242	2.23073	7.33999	0.922732	NA	0	0	0	0	0	656	0	103	0	115	0	0	0	640	350	NA	0
AT4G00550	AT5G64290	Digalactosyldiacylglycerol synthase 2, chloroplastic	Dicarboxylate transporter 2.1, chloroplastic	1	24938.5	-0.4063	21801.4	-0.349	62.2434	1.21502	3.2883	0.848853	NA	0	NA	NA	NA	NA	NA	NA	NA	NA	NA	NA	NA	NA	NA	NA	NA	0
AT2G11810	AT5G42130	Monogalactosyldiacylglycerol synthase 3, chloroplastic	Protein MITOFERRINLIKE 1, chloroplastic	1	9681.91	0.0613	19805.6	-0.22	62.2434	1.21502	3.2883	0.92161	NA	0	NA	NA	NA	NA	NA	NA	NA	NA	NA	NA	NA	NA	NA	NA	NA	0
AT1G12990	AT2G37585	beta-1,4-N-acetylglucosaminyltransferase family protein(RefSeq)	Beta-glucuronosyltransferase GlcAT14C	1	2656.52	0.2115	2615.1	0.18	44.4221	2.44817	3.44987	0.959056	NA	0	NA	NA	NA	NA	NA	NA	NA	NA	NA	NA	NA	NA	NA	NA	NA	0
AT1G75010	AT5G01590	Protein ACCUMULATION AND REPLICATION OF CHLOROPLASTS 3	Protein TIC 56, chloroplastic	1	576.2	0.5355	375.9	0.548	62.2434	1.21502	3.2883	0.800891	NA	0	NA	NA	NA	NA	NA	NA	NA	NA	NA	NA	NA	NA	NA	NA	NA	0
AT1G75010	AT2G15290	Protein ACCUMULATION AND REPLICATION OF CHLOROPLASTS 3	Protein TIC 21, chloroplastic	1	4267.59	0.2164	612.2	0.502	740.369	1.21502	3.2883	0.798917	NA	0	NA	NA	NA	NA	NA	NA	NA	NA	NA	NA	NA	NA	NA	NA	NA	0
AT1G75010	AT4G00370	Protein ACCUMULATION AND REPLICATION OF CHLOROPLASTS 3	Ascorbate transporter, chloroplastic	1	791.19	0.4827	1126.2	0.433	62.2434	1.21502	3.2883	0.82243	NA	0	NA	NA	NA	NA	NA	NA	NA	NA	NA	NA	NA	NA	NA	NA	NA	0
AT2G11810	AT4G32400	Monogalactosyldiacylglycerol synthase 3, chloroplastic	Adenine nucleotide transporter BT1, chloroplastic/mitochondrial	1	23679.1	-0.2676	21297.2	-0.229	62.2434	1.21502	3.2883	0.953375	NA	0	NA	NA	NA	NA	NA	NA	NA	NA	NA	NA	NA	NA	NA	NA	NA	0
AT1G63640	AT3G20150	Kinesin-like protein KIN-14J {ECO:0000305}	Kinesin-like protein KIN-12F	1	872.27	0.4291	1041.8	0.451	54.2242	2.23073	7.33999	0.91813	NA	0	0	0	0	0	631	187	0	0	0	0	0	0	599	361	NA	0
AT1G65910	AT1G54060	NAC domain containing protein 28(RefSeq)	Trihelix transcription factor ASIL1	1	18069.9	-0.0909	11359.5	-0.003	7.13349	1.28206	0.240262	0.854852	NA	0	NA	NA	NA	NA	NA	NA	NA	NA	NA	NA	NA	NA	NA	NA	NA	0
AT5G51020	AT5G16150	Chromophore lyase CRL, chloroplastic	Plastidic glucose transporter 4	1	2495.1	0.2485	3201.3	0.188	38.2949	1.21502	3.2883	0.780278	NA	0	NA	NA	NA	NA	NA	NA	NA	NA	NA	NA	NA	NA	NA	NA	NA	0
AT4G00550	AT5G16150	Digalactosyldiacylglycerol synthase 2, chloroplastic	Plastidic glucose transporter 4	1	19307.4	-0.1483	21919.8	-0.298	38.2949	1.21502	3.2883	0.863003	NA	0	NA	NA	NA	NA	NA	NA	NA	NA	NA	NA	NA	NA	NA	NA	NA	0
AT1G62020	AT5G51430	Coatomer subunit alpha-1	conserved oligomeric Golgi complex component-related / COG complex component-like protein(RefSeq)	1	31.61	0.6343	13.3	0.518	96.921	3.28056	2.41191	0.882444	NA	0	0	0	0	0	0	230	0	0	0	0	0	0	0	229	NA	0
AT1G54380	AT4G03430	spliceosome protein-like protein(RefSeq)	Protein STABILIZED1	1	2922.31	0.2938	2883	0.232	97.4338	4.55634	5.48618	0.915955	NA	0	NA	NA	NA	NA	NA	NA	NA	NA	NA	NA	NA	NA	NA	NA	NA	0
AT2G11810	AT5G01590	Monogalactosyldiacylglycerol synthase 3, chloroplastic	Protein TIC 56, chloroplastic	1	24702.3	-0.3957	19516.5	-0.212	62.2434	1.21502	3.2883	0.813192	NA	0	NA	NA	NA	NA	NA	NA	NA	NA	NA	NA	NA	NA	NA	NA	NA	0
AT3G16620	AT5G22790	Translocase of chloroplast 120, chloroplastic	Protein RETICULATA-RELATED 1, chloroplastic	1	23573.5	-0.241	2577.8	0.313	62.2434	1.21502	3.2883	0.960144	NA	0	NA	NA	NA	NA	NA	NA	NA	NA	NA	NA	NA	NA	NA	NA	NA	0
AT2G11810	AT2G38550	Monogalactosyldiacylglycerol synthase 3, chloroplastic	Protein FATTY ACID EXPORT 3, chloroplastic	1	9514.48	0.0572	19125	-0.211	62.2434	1.21502	3.2883	0.925263	NA	0	NA	NA	NA	NA	NA	NA	NA	NA	NA	NA	NA	NA	NA	NA	NA	0
AT3G11670	AT5G12470	Digalactosyldiacylglycerol synthase 1, chloroplastic	Protein RETICULATA-RELATED 4, chloroplastic	1	325.45	0.5069	1681.1	0.227	62.2434	1.21502	3.2883	0.968621	NA	0	NA	NA	NA	NA	NA	NA	NA	NA	NA	NA	NA	NA	NA	NA	NA	0
AT1G31780	AT1G27700	oligomeric golgi complex subunit(RefSeq)	Syntaxin/t-SNARE family protein(RefSeq)	1	2524.95	0.2662	6451.3	0.095	51.9557	1.07913	3.11214	0.94387	NA	0	NA	NA	NA	NA	NA	NA	NA	NA	NA	NA	NA	NA	NA	NA	NA	0
AT5G53280	AT5G12860	Plastid division protein PDV1	Dicarboxylate transporter 1, chloroplastic	1	10540.3	0.0376	9113	0.033	62.2434	1.21502	3.2883	0.82052	NA	0	NA	NA	NA	NA	NA	NA	NA	NA	NA	NA	NA	NA	NA	NA	NA	0
AT1G65660	AT3G23325	Pre-mRNA-splicing factor SLU7-A	Uncharacterized protein At3g23325	1	25105.2	-0.3079	13769.3	-0.066	91.0561	3.73791	6.22429	0.363726	NA	0	NA	NA	NA	NA	NA	NA	NA	NA	NA	NA	NA	NA	NA	NA	NA	0
AT2G16640	AT5G22790	Translocase of chloroplast 132, chloroplastic	Protein RETICULATA-RELATED 1, chloroplastic	1	10061.2	0.0606	2815.9	0.308	62.2434	1.21502	3.2883	0.960372	NA	0	NA	NA	NA	NA	NA	NA	NA	NA	NA	NA	NA	NA	NA	NA	NA	0
AT1G75010	AT5G12470	Protein ACCUMULATION AND REPLICATION OF CHLOROPLASTS 3	Protein RETICULATA-RELATED 4, chloroplastic	1	750.31	0.4572	6746.7	0.089	62.2434	1.21502	3.2883	0.849088	NA	0	NA	NA	NA	NA	NA	NA	NA	NA	NA	NA	NA	NA	NA	NA	NA	0
AT1G75010	AT3G63410	Protein ACCUMULATION AND REPLICATION OF CHLOROPLASTS 3	2-methyl-6-phytyl-1,4-hydroquinone methyltransferase, chloroplastic	1	1994.01	0.3916	1534.5	0.395	62.2434	1.21502	3.2883	0.686058	NA	0	NA	NA	NA	NA	NA	NA	NA	NA	NA	NA	NA	NA	NA	NA	NA	0
AT1G75010	AT5G16150	Protein ACCUMULATION AND REPLICATION OF CHLOROPLASTS 3	Plastidic glucose transporter 4	1	4419.56	0.223	3959.4	0.174	38.2949	1.21502	3.2883	0.743306	NA	0	NA	NA	NA	NA	NA	NA	NA	NA	NA	NA	NA	NA	NA	NA	NA	0
AT1G54380	AT3G59810	spliceosome protein-like protein(RefSeq)	Sm-like protein LSM6A	1	10197.3	0.0488	2023.8	0.347	97.4338	2.96834	3.03096	0.801921	NA	0	0	0	0	0	0	0	0	0	222	0	0	0	75	249	NA	0
AT1G31780	AT1G76970	oligomeric golgi complex subunit(RefSeq)	Target of Myb protein 1(RefSeq)	1	3775.07	0.2435	20777.3	-0.235	64.9586	348.56	4.49218	0.93392	NA	0	NA	NA	NA	NA	NA	NA	NA	NA	NA	NA	NA	NA	NA	NA	NA	0
AT3G11670	AT4G00630	Digalactosyldiacylglycerol synthase 1, chloroplastic	K(+) efflux antiporter 2, chloroplastic	1	1444.39	0.3808	13655.5	-0.044	38.2949	1.21502	2.01189	0.938414	NA	0	NA	NA	NA	NA	NA	NA	NA	NA	NA	NA	NA	NA	NA	NA	NA	0
AT1G75010	AT5G42130	Protein ACCUMULATION AND REPLICATION OF CHLOROPLASTS 3	Protein MITOFERRINLIKE 1, chloroplastic	1	3368.89	0.2994	482.4	0.522	62.2434	1.21502	3.2883	0.895926	NA	0	NA	NA	NA	NA	NA	NA	NA	NA	NA	NA	NA	NA	NA	NA	NA	0
AT5G51020	AT5G12860	Chromophore lyase CRL, chloroplastic	Dicarboxylate transporter 1, chloroplastic	1	2160.83	0.2752	2065.3	0.295	62.2434	1.21502	3.2883	0.780153	NA	0	0	0	0	0	0	0	0	0	0	0	0	290	0	290	NA	0
AT4G04980	AT4G00630	Uncharacterized protein At4g04980	K(+) efflux antiporter 2, chloroplastic	1	22057.8	-0.2027	22555	-0.447	38.2949	1.21502	2.01189	0.85104	NA	0	NA	NA	NA	NA	NA	NA	NA	NA	NA	NA	NA	NA	NA	NA	NA	0
AT3G16620	AT5G42130	Translocase of chloroplast 120, chloroplastic	Protein MITOFERRINLIKE 1, chloroplastic	1	23661.8	-0.2751	5698.9	0.177	62.2434	1.21502	3.2883	0.948499	NA	0	NA	NA	NA	NA	NA	NA	NA	NA	NA	NA	NA	NA	NA	NA	NA	0
AT1G13160	AT4G27090	ARM repeat superfamily protein(RefSeq)	60S ribosomal protein L14-2	1	2533.3	0.3224	1197.5	0.495	70.9677	12.8499	2.47645	0.893415	NA	0	NA	NA	NA	NA	NA	NA	NA	NA	NA	NA	NA	NA	NA	NA	NA	0
AT3G16620	AT4G00370	Translocase of chloroplast 120, chloroplastic	Ascorbate transporter, chloroplastic	1	22016.3	-0.2175	7784.5	0.077	62.2434	1.21502	3.2883	0.951668	NA	0	NA	NA	NA	NA	NA	NA	NA	NA	NA	NA	NA	NA	NA	NA	NA	0
AT2G16640	AT5G12470	Translocase of chloroplast 132, chloroplastic	Protein RETICULATA-RELATED 4, chloroplastic	1	20843.8	-0.1729	13178.6	-0.059	62.2434	1.21502	3.2883	0.9621	NA	0	NA	NA	NA	NA	NA	NA	NA	NA	NA	NA	NA	NA	NA	NA	NA	0
AT1G75010	AT3G50920	Protein ACCUMULATION AND REPLICATION OF CHLOROPLASTS 3	Lipid phosphate phosphatase epsilon 1, chloroplastic	1	7018.06	0.1387	1460	0.327	38.2949	1.21502	2.01189	0.882023	NA	0	0	0	0	0	0	181	0	0	0	0	0	0	0	181	NA	0
AT1G70400	AT1G16610	NOSIC domain protein(RefSeq)	Serine/arginine-rich splicing factor SR45	1	16207.9	-0.0548	11763.7	0.002	71.3071	2.49864	2.37116	0.913918	NA	0	0	0	0	0	0	0	63	0	207	0	0	0	79	255	NA	0
AT1G65910	AT2G38250	NAC domain containing protein 28(RefSeq)	Trihelix transcription factor GT-3b	1	12202.2	0.0037	13786.9	-0.053	7.13349	1.28206	0.240262	0.8713	NA	0	NA	NA	NA	NA	NA	NA	NA	NA	NA	NA	NA	NA	NA	NA	NA	0
AT1G16080	AT1G06950	nuclear protein(RefSeq)	Protein TIC110, chloroplastic	1	1694.64	0.4433	1332.2	0.468	81.6447	1.49194	3.2883	0.941996	NA	0	NA	NA	NA	NA	NA	NA	NA	NA	NA	NA	NA	NA	NA	NA	NA	0
AT1G69200	AT3G16000	Fructokinase-like 2, chloroplastic {ECO:0000312|EMBL:AEE34893.2}	MAR-binding filament-like protein 1	1	564.68	0.6193	411.4	0.659	987.158	34.1447	63.3745	0.927771	NA	0	0	0	0	0	0	318	0	0	0	0	0	114	0	369	NA	0
AT1G65660	AT2G30260	Pre-mRNA-splicing factor SLU7-A	U2 small nuclear ribonucleoprotein B''	1	7128.73	0.1038	7263.8	0.075	91.0561	3.74793	6.22429	0.811549	NA	0	NA	NA	NA	NA	NA	NA	NA	NA	NA	NA	NA	NA	NA	NA	NA	0
AT3G58990	AT5G39790	3-isopropylmalate dehydratase small subunit 2	Protein PTST, chloroplastic	1	4690.78	0.1876	9640.2	0.005	36.3371	1.59068	3.67873	0.893211	NA	0	NA	NA	NA	NA	NA	NA	NA	NA	NA	NA	NA	NA	NA	NA	NA	0
AT3G11670	AT4G00370	Digalactosyldiacylglycerol synthase 1, chloroplastic	Ascorbate transporter, chloroplastic	1	2586.35	0.3008	4979	0.123	62.2434	1.21502	3.2883	0.907425	NA	0	NA	NA	NA	NA	NA	NA	NA	NA	NA	NA	NA	NA	NA	NA	NA	0
AT3G11670	AT4G32400	Digalactosyldiacylglycerol synthase 1, chloroplastic	Adenine nucleotide transporter BT1, chloroplastic/mitochondrial	1	15224.7	-0.0403	20535.2	-0.199	62.2434	1.21502	3.2883	0.935503	NA	0	NA	NA	NA	NA	NA	NA	NA	NA	NA	NA	NA	NA	NA	NA	NA	0
AT1G51350	AT3G60370	ARM repeat superfamily protein(RefSeq)	Peptidylprolyl isomerase	1	21343.2	-0.1891	18315.8	-0.155	44.8708	5.01525	32.2134	0.947203	NA	0	NA	NA	NA	NA	NA	NA	NA	NA	NA	NA	NA	NA	NA	NA	NA	0
AT1G12600	AT1G14360	UDP-galactose/UDP-glucose transporter 4 {ECO:0000303|PubMed:12042319}	UDP-galactose/UDP-glucose transporter 3	1	3216.84	0.1375	5839.6	0.094	45.4472	1.29036	7.96709	0.833289	NA	0	0	0	0	0	675	0	0	0	0	0	0	0	645	237	NA	0
AT1G75010	AT4G00630	Protein ACCUMULATION AND REPLICATION OF CHLOROPLASTS 3	K(+) efflux antiporter 2, chloroplastic	1	25.69	0.6672	1086.9	0.37	62.2434	1.21502	3.2883	0.895059	NA	0	NA	NA	NA	NA	NA	NA	NA	NA	NA	NA	NA	NA	NA	NA	NA	0
AT1G26340	AT5G12860	Cytochrome b5 isoform A {ECO:0000303|PubMed:19054355}	Dicarboxylate transporter 1, chloroplastic	1	15049.2	-0.0392	3742	0.192	62.2434	1.21502	3.2883	0.82457	NA	0	NA	NA	NA	NA	NA	NA	NA	NA	NA	NA	NA	NA	NA	NA	NA	0
AT2G11810	AT4G32770	Monogalactosyldiacylglycerol synthase 3, chloroplastic	Tocopherol cyclase, chloroplastic	1	2888.52	0.2423	11460.5	0.005	38.2949	1.21502	3.2883	0.68609		0	NA	NA	NA	NA	NA	NA	NA	NA	NA	NA	NA	NA	NA	NA	NA	0
AT1G73860	AT3G20150	Kinesin-like protein KIN-14P {ECO:0000305}	Kinesin-like protein KIN-12F	1	18991.9	-0.109	19200	-0.229	54.2242	2.23073	7.33999	0.936177	NA	0	0	0	0	0	634	0	0	0	0	0	0	0	599	245	NA	0
AT1G75010	AT2G38550	Protein ACCUMULATION AND REPLICATION OF CHLOROPLASTS 3	Protein FATTY ACID EXPORT 3, chloroplastic	1	2008.78	0.3553	915.3	0.461	62.2434	1.21502	3.2883	0.920441	NA	0	NA	NA	NA	NA	NA	NA	NA	NA	NA	NA	NA	NA	NA	NA	NA	0
AT1G20830	AT2G15290	Protein MULTIPLE CHLOROPLAST DIVISION SITE 1 {ECO:0000303|PubMed:19135368}	Protein TIC 21, chloroplastic	1	4278.38	0.1787	1075	0.406	81.6447	1.49194	3.2883	0.890433	NA	0	NA	NA	NA	NA	NA	NA	NA	NA	NA	NA	NA	NA	NA	NA	NA	0
AT5G20410	AT5G16150	Monogalactosyldiacylglycerol synthase 2, chloroplastic	Plastidic glucose transporter 4	1	6983.45	0.0989	15433.8	-0.092	38.2949	1.21502	3.2883	0.93871	NA	0	NA	NA	NA	NA	NA	NA	NA	NA	NA	NA	NA	NA	NA	NA	NA	0
AT1G54380	AT1G27650	spliceosome protein-like protein(RefSeq)	Splicing factor U2af small subunit A	1	5503.86	0.1675	1314	0.318	96.4627	2.96834	2.37116	0.801878	NA	0	NA	NA	NA	NA	NA	NA	NA	NA	NA	NA	NA	NA	NA	NA	NA	0
AT1G31780	AT4G32760	oligomeric golgi complex subunit(RefSeq)	ENTH/VHS/GAT family protein(RefSeq)	1	603.03	0.4533	10719.8	0.01	54.8407	87.144	3.74381	0.933023	NA	0	NA	NA	NA	NA	NA	NA	NA	NA	NA	NA	NA	NA	NA	NA	NA	0
AT1G75010	AT5G62720	Protein ACCUMULATION AND REPLICATION OF CHLOROPLASTS 3	Integral membrane HPP family protein(RefSeq)	1	3549.42	0.2962	303.5	0.477	38.2949	1.21502	3.2883	0.838029	NA	0	NA	NA	NA	NA	NA	NA	NA	NA	NA	NA	NA	NA	NA	NA	NA	0
AT3G16620	AT5G12470	Translocase of chloroplast 120, chloroplastic	Protein RETICULATA-RELATED 4, chloroplastic	1	16912.2	-0.0647	8756.4	0.043	62.2434	1.21502	3.2883	0.963976	NA	0	NA	NA	NA	NA	NA	NA	NA	NA	NA	NA	NA	NA	NA	NA	NA	0
AT3G16620	AT5G64290	Translocase of chloroplast 120, chloroplastic	Dicarboxylate transporter 2.1, chloroplastic	1	12534.9	0.0123	11166.6	-0.019	62.2434	1.21502	3.2883	0.863525	NA	0	0	0	0	0	0	0	0	0	0	0	0	179	0	179	NA	0
AT2G11810	AT4G00630	Monogalactosyldiacylglycerol synthase 3, chloroplastic	K(+) efflux antiporter 2, chloroplastic	1	15264.3	-0.0485	12281.1	-0.011	38.2949	1.21502	2.01189	0.954386	NA	0	NA	NA	NA	NA	NA	NA	NA	NA	NA	NA	NA	NA	NA	NA	NA	0
AT1G65660	AT5G12190	Pre-mRNA-splicing factor SLU7-A	Splicing factor 3B subunit 6-like protein	1	25467.1	-0.3477	1829.6	0.304	91.0561	3.73791	6.22429	0.579236	NA	0	NA	NA	NA	NA	NA	NA	NA	NA	NA	NA	NA	NA	NA	NA	NA	0
AT1G20780	AT5G65530	U-box domain-containing protein 44	Protein kinase superfamily protein(RefSeq)	1	17416.7	-0.0876	11073.7	0.034	89.4823	7.09191	3.62729	0.934426	NA	0	NA	NA	NA	NA	NA	NA	NA	NA	NA	NA	NA	NA	NA	NA	NA	0
AT1G75010	AT5G64290	Protein ACCUMULATION AND REPLICATION OF CHLOROPLASTS 3	Dicarboxylate transporter 2.1, chloroplastic	1	2643.66	0.3309	587.8	0.505	62.2434	1.21502	3.2883	0.685564	NA	0	NA	NA	NA	NA	NA	NA	NA	NA	NA	NA	NA	NA	NA	NA	NA	0
AT1G26340	AT5G01590	Cytochrome b5 isoform A {ECO:0000303|PubMed:19054355}	Protein TIC 56, chloroplastic	1	18583.3	-0.1333	6499.7	0.093	62.2434	1.21502	3.2883	0.814791	NA	0	NA	NA	NA	NA	NA	NA	NA	NA	NA	NA	NA	NA	NA	NA	NA	0
AT3G16620	AT5G01590	Translocase of chloroplast 120, chloroplastic	Protein TIC 56, chloroplastic	1	16496	-0.0674	9645.7	0.02	62.2434	1.21502	3.2883	0.843324	NA	0	NA	NA	NA	NA	NA	NA	NA	NA	NA	NA	NA	NA	NA	NA	NA	0
AT1G54380	AT4G31580	spliceosome protein-like protein(RefSeq)	Serine/arginine-rich splicing factor RSZ22	1	8555	0.0937	735.2	0.521	96.4627	2.96834	2.37116	0.92149	NA	0	NA	NA	NA	NA	NA	NA	NA	NA	NA	NA	NA	NA	NA	NA	NA	0
AT1G75010	AT1G78620	Protein ACCUMULATION AND REPLICATION OF CHLOROPLASTS 3	Protein VTE6, chloroplastic	1	7180.96	0.1274	201.7	0.519	62.2434	1.21502	4.52185	0.900533	NA	0	NA	NA	NA	NA	NA	NA	NA	NA	NA	NA	NA	NA	NA	NA	NA	0
AT1G75010	AT3G51140	Protein ACCUMULATION AND REPLICATION OF CHLOROPLASTS 3	DnaJ (DUF3353)(RefSeq)	1	990.44	0.4586	363.9	0.553	38.2949	1.21502	3.2883	0.864439	NA	0	NA	NA	NA	NA	NA	NA	NA	NA	NA	NA	NA	NA	NA	NA	NA	0
AT5G53280	AT5G64290	Plastid division protein PDV1	Dicarboxylate transporter 2.1, chloroplastic	1	15956.6	-0.0534	7023.2	0.083	62.2434	1.21502	3.2883	0.747252	NA	0	NA	NA	NA	NA	NA	NA	NA	NA	NA	NA	NA	NA	NA	NA	NA	0
AT2G16070	AT4G09080	Plastid division protein PDV2	Protein TOC75-4, chloroplastic	1	24290.8	-0.2555	13306.5	-0.025	191.708	48.0772	52.284	0.835222	NA	0	NA	NA	NA	NA	NA	NA	NA	NA	NA	NA	NA	NA	NA	NA	NA	0
AT1G26340	AT2G38550	Cytochrome b5 isoform A {ECO:0000303|PubMed:19054355}	Protein FATTY ACID EXPORT 3, chloroplastic	1	3986.46	0.2104	2996	0.281	62.2434	1.21502	3.2883	0.902632	NA	0	NA	NA	NA	NA	NA	NA	NA	NA	NA	NA	NA	NA	NA	NA	NA	0
AT1G09170	AT3G20150	Kinesin-like protein {ECO:0000256|RuleBase:RU000394}	Kinesin-like protein KIN-12F	1	4670.09	0.151	16712.2	-0.146	54.2242	2.23073	7.33999	0.933188	NA	0	0	0	0	0	623	0	0	0	0	0	0	0	599	251	NA	0
AT2G16640	AT5G01590	Translocase of chloroplast 132, chloroplastic	Protein TIC 56, chloroplastic	1	4517.78	0.2257	8509.5	0.057	62.2434	1.21502	3.2883	0.844347	NA	0	NA	NA	NA	NA	NA	NA	NA	NA	NA	NA	NA	NA	NA	NA	NA	0
AT2G11810	AT5G12860	Monogalactosyldiacylglycerol synthase 3, chloroplastic	Dicarboxylate transporter 1, chloroplastic	1	22463.2	-0.2153	19287.7	-0.2	62.2434	1.21502	3.2883	0.916536	NA	0	NA	NA	NA	NA	NA	NA	NA	NA	NA	NA	NA	NA	NA	NA	NA	0
AT4G00550	AT5G12860	Digalactosyldiacylglycerol synthase 2, chloroplastic	Dicarboxylate transporter 1, chloroplastic	1	23187.3	-0.279	22059.2	-0.37	62.2434	1.21502	3.2883	0.855857	NA	0	NA	NA	NA	NA	NA	NA	NA	NA	NA	NA	NA	NA	NA	NA	NA	0
AT1G49600	AT4G18040	Polyadenylate-binding protein RBP47A	Eukaryotic translation initiation factor 4E-1	1	13404.1	-0.0007	1218.5	0.458	98.1583	1.10698	6.12461	0.737332	NA	0	0	0	0	0	0	0	0	0	249	0	0	0	181	358	NA	0
AT1G75010	AT3G60590	Protein ACCUMULATION AND REPLICATION OF CHLOROPLASTS 3	cytochrome P450 family protein(RefSeq)	1	24458.4	-0.3469	9297.5	0.055	62.2434	1.21502	3.2883	0.897165	NA	0	NA	NA	NA	NA	NA	NA	NA	NA	NA	NA	NA	NA	NA	NA	NA	0
AT1G54380	AT1G10320	spliceosome protein-like protein(RefSeq)	Zinc finger CCCH domain-containing protein 5	1	481.96	0.4882	5279.2	0.127	96.4627	2.96834	2.37116	0.907115	NA	0	NA	NA	NA	NA	NA	NA	NA	NA	NA	NA	NA	NA	NA	NA	NA	0
AT1G12990	AT5G39990	beta-1,4-N-acetylglucosaminyltransferase family protein(RefSeq)	Beta-glucuronosyltransferase GlcAT14A	1	8375.69	0.0747	16864.1	-0.117	44.4221	2.44817	3.44987	0.966278	NA	0	NA	NA	NA	NA	NA	NA	NA	NA	NA	NA	NA	NA	NA	NA	NA	0
AT1G54380	AT5G42820	spliceosome protein-like protein(RefSeq)	Splicing factor U2af small subunit B	1	6452.49	0.1581	767	0.382	96.4627	2.96834	2.37116	0.818588	NA	0	NA	NA	NA	NA	NA	NA	NA	NA	NA	NA	NA	NA	NA	NA	NA	0
AT3G62030	AT5G39790	Peptidyl-prolyl cis-trans isomerase {ECO:0000256|RuleBase:RU363019}	Protein PTST, chloroplastic	1	1185.91	0.4918	628.3	0.505	36.3371	1.59068	3.67873	0.805693	NA	0	NA	NA	NA	NA	NA	NA	NA	NA	NA	NA	NA	NA	NA	NA	NA	0
AT1G77460	AT1G55850	Protein CELLULOSE SYNTHASE INTERACTIVE 3 {ECO:0000303|PubMed:20616083}	Cellulose synthase-like protein E1	1	13173.8	-0.0078	17457.6	-0.12	7897.27	1.14376	5.34192	0.946374	NA	0	NA	NA	NA	NA	NA	NA	NA	NA	NA	NA	NA	NA	NA	NA	NA	0
AT1G65660	AT2G47580	Pre-mRNA-splicing factor SLU7-A	U1 small nuclear ribonucleoprotein A	1	6066.17	0.1455	13709.4	-0.069	92.0782	3.74793	6.22429	0.81201	NA	0	NA	NA	NA	NA	NA	NA	NA	NA	NA	NA	NA	NA	NA	NA	NA	0
AT1G65910	AT3G15210	NAC domain containing protein 28(RefSeq)	Ethylene-responsive transcription factor 4	1	7716.28	0.0753	11113	-0.006	7.13349	1.28206	0.240262	0.86538	NA	0	NA	NA	NA	NA	NA	NA	NA	NA	NA	NA	NA	NA	NA	NA	NA	0
AT4G00550	AT5G17520	Digalactosyldiacylglycerol synthase 2, chloroplastic	Maltose excess protein 1, chloroplastic	1	20419.3	-0.1637	18207.9	-0.135	38.2949	1.21502	3.2883	0.853304	NA	0	NA	NA	NA	NA	NA	NA	NA	NA	NA	NA	NA	NA	NA	NA	NA	0
AT1G26340	AT5G12470	Cytochrome b5 isoform A {ECO:0000303|PubMed:19054355}	Protein RETICULATA-RELATED 4, chloroplastic	1	13494.2	-0.0068	4193.2	0.151	62.2434	1.21502	3.2883	0.928965	NA	0	NA	NA	NA	NA	NA	NA	NA	NA	NA	NA	NA	NA	NA	NA	NA	0
AT2G16640	AT4G32400	Translocase of chloroplast 132, chloroplastic	Adenine nucleotide transporter BT1, chloroplastic/mitochondrial	1	9075.98	0.0823	4401.6	0.198	62.2434	1.21502	3.2883	0.97753	NA	0	NA	NA	NA	NA	NA	NA	NA	NA	NA	NA	NA	NA	NA	NA	NA	0
AT3G16620	AT4G32770	Translocase of chloroplast 120, chloroplastic	Tocopherol cyclase, chloroplastic	1	25456.3	-0.4143	15496.9	-0.086	38.2949	1.21502	3.2883	0.715713	NA	0	NA	NA	NA	NA	NA	NA	NA	NA	NA	NA	NA	NA	NA	NA	NA	0
AT1G75010	AT5G13720	Protein ACCUMULATION AND REPLICATION OF CHLOROPLASTS 3	Uncharacterized protein family (UPF0114)(RefSeq)	1	7759.38	0.1121	1803.1	0.31	38.2949	1.21502	3.2883	0.865215	NA	0	NA	NA	NA	NA	NA	NA	NA	NA	NA	NA	NA	NA	NA	NA	NA	0
AT1G12650	AT5G16130	rRNA biogenesis RRP36-like protein(RefSeq)	40S ribosomal protein S7-3	1	2062.31	0.3151	1554.5	0.43	84.8339	9.17263	4.76175	0.915705	NA	0	NA	NA	NA	NA	NA	NA	NA	NA	NA	NA	NA	NA	NA	NA	NA	0
AT1G70400	AT1G06960	NOSIC domain protein(RefSeq)	U2 small nuclear ribonucleoprotein B'' 2	1	24743.6	-0.3631	17161.2	-0.125	79.1393	2.49864	3.16873	0.980769	NA	0	0	0	0	0	0	0	64	0	245	0	0	0	123	326	NA	0
AT1G75010	AT5G12860	Protein ACCUMULATION AND REPLICATION OF CHLOROPLASTS 3	Dicarboxylate transporter 1, chloroplastic	1	2288.18	0.3239	1199.7	0.41	62.2434	1.21502	3.2883	0.792275	NA	0	NA	NA	NA	NA	NA	NA	NA	NA	NA	NA	NA	NA	NA	NA	NA	0
AT1G65660	AT1G06960	Pre-mRNA-splicing factor SLU7-A	U2 small nuclear ribonucleoprotein B'' 2	1	24498.2	-0.3013	19388.2	-0.183	91.0561	3.74793	6.22429	0.814931	NA	0	NA	NA	NA	NA	NA	NA	NA	NA	NA	NA	NA	NA	NA	NA	NA	0
AT3G16620	AT5G16150	Translocase of chloroplast 120, chloroplastic	Plastidic glucose transporter 4	1	14790.8	-0.0255	8259.2	0.053	38.2949	1.21502	3.2883	0.848796	NA	0	NA	NA	NA	NA	NA	NA	NA	NA	NA	NA	NA	NA	NA	NA	NA	0
AT1G26340	AT4G32770	Cytochrome b5 isoform A {ECO:0000303|PubMed:19054355}	Tocopherol cyclase, chloroplastic	0.9975	22927.6	-0.2502	22327.5	-0.332	38.2949	1.21502	3.2883	0.666925	NA	0	NA	NA	NA	NA	NA	NA	NA	NA	NA	NA	NA	NA	NA	NA	NA	0
AT1G54380	AT2G47580	spliceosome protein-like protein(RefSeq)	U1 small nuclear ribonucleoprotein A	0.9975	495.21	0.4673	715.2	0.542	96.4627	2.96834	2.37116	0.965808	NA	0	NA	NA	NA	NA	NA	NA	NA	NA	NA	NA	NA	NA	NA	NA	NA	0
AT1G54380	AT2G37340	spliceosome protein-like protein(RefSeq)	Serine/arginine-rich splicing factor RS2Z33	0.9975	2451.39	0.3008	714.3	0.407	96.4627	2.96834	3.44427	0.94015	NA	0	NA	NA	NA	NA	NA	NA	NA	NA	NA	NA	NA	NA	NA	NA	NA	0
AT1G65910	AT4G02060	NAC domain containing protein 28(RefSeq)	DNA replication licensing factor MCM7	0.9975	20811.8	-0.1857	1244	0.307	7.13349	1.28206	0.240262	0.796308	NA	0	NA	NA	NA	NA	NA	NA	NA	NA	NA	NA	NA	NA	NA	NA	NA	0
AT3G27690	AT5G50920	Chlorophyll a-b binding protein, chloroplastic {ECO:0000256|RuleBase:RU363080}	Chaperone protein ClpC1, chloroplastic	0.9975	2502.93	0.2901	1587.7	0.326	81.6447	1.49194	3.2883	0.6774	NA	0	NA	NA	NA	NA	NA	NA	NA	NA	NA	NA	NA	NA	NA	NA	NA	0
AT1G54380	AT1G16610	spliceosome protein-like protein(RefSeq)	Serine/arginine-rich splicing factor SR45	0.9975	3630.22	0.2006	951.8	0.397	96.4627	2.96834	2.37116	0.931126	NA	0	NA	NA	NA	NA	NA	NA	NA	NA	NA	NA	NA	NA	NA	NA	NA	0
AT1G50670	AT1G45000	OTU-like cysteine protease family protein(RefSeq)	26S protease regulatory subunit S10B homolog B	0.9975	2889.84	0.2286	6295.2	0.091	90.8656	2.32368	14.5233	0.746427	NA	0	NA	NA	NA	NA	NA	NA	NA	NA	NA	NA	NA	NA	NA	NA	NA	0
AT1G07350	AT1G60650	Serine/arginine-rich splicing factor SR45a	Glycine-rich RNA-binding protein RZ1B	0.9975	1461.85	0.2781	7079.4	0.061	90.0956	2.90577	10.5624	0.894275	NA	0	NA	NA	NA	NA	NA	NA	NA	NA	NA	NA	NA	NA	NA	NA	NA	0
AT5G46290	AT5G39790	3-oxoacyl-[acyl-carrier-protein] synthase I, chloroplastic	Protein PTST, chloroplastic	0.9975	2084.81	0.4072	1620.8	0.382	36.3371	1.59068	3.67873	0.59177	NA	0	NA	NA	NA	NA	NA	NA	NA	NA	NA	NA	NA	NA	NA	NA	NA	0
AT1G65910	AT2G37630	NAC domain containing protein 28(RefSeq)	Transcription factor AS1	0.9975	23097	-0.3097	4110.5	0.191	8.27075	1.28206	0.240262	0.791166	NA	0	NA	NA	NA	NA	NA	NA	NA	NA	NA	NA	NA	NA	NA	NA	NA	0
AT1G65910	AT5G42520	NAC domain containing protein 28(RefSeq)	Protein BASIC PENTACYSTEINE6	0.9975	9556.79	0.0463	8661.5	0.051	7.13349	1.28206	0.240262	0.796995	NA	0	NA	NA	NA	NA	NA	NA	NA	NA	NA	NA	NA	NA	NA	NA	NA	0
AT1G54380	AT3G53500	spliceosome protein-like protein(RefSeq)	Serine/arginine-rich splicing factor RS2Z32	0.9975	8250.87	0.1128	671.1	0.457	96.4627	2.96834	2.37116	0.945436	NA	0	NA	NA	NA	NA	NA	NA	NA	NA	NA	NA	NA	NA	NA	NA	NA	0
AT1G54380	AT5G13010	spliceosome protein-like protein(RefSeq)	Pre-mRNA-splicing factor ATP-dependent RNA helicase DEAH7	0.9975	2737.78	0.2686	10320.1	0.021	96.4627	2.96834	2.37116	0.926931	NA	0	NA	NA	NA	NA	NA	NA	NA	NA	NA	NA	NA	NA	NA	NA	NA	0
AT1G75010	AT4G32770	Protein ACCUMULATION AND REPLICATION OF CHLOROPLASTS 3	Tocopherol cyclase, chloroplastic	0.9975	7678.15	0.1223	19008.3	-0.182	38.2949	1.21502	3.2883	0.668382	NA	0	NA	NA	NA	NA	NA	NA	NA	NA	NA	NA	NA	NA	NA	NA	NA	0
AT1G32360	AT1G49950	Zinc finger CCCH domain-containing protein 12	Telomere repeat-binding factor 1	0.9975	11913.2	0.0068	6186.7	0.077	9.63187	1.28147	0.27381	0.948455	NA	0	NA	NA	NA	NA	NA	NA	NA	NA	NA	NA	NA	NA	NA	NA	NA	0
AT1G54380	AT3G13570	spliceosome protein-like protein(RefSeq)	Serine/arginine-rich SC35-like splicing factor SCL30A	0.9975	6682.65	0.1651	746.5	0.54	96.4627	2.96834	2.37116	0.939229	NA	0	NA	NA	NA	NA	NA	NA	NA	NA	NA	NA	NA	NA	NA	NA	NA	0
AT1G49400	AT4G25890	Nucleic acid-binding, OB-fold-like protein(RefSeq)	60S acidic ribosomal protein P3-1	0.9975	1281.04	0.3142	278.1	0.677	96.9054	3.43512	2.34326	0.962257	NA	0	0	0	0	0	0	205	88	0	0	0	0	0	0	243	NA	0
AT1G54380	AT2G41500	spliceosome protein-like protein(RefSeq)	U4/U6 small nuclear ribonucleoprotein PRP4-like protein	0.9975	944.87	0.4139	201.9	0.541	97.4338	2.96834	3.03096	0.936005	NA	0	NA	NA	NA	NA	NA	NA	NA	NA	NA	NA	NA	NA	NA	NA	NA	0
AT1G54380	AT3G13200	spliceosome protein-like protein(RefSeq)	Cwf15 / Cwc15 cell cycle control family protein(RefSeq)	0.9975	12255.8	0.0097	12378.7	-0.036	96.4627	2.96834	2.37116	0.939714	NA	0	NA	NA	NA	NA	NA	NA	NA	NA	NA	NA	NA	NA	NA	NA	NA	0
AT1G65910	AT1G73870	NAC domain containing protein 28(RefSeq)	Zinc finger protein CONSTANS-LIKE 7	0.9975	17237.3	-0.0894	14503	-0.058	7.13349	1.28147	0.240262	0.926567	NA	0	NA	NA	NA	NA	NA	NA	NA	NA	NA	NA	NA	NA	NA	NA	NA	0
AT1G54380	AT5G18810	spliceosome protein-like protein(RefSeq)	Serine/arginine-rich SC35-like splicing factor SCL28	0.9975	3689.8	0.1898	8715.9	0.047	96.4627	2.96834	2.37116	0.957335	NA	0	NA	NA	NA	NA	NA	NA	NA	NA	NA	NA	NA	NA	NA	NA	NA	0
AT1G75010	AT4G03320	Protein ACCUMULATION AND REPLICATION OF CHLOROPLASTS 3	Protein TIC 20-IV, chloroplastic	0.9975	25088.6	-0.4437	21897.1	-0.403	68.6465	1.21502	2.01189	0.874609	NA	0	NA	NA	NA	NA	NA	NA	NA	NA	NA	NA	NA	NA	NA	NA	NA	0
AT1G65910	AT5G04280	NAC domain containing protein 28(RefSeq)	Glycine-rich RNA-binding protein RZ1C	0.9975	10139.2	0.053	6442.7	0.1	7.80168	1.28147	0.240262	0.910403	NA	0	NA	NA	NA	NA	NA	NA	NA	NA	NA	NA	NA	NA	NA	NA	NA	0
AT1G54380	AT1G06960	spliceosome protein-like protein(RefSeq)	U2 small nuclear ribonucleoprotein B'' 2	0.9975	18301.5	-0.1097	2979.9	0.304	96.4627	2.96834	2.37116	0.953518	NA	0	NA	NA	NA	NA	NA	NA	NA	NA	NA	NA	NA	NA	NA	NA	NA	0
AT1G31780	AT5G50440	oligomeric golgi complex subunit(RefSeq)	Membrin-12	0.9975	4921	0.1782	9578.8	0.041	97.4169	348.56	20.5035	0.965015	NA	0	0	0	0	0	0	0	0	0	202	0	0	0	0	202	NA	0
AT3G07560	AT3G18160	Peroxisomal membrane protein 13 {ECO:0000303|PubMed:16813573}	Peroxisome biogenesis protein 3-1	0.9975	25787.5	-0.5575	21398.2	-0.345	92.9523	0.900672	5.3143	0.735588	NA	0	NA	NA	NA	NA	NA	NA	NA	NA	NA	NA	NA	NA	NA	NA	PubMed:17478547	1
AT1G51350	AT1G14150	ARM repeat superfamily protein(RefSeq)	Photosynthetic NDH subunit of lumenal location 2, chloroplastic	0.9975	21816.5	-0.1801	14666.3	-0.088	82.2632	5.01525	7.11347	0.944166	NA	0	NA	NA	NA	NA	NA	NA	NA	NA	NA	NA	NA	NA	NA	NA	NA	0
AT1G54380	AT3G55460	spliceosome protein-like protein(RefSeq)	Serine/arginine-rich SC35-like splicing factor SCL30	0.9975	8725.34	0.0863	1069.5	0.427	96.4627	2.96834	2.37116	0.956496	NA	0	NA	NA	NA	NA	NA	NA	NA	NA	NA	NA	NA	NA	NA	NA	NA	0
AT1G12600	AT2G01470	UDP-galactose/UDP-glucose transporter 4 {ECO:0000303|PubMed:12042319}	SEC12-like protein 2	0.9975	9117.05	0.0558	8761.9	0.057	91.8287	1.29036	7.96709	0.971917	NA	0	NA	NA	NA	NA	NA	NA	NA	NA	NA	NA	NA	NA	NA	NA	NA	0
AT1G54380	AT3G61860	spliceosome protein-like protein(RefSeq)	Serine/arginine-rich splicing factor RS31	0.9975	13911.4	-0.0095	934.3	0.415	96.4627	2.96834	2.37116	0.954574	NA	0	NA	NA	NA	NA	NA	NA	NA	NA	NA	NA	NA	NA	NA	NA	NA	0
AT1G75010	AT5G19500	Protein ACCUMULATION AND REPLICATION OF CHLOROPLASTS 3	Tryptophan/tyrosine permease(RefSeq)	0.9975	2197.9	0.2984	3042.9	0.205	38.2949	1.21502	2.01189	0.818427	NA	0	NA	NA	NA	NA	NA	NA	NA	NA	NA	NA	NA	NA	NA	NA	NA	0
AT1G49400	AT5G57290	Nucleic acid-binding, OB-fold-like protein(RefSeq)	60S acidic ribosomal protein P3-2	0.9975	3446.13	0.2174	503.9	0.633	96.9054	3.43726	2.34326	0.961565	NA	0	0	0	0	0	0	113	88	0	0	0	0	0	0	156	NA	0
AT1G23860	AT1G60650	Serine/arginine-rich splicing factor RSZ21	Glycine-rich RNA-binding protein RZ1B	0.9975	796.12	0.3804	402.6	0.412	90.0956	2.90577	10.5624	0.904089	NA	0	0	0	0	0	690	0	0	0	211	0	0	0	82	221	NA	0
AT1G62710	AT2G36830	Vacuolar-processing enzyme beta-isozyme {ECO:0000303|PubMed:7579169}	Aquaporin TIP1-1	0.9975	5358.46	0.1226	21950.3	-0.352	97.4307	2.39353	8.93744	0.745516	NA	0	NA	NA	NA	NA	NA	NA	NA	NA	NA	NA	NA	NA	NA	NA	NA	0
AT1G67220	AT1G49950	Histone acetyltransferase HAC2	Telomere repeat-binding factor 1	0.9975	5633.36	0.1397	10606.9	0.021	9.63187	1.28147	0.27381	0.944171	NA	0	NA	NA	NA	NA	NA	NA	NA	NA	NA	NA	NA	NA	NA	NA	NA	0
AT1G69200	AT4G28590	Fructokinase-like 2, chloroplastic {ECO:0000312|EMBL:AEE34893.2}	Thioredoxin-like fold domain-containing protein MRL7, chloroplastic	0.9975	14.32	0.8212	120.2	0.526	493.579	40.4045	464.747	0.923734	NA	0	0	0	0	0	0	249	136	0	0	0	0	0	0	323	NA	0
AT1G54380	AT3G54230	spliceosome protein-like protein(RefSeq)	SUPPRESSOR OF ABI3-5	0.9975	1175.88	0.3793	6153.4	0.098	96.4627	2.96834	2.37116	0.948333	NA	0	NA	NA	NA	NA	NA	NA	NA	NA	NA	NA	NA	NA	NA	NA	NA	0
AT1G04420	AT2G15290	NAD(P)-linked oxidoreductase superfamily protein(RefSeq)	Protein TIC 21, chloroplastic	0.9975	446.23	0.4649	417.4	0.642	81.6447	1.49194	3.2883	0.866196	NA	0	0	0	0	0	0	209	66	0	0	0	0	0	0	229	NA	0
AT1G65910	AT2G40620	NAC domain containing protein 28(RefSeq)	Basic-leucine zipper (bZIP) transcription factor family protein(RefSeq)	0.9975	21616.3	-0.1774	13924.2	-0.04	7.58393	1.28147	0.240262	0.879256	NA	0	NA	NA	NA	NA	NA	NA	NA	NA	NA	NA	NA	NA	NA	NA	NA	0
AT1G79950	AT1G49950	RAD3-like DNA-binding helicase protein(RefSeq)	Telomere repeat-binding factor 1	0.995	21390.6	-0.1849	2985.6	0.186	9.63187	1.28147	0.27381	0.951505	NA	0	NA	NA	NA	NA	NA	NA	NA	NA	NA	NA	NA	NA	NA	NA	NA	0
AT4G04980	AT5G64290	Uncharacterized protein At4g04980	Dicarboxylate transporter 2.1, chloroplastic	0.995	19110.6	-0.1222	21223.9	-0.322	62.2434	1.21502	3.2883	0.658518	NA	0	NA	NA	NA	NA	NA	NA	NA	NA	NA	NA	NA	NA	NA	NA	NA	0
AT1G44810	AT1G49950	Probable transcription factor At1g44810 {ECO:0000305}	Telomere repeat-binding factor 1	0.995	2707.48	0.2225	7940.3	0.069	9.63187	1.28147	0.27381	0.931942	NA	0	NA	NA	NA	NA	NA	NA	NA	NA	NA	NA	NA	NA	NA	NA	NA	0
AT2G16070	AT3G11670	Plastid division protein PDV2	Digalactosyldiacylglycerol synthase 1, chloroplastic	0.995	138.53	0.5719	38	0.494	33.2249	3.03756	66.3924	0.919979	NA	0	0	0	0	0	0	188	0	0	0	0	0	0	0	188	NA	0
AT1G65910	AT3G14890	NAC domain containing protein 28(RefSeq)	Polynucleotide 3'-phosphatase ZDP	0.995	20000.4	-0.1396	499.5	0.338	7.13349	1.28206	0.240262	0.90442	NA	0	NA	NA	NA	NA	NA	NA	NA	NA	NA	NA	NA	NA	NA	NA	NA	0
AT2G16070	AT5G25900	Plastid division protein PDV2	Ent-kaurene oxidase, chloroplastic	0.995	556.84	0.4374	179.1	0.411	33.3393	3.03756	66.3924	0.732351	NA	0	NA	NA	NA	NA	NA	NA	NA	NA	NA	NA	NA	NA	NA	NA	NA	0
AT1G23410	AT3G55170	Ubiquitin-40S ribosomal protein S27a-1	60S ribosomal protein L35-3	0.995	745.28	0.3979	154.4	0.673	96.9054	3.30851	1.4198	0.586175	NA	0	0	0	0	0	0	243	95	0	0	0	0	0	0	285	NA	0
AT3G51890	AT4G25940	Clathrin light chain 3	Putative clathrin assembly protein At4g25940	0.995	1310.89	0.3092	1660.3	0.274	74.974	2.51721	8.24994	0.981032	NA	0	0	0	0	0	0	0	0	0	0	360	0	0	0	360	NA	0
AT1G65910	AT2G36490	NAC domain containing protein 28(RefSeq)	Protein ROS1	0.995	5431.14	0.1252	5600.4	0.121	7.07905	1.28206	0.240262	0.916564	NA	0	NA	NA	NA	NA	NA	NA	NA	NA	NA	NA	NA	NA	NA	NA	NA	0
AT1G65910	AT1G61730	NAC domain containing protein 28(RefSeq)	Probable transcription factor At1g61730	0.995	23581.3	-0.2434	914.8	0.31	7.13349	1.28206	0.240262	0.909013	NA	0	NA	NA	NA	NA	NA	NA	NA	NA	NA	NA	NA	NA	NA	NA	NA	0
AT1G31780	AT1G62020	oligomeric golgi complex subunit(RefSeq)	Coatomer subunit alpha-1	0.995	110.43	0.5767	3.7	0.653	82.5209	58.2392	4.71027	0.945861	NA	0	0	0	0	0	0	219	0	0	64	0	0	0	0	237	NA	0
AT1G26340	AT2G16070	Cytochrome b5 isoform A {ECO:0000303|PubMed:19054355}	Plastid division protein PDV2	0.995	21283.5	-0.1704	18208	-0.129	62.2434	3.03756	66.3924	0.859468	NA	0	NA	NA	NA	NA	NA	NA	NA	NA	NA	NA	NA	NA	NA	NA	NA	0
AT3G11670	AT5G12860	Digalactosyldiacylglycerol synthase 1, chloroplastic	Dicarboxylate transporter 1, chloroplastic	0.995	1532.64	0.3316	11989	-0.031	62.2434	1.21502	3.2883	0.856869	NA	0	NA	NA	NA	NA	NA	NA	NA	NA	NA	NA	NA	NA	NA	NA	NA	0
AT1G70400	AT5G16260	NOSIC domain protein(RefSeq)	RNA binding (RRM/RBD/RNP motifs) family protein(RefSeq)	0.995	9201.96	0.0668	11287.5	0.005	72.5882	2.49864	2.37116	0.881124	NA	0	NA	NA	NA	NA	NA	NA	NA	NA	NA	NA	NA	NA	NA	NA	NA	0
AT1G54330	AT1G49950	NAC domain containing protein 20(RefSeq)	Telomere repeat-binding factor 1	0.995	5563.63	0.0904	5748.7	0.106	9.63187	1.28147	0.27381	0.927158	NA	0	NA	NA	NA	NA	NA	NA	NA	NA	NA	NA	NA	NA	NA	NA	NA	0
AT2G16070	AT3G25690	Plastid division protein PDV2	Protein CHUP1, chloroplastic	0.995	8178.46	0.0818	2855.9	0.21	33.582	3.03756	66.3924	0.86226	NA	0	NA	NA	NA	NA	NA	NA	NA	NA	NA	NA	NA	NA	NA	NA	NA	0
AT2G16070	AT2G42210	Plastid division protein PDV2	Outer envelope pore protein 16-3, chloroplastic/mitochondrial	0.995	845.48	0.3414	18143.7	-0.159	25.0791	3.03756	66.3924	0.763137	NA	0	NA	NA	NA	NA	NA	NA	NA	NA	NA	NA	NA	NA	NA	NA	NA	0
AT1G09100	AT3G57290	26S protease regulatory subunit 6A homolog B	Eukaryotic translation initiation factor 3 subunit E	0.995	5868.92	0.1653	4447.6	0.189	82.2632	1.49999	63.3745	0.719457	NA	0	0	0	0	0	0	0	0	0	269	0	0	0	73	293	NA	0
AT1G62710	AT4G32940	Vacuolar-processing enzyme beta-isozyme {ECO:0000303|PubMed:7579169}	Vacuolar-processing enzyme gamma-isozyme	0.995	6765.3	0.1341	637	0.435	48.314	2.39353	348.56	0.991816	NA	0	0	0	0	0	965	284	0	0	0	0	0	861	0	305	PubMed:14688293	1
AT2G16070	AT4G04980	Plastid division protein PDV2	Uncharacterized protein At4g04980	0.995	7599.9	0.0687	19155.8	-0.19	66.3924	3.03756	66.3924	0.904413	NA	0	NA	NA	NA	NA	NA	NA	NA	NA	NA	NA	NA	NA	NA	NA	NA	0
AT2G16640	AT2G16070	Translocase of chloroplast 132, chloroplastic	Plastid division protein PDV2	0.995	25608.5	-0.4172	5454.8	0.139	62.2434	3.03756	66.3924	0.886473	NA	0	NA	NA	NA	NA	NA	NA	NA	NA	NA	NA	NA	NA	NA	NA	NA	0
AT1G65910	AT2G33710	NAC domain containing protein 28(RefSeq)	Ethylene-responsive transcription factor ERF112	0.995	17310.1	-0.0972	16993	-0.117	7.13349	1.28206	0.240262	0.843389	NA	0	NA	NA	NA	NA	NA	NA	NA	NA	NA	NA	NA	NA	NA	NA	NA	0
AT1G32360	AT5G40530	Zinc finger CCCH domain-containing protein 12	Ribosomal RNA-processing protein 8	0.995	18991.2	-0.1101	22418.9	-0.299	7.32747	1.28147	0.27381	0.920278	NA	0	NA	NA	NA	NA	NA	NA	NA	NA	NA	NA	NA	NA	NA	NA	NA	0
AT1G75010	AT3G17970	Protein ACCUMULATION AND REPLICATION OF CHLOROPLASTS 3	Outer envelope protein 64, chloroplastic	0.995	283.29	0.5716	881.6	0.423	62.2434	3.03756	66.3924	0.82194	NA	0	NA	NA	NA	NA	NA	NA	NA	NA	NA	NA	NA	NA	NA	NA	NA	0
AT1G75010	AT1G76405	Protein ACCUMULATION AND REPLICATION OF CHLOROPLASTS 3	Outer envelope pore protein 21B, chloroplastic	0.995	1375.58	0.4239	2013.7	0.369	33.4001	3.03756	66.3924	0.836871	NA	0	NA	NA	NA	NA	NA	NA	NA	NA	NA	NA	NA	NA	NA	NA	NA	0
AT1G23410	AT1G80750	Ubiquitin-40S ribosomal protein S27a-1	60S ribosomal protein L7-1	0.995	264.98	0.5571	497.4	0.618	96.9054	3.99342	1.26118	0.588803	NA	0	0	0	0	0	0	195	88	0	0	0	0	0	0	234	NA	0
AT1G67220	AT5G40530	Histone acetyltransferase HAC2	Ribosomal RNA-processing protein 8	0.995	8834.88	0.0742	20065.3	-0.194	7.32747	1.28147	0.27381	0.959327	NA	0	NA	NA	NA	NA	NA	NA	NA	NA	NA	NA	NA	NA	NA	NA	NA	0
AT1G02980	AT3G16090	Cullin-2	ERAD-associated E3 ubiquitin-protein ligase HRD1A	0.995	6849.34	0.114	14889.1	-0.052	78.7686	4.31637	4.79008	0.895636	NA	0	NA	NA	NA	NA	NA	NA	NA	NA	NA	NA	NA	NA	NA	NA	NA	0
AT1G65910	AT2G45640	NAC domain containing protein 28(RefSeq)	Histone deacetylase complex subunit SAP18	0.995	7504.62	0.097	4752.1	0.154	7.13349	1.28206	0.240262	0.887397	NA	0	NA	NA	NA	NA	NA	NA	NA	NA	NA	NA	NA	NA	NA	NA	NA	0
AT1G79950	AT5G40530	RAD3-like DNA-binding helicase protein(RefSeq)	Ribosomal RNA-processing protein 8	0.995	923.14	0.3734	2077.2	0.289	7.32747	1.28147	0.27381	0.951975	NA	0	NA	NA	NA	NA	NA	NA	NA	NA	NA	NA	NA	NA	NA	NA	NA	0
AT4G00550	AT4G16160	Digalactosyldiacylglycerol synthase 2, chloroplastic	Outer envelope pore protein 16-2, chloroplastic	0.995	13629.8	-0.0153	12109.9	0.001	62.2429	3.03756	66.3924	0.931469	NA	0	NA	NA	NA	NA	NA	NA	NA	NA	NA	NA	NA	NA	NA	NA	NA	0
AT1G29220	AT5G40530	transcriptional regulator family protein(RefSeq)	Ribosomal RNA-processing protein 8	0.995	6693.35	0.1273	3027.9	0.201	7.32747	1.28147	0.27381	0.960172	NA	0	NA	NA	NA	NA	NA	NA	NA	NA	NA	NA	NA	NA	NA	NA	NA	0
AT1G65910	AT3G18990	NAC domain containing protein 28(RefSeq)	B3 domain-containing transcription factor VRN1	0.995	17001.1	-0.0692	9601.4	0.038	7.13349	1.28206	0.240262	0.809571	NA	0	NA	NA	NA	NA	NA	NA	NA	NA	NA	NA	NA	NA	NA	NA	NA	0
AT4G16160	AT4G00550	Outer envelope pore protein 16-2, chloroplastic	Digalactosyldiacylglycerol synthase 2, chloroplastic	0.995	13629.8	-0.0153	12109.9	0.001	66.3924	3.03756	66.3924	0.931469	NA	0	NA	NA	NA	NA	NA	NA	NA	NA	NA	NA	NA	NA	NA	NA	NA	0
AT1G26340	AT1G76405	Cytochrome b5 isoform A {ECO:0000303|PubMed:19054355}	Outer envelope pore protein 21B, chloroplastic	0.995	12255.3	0.0159	2543.7	0.319	34.8403	3.03756	66.3924	0.893838	NA	0	NA	NA	NA	NA	NA	NA	NA	NA	NA	NA	NA	NA	NA	NA	NA	0
AT3G52420	AT4G16160	Outer envelope membrane protein 7 {ECO:0000303|PubMed:11595795}	Outer envelope pore protein 16-2, chloroplastic	0.995	10490.7	0.0287	2776.6	0.229	62.2429	3.03756	66.3924	0.88986	NA	0	0	0	0	0	0	0	0	0	0	0	0	163	0	163	NA	0
AT2G16070	AT4G00550	Plastid division protein PDV2	Digalactosyldiacylglycerol synthase 2, chloroplastic	0.995	16910.8	-0.0848	15228.8	-0.061	66.3924	3.03756	66.3924	0.873498	NA	0	NA	NA	NA	NA	NA	NA	NA	NA	NA	NA	NA	NA	NA	NA	NA	0
AT3G51890	AT5G57200	Clathrin light chain 3	Putative clathrin assembly protein At5g57200	0.995	18253.8	-0.0809	12207	-0.017	74.974	2.51721	8.24994	0.986611	NA	0	0	0	0	0	0	0	0	0	0	360	0	0	0	360	NA	0
AT1G27220	AT5G40530	paired amphipathic helix repeat-containing protein(RefSeq)	Ribosomal RNA-processing protein 8	0.995	20047.5	-0.1222	10371.5	0.011	7.32747	1.28147	0.27381	0.933255	NA	0	NA	NA	NA	NA	NA	NA	NA	NA	NA	NA	NA	NA	NA	NA	NA	0
AT1G65910	AT1G72050	NAC domain containing protein 28(RefSeq)	Transcription factor IIIA	0.995	21122.9	-0.1873	1836.4	0.271	7.13349	1.28206	0.240262	0.886467	NA	0	NA	NA	NA	NA	NA	NA	NA	NA	NA	NA	NA	NA	NA	NA	NA	0
AT2G16070	AT5G20300	Plastid division protein PDV2	Translocase of chloroplast 90, chloroplastic	0.995	2395.76	0.2681	43.5	0.468	39.6542	3.03756	66.3924	0.89611	NA	0	NA	NA	NA	NA	NA	NA	NA	NA	NA	NA	NA	NA	NA	NA	NA	0
AT5G45040	AT5G66190	Cytochrome c6, chloroplastic {ECO:0000303|PubMed:12037572}	Ferredoxin--NADP reductase	0.9925	576.17	0.5295	1277.9	0.399	82.2632	3.90543	7.11347	0.76122	ath00195	1	NA	NA	NA	NA	NA	NA	NA	NA	NA	NA	NA	NA	NA	NA	NA	0
AT1G12600	AT5G03080	UDP-galactose/UDP-glucose transporter 4 {ECO:0000303|PubMed:12042319}	Lipid phosphate phosphatase gamma, chloroplastic	0.9925	6328.05	0.1028	3896.7	0.169	77.7012	1.29036	7.96709	0.855415	NA	0	NA	NA	NA	NA	NA	NA	NA	NA	NA	NA	NA	NA	NA	NA	NA	0
AT1G54380	AT5G16780	spliceosome protein-like protein(RefSeq)	SART-1 family protein DOT2	0.9925	277.77	0.5563	1813.6	0.28	97.4338	6.88983	6.29767	0.946459	NA	0	NA	NA	NA	NA	NA	NA	NA	NA	NA	NA	NA	NA	NA	NA	NA	0
AT1G29220	AT1G49950	transcriptional regulator family protein(RefSeq)	Telomere repeat-binding factor 1	0.9925	16397.7	-0.0717	949	0.253	9.63187	1.28147	0.27381	0.952972	NA	0	NA	NA	NA	NA	NA	NA	NA	NA	NA	NA	NA	NA	NA	NA	NA	0
AT4G04980	AT4G32770	Uncharacterized protein At4g04980	Tocopherol cyclase, chloroplastic	0.9925	8240.65	0.0641	12388.7	-0.025	38.2949	1.21502	3.2883	0.626971	NA	0	NA	NA	NA	NA	NA	NA	NA	NA	NA	NA	NA	NA	NA	NA	NA	0
AT1G60690	AT1G06950	Probable aldo-keto reductase 3	Protein TIC110, chloroplastic	0.9925	10452.8	0.0592	2964.8	0.23	81.6447	1.49194	3.2883	0.835536	NA	0	NA	NA	NA	NA	NA	NA	NA	NA	NA	NA	NA	NA	NA	NA	NA	0
AT1G75010	AT2G43950	Protein ACCUMULATION AND REPLICATION OF CHLOROPLASTS 3	Outer envelope pore protein 37, chloroplastic	0.9925	2549.32	0.318	8366.3	0.057	62.2434	3.03756	9.15183	0.877118	NA	0	NA	NA	NA	NA	NA	NA	NA	NA	NA	NA	NA	NA	NA	NA	NA	0
AT1G53030	AT3G46560	Cytochrome c oxidase copper chaperone 2	Mitochondrial import inner membrane translocase subunit TIM9	0.9925	9561.27	0.0504	7665.2	0.057	95.6501	1.27762	7.51901	0.834737	NA	0	0	0	0	0	0	0	101	0	0	0	0	0	142	195	NA	0
AT2G11810	AT2G16070	Monogalactosyldiacylglycerol synthase 3, chloroplastic	Plastid division protein PDV2	0.9925	5525.61	0.1332	10697.5	0.014	62.2434	3.03756	66.3924	0.855984	NA	0	NA	NA	NA	NA	NA	NA	NA	NA	NA	NA	NA	NA	NA	NA	NA	0
AT1G65910	AT2G28510	NAC domain containing protein 28(RefSeq)	Dof zinc finger protein DOF2.1	0.9925	23972.2	-0.3163	1849	0.235	7.13349	1.28206	0.240262	0.888307	NA	0	NA	NA	NA	NA	NA	NA	NA	NA	NA	NA	NA	NA	NA	NA	NA	0
AT4G04980	AT5G42130	Uncharacterized protein At4g04980	Protein MITOFERRINLIKE 1, chloroplastic	0.9925	15031.9	-0.0498	21325.9	-0.321	62.2434	1.21502	3.2883	0.853182	NA	0	NA	NA	NA	NA	NA	NA	NA	NA	NA	NA	NA	NA	NA	NA	NA	0
AT1G62020	AT4G39220	Coatomer subunit alpha-1	Protein RER1A	0.9925	3849.29	0.2234	2189.7	0.219	66.3047	3.28056	4.64534	0.885964	NA	0	0	0	0	0	0	0	0	0	331	0	0	0	86	362	NA	0
AT2G16070	AT2G11810	Plastid division protein PDV2	Monogalactosyldiacylglycerol synthase 3, chloroplastic	0.9925	5525.61	0.1332	10697.5	0.014	66.3924	3.03756	66.3924	0.855984	NA	0	NA	NA	NA	NA	NA	NA	NA	NA	NA	NA	NA	NA	NA	NA	NA	0
AT1G65660	AT5G48870	Pre-mRNA-splicing factor SLU7-A	Sm-like protein LSM5	0.99	22078.8	-0.1809	15782	-0.116	82.6092	3.74793	6.22429	0.748991	NA	0	NA	NA	NA	NA	NA	NA	NA	NA	NA	NA	NA	NA	NA	NA	NA	0
AT1G43770	AT5G40530	RING/FYVE/PHD zinc finger superfamily protein(RefSeq)	Ribosomal RNA-processing protein 8	0.99	10707.5	0.0417	15929.7	-0.082	7.32747	1.28147	0.27381	0.872721	NA	0	NA	NA	NA	NA	NA	NA	NA	NA	NA	NA	NA	NA	NA	NA	NA	0
AT5G53280	AT5G16150	Plastid division protein PDV1	Plastidic glucose transporter 4	0.99	5175.73	0.1371	19397	-0.154	38.2949	1.21502	3.2883	0.792707	NA	0	NA	NA	NA	NA	NA	NA	NA	NA	NA	NA	NA	NA	NA	NA	NA	0
AT4G19830	AT5G53490	Peptidyl-prolyl cis-trans isomerase FKBP17-1, chloroplastic	Thylakoid lumenal 17.4 kDa protein, chloroplastic	0.99	1257.32	0.2872	632.8	0.456	199.177	5.01525	199.177	0.927793	NA	0	0	0	0	0	0	216	0	0	0	0	0	0	0	216	NA	0
AT1G75010	AT5G03080	Protein ACCUMULATION AND REPLICATION OF CHLOROPLASTS 3	Lipid phosphate phosphatase gamma, chloroplastic	0.99	24676.5	-0.3855	22181.7	-0.311	38.2949	1.21502	2.01189	0.68267	NA	0	NA	NA	NA	NA	NA	NA	NA	NA	NA	NA	NA	NA	NA	NA	NA	0
AT1G75010	AT2G17390	Protein ACCUMULATION AND REPLICATION OF CHLOROPLASTS 3	Ankyrin repeat domain-containing protein 2B	0.99	17483.6	-0.0755	10998.1	0.004	93.0093	3.03756	66.3924	0.791028	NA	0	NA	NA	NA	NA	NA	NA	NA	NA	NA	NA	NA	NA	NA	NA	NA	0
AT1G50670	AT5G43010	OTU-like cysteine protease family protein(RefSeq)	26S protease regulatory subunit 10B homolog A	0.99	4342.25	0.1887	6110	0.096	90.8656	2.32368	2.1238	0.797738	NA	0	NA	NA	NA	NA	NA	NA	NA	NA	NA	NA	NA	NA	NA	NA	NA	0
AT1G65700	AT5G18810	Sm-like protein LSM8 {ECO:0000305}	Serine/arginine-rich SC35-like splicing factor SCL28	0.99	1733.04	0.2525	10517.7	0.004	82.6092	3.74793	6.22429	0.870045	NA	0	NA	NA	NA	NA	NA	NA	NA	NA	NA	NA	NA	NA	NA	NA	NA	0
AT1G65660	AT4G31580	Pre-mRNA-splicing factor SLU7-A	Serine/arginine-rich splicing factor RSZ22	0.99	19637.6	-0.1351	18746.7	-0.161	82.6092	3.74793	6.22429	0.786594	NA	0	NA	NA	NA	NA	NA	NA	NA	NA	NA	NA	NA	NA	NA	NA	NA	0
AT1G53030	AT2G29530	Cytochrome c oxidase copper chaperone 2	Mitochondrial import inner membrane translocase subunit TIM10	0.99	16971.9	-0.0686	6044.9	0.109	95.6501	1.27444	7.51901	0.845663	NA	0	0	0	0	0	0	117	125	0	0	0	0	0	125	264	NA	0
AT4G04980	AT4G32400	Uncharacterized protein At4g04980	Adenine nucleotide transporter BT1, chloroplastic/mitochondrial	0.99	21210.8	-0.1622	18967.5	-0.188	62.2434	1.21502	3.2883	0.843631	NA	0	NA	NA	NA	NA	NA	NA	NA	NA	NA	NA	NA	NA	NA	NA	NA	0
AT1G65910	AT2G27100	NAC domain containing protein 28(RefSeq)	Serrate RNA effector molecule	0.99	22407.8	-0.1798	7655.7	0.069	7.43075	1.28147	0.240262	0.771128	NA	0	NA	NA	NA	NA	NA	NA	NA	NA	NA	NA	NA	NA	NA	NA	NA	0
AT1G55550	AT5G47820	Kinesin-like protein KIN-14T {ECO:0000305}	Kinesin-like protein KIN-4A	0.99	21648.6	-0.1973	19121.5	-0.166	54.2242	2.23073	7.33999	0.853004	NA	0	0	0	0	0	660	0	103	0	115	0	0	0	640	348	NA	0
AT1G49560	AT5G40530	Transcription factor HHO6 {ECO:0000305}	Ribosomal RNA-processing protein 8	0.99	13322.8	-0.0081	7625.8	0.047	7.32747	1.28147	0.27381	0.874069	NA	0	NA	NA	NA	NA	NA	NA	NA	NA	NA	NA	NA	NA	NA	NA	NA	0
AT2G16070	AT3G56940	Plastid division protein PDV2	Magnesium-protoporphyrin IX monomethyl ester [oxidative] cyclase, chloroplastic	0.9875	417.82	0.5309	2096.5	0.252	34.0399	1.07636	3.2883	0.524463	NA	0	NA	NA	NA	NA	NA	NA	NA	NA	NA	NA	NA	NA	NA	NA	NA	0
AT1G77250	AT5G40530	RING/FYVE/PHD-type zinc finger family protein(RefSeq)	Ribosomal RNA-processing protein 8	0.9875	1488.46	0.2885	11060.1	0.01	7.32747	1.28147	0.27381	0.853995	NA	0	NA	NA	NA	NA	NA	NA	NA	NA	NA	NA	NA	NA	NA	NA	NA	0
AT1G65660	AT1G27650	Pre-mRNA-splicing factor SLU7-A	Splicing factor U2af small subunit A	0.9875	12506.1	0.0129	236.9	0.414	82.6092	3.74793	6.22429	0.728365	NA	0	NA	NA	NA	NA	NA	NA	NA	NA	NA	NA	NA	NA	NA	NA	NA	0
AT1G65660	AT1G09230	Pre-mRNA-splicing factor SLU7-A	U11/U12 small nuclear ribonucleoprotein 65 kDa protein	0.9875	2090.9	0.2851	408.1	0.31	82.6092	3.73791	6.22429	0.804119	NA	0	NA	NA	NA	NA	NA	NA	NA	NA	NA	NA	NA	NA	NA	NA	NA	0
AT1G65660	AT3G55460	Pre-mRNA-splicing factor SLU7-A	Serine/arginine-rich SC35-like splicing factor SCL30	0.9875	14284.3	-0.021	3389.7	0.229	82.6092	3.74793	6.22429	0.801007	NA	0	0	0	0	0	0	0	0	0	236	0	0	0	80	267	NA	0
AT1G65660	AT5G42820	Pre-mRNA-splicing factor SLU7-A	Splicing factor U2af small subunit B	0.9875	15664	-0.0477	871	0.331	82.6092	3.74793	6.22429	0.742953	NA	0	0	0	0	0	0	102	93	0	0	0	0	0	83	187	NA	0
AT1G65700	AT3G55460	Sm-like protein LSM8 {ECO:0000305}	Serine/arginine-rich SC35-like splicing factor SCL30	0.9875	6757.91	0.1191	2600.2	0.32	82.6092	3.74793	6.22429	0.867731	NA	0	NA	NA	NA	NA	NA	NA	NA	NA	NA	NA	NA	NA	NA	NA	NA	0
AT1G17310	AT5G22650	MADS-box transcription factor family protein(RefSeq)	Histone deacetylase HDT2	0.9875	11520.2	0.0254	18858.7	-0.211	8.84275	1.2698	0.240262	0.809974	NA	0	NA	NA	NA	NA	NA	NA	NA	NA	NA	NA	NA	NA	NA	NA	NA	0
AT1G65660	AT3G59810	Pre-mRNA-splicing factor SLU7-A	Sm-like protein LSM6A	0.9875	11890.3	0.0187	4764.1	0.154	82.6092	3.74793	6.22429	0.675599	NA	0	NA	NA	NA	NA	NA	NA	NA	NA	NA	NA	NA	NA	NA	NA	NA	0
AT1G70410	AT1G06950	Beta carbonic anhydrase 4 {ECO:0000303|PubMed:17407539}	Protein TIC110, chloroplastic	0.9875	23603.6	-0.3491	4535.3	0.182	81.6447	1.49194	3.2883	0.846854	NA	0	NA	NA	NA	NA	NA	NA	NA	NA	NA	NA	NA	NA	NA	NA	NA	0
AT1G54330	AT5G40530	NAC domain containing protein 20(RefSeq)	Ribosomal RNA-processing protein 8	0.9875	13422.9	-0.0063	6684.2	0.098	7.32747	1.28147	0.27381	0.884669	NA	0	NA	NA	NA	NA	NA	NA	NA	NA	NA	NA	NA	NA	NA	NA	NA	0
AT1G75010	AT5G64280	Protein ACCUMULATION AND REPLICATION OF CHLOROPLASTS 3	Dicarboxylate transporter 2.2, chloroplastic	0.9875	16418.5	-0.0626	2384.5	0.248	62.2434	1.21502	2.01189	0.740358	NA	0	NA	NA	NA	NA	NA	NA	NA	NA	NA	NA	NA	NA	NA	NA	NA	0
AT1G54490	AT4G14990	5'-3' exoribonuclease 4	Topoisomerase II-associated protein PAT1(RefSeq)	0.9875	13272.9	-0.0042	1224.9	0.297	71.5478	5.77536	20.8096	0.883824	NA	0	0	0	0	0	0	0	0	0	0	0	0	154	0	153	NA	0
AT1G17310	AT3G07050	MADS-box transcription factor family protein(RefSeq)	Guanine nucleotide-binding protein-like NSN1	0.9875	11190.5	0.0279	16541.2	-0.129	8.84275	1.2698	0.160558	0.797446	NA	0	NA	NA	NA	NA	NA	NA	NA	NA	NA	NA	NA	NA	NA	NA	NA	0
AT1G65910	AT4G12080	NAC domain containing protein 28(RefSeq)	AT-hook motif nuclear-localized protein 1	0.9875	20533.4	-0.1518	21707	-0.297	8.97809	1.28206	0.240262	0.902365	NA	0	NA	NA	NA	NA	NA	NA	NA	NA	NA	NA	NA	NA	NA	NA	NA	0
AT1G53320	AT2G24120	Tubby-like F-box protein 7	DNA-directed RNA polymerase	0.9875	21071.5	-0.2156	18514.5	-0.175	7.13349	1.28147	0.240262	0.816765	NA	0	NA	NA	NA	NA	NA	NA	NA	NA	NA	NA	NA	NA	NA	NA	NA	0
AT1G65910	AT1G49950	NAC domain containing protein 28(RefSeq)	Telomere repeat-binding factor 1	0.9875	280.67	0.4642	11464.2	0.005	9.05569	1.28206	0.240262	0.911884	NA	0	NA	NA	NA	NA	NA	NA	NA	NA	NA	NA	NA	NA	NA	NA	NA	0
AT1G65660	AT2G43810	Pre-mRNA-splicing factor SLU7-A	Sm-like protein LSM36B	0.9875	24426.8	-0.2613	8419	0.046	82.6092	3.74793	6.22429	0.677959	NA	0	NA	NA	NA	NA	NA	NA	NA	NA	NA	NA	NA	NA	NA	NA	NA	0
AT4G00550	AT5G42130	Digalactosyldiacylglycerol synthase 2, chloroplastic	Protein MITOFERRINLIKE 1, chloroplastic	0.985	24783.2	-0.4111	20032.1	-0.251	62.2434	1.21502	3.2883	0.924975	NA	0	NA	NA	NA	NA	NA	NA	NA	NA	NA	NA	NA	NA	NA	NA	NA	0
AT1G59560	AT2G15290	E3 ubiquitin-protein ligase SPL1 {ECO:0000305}	Protein TIC 21, chloroplastic	0.985	10634.3	0.0346	5587.4	0.162	81.6447	1.49194	3.2883	0.84628	NA	0	NA	NA	NA	NA	NA	NA	NA	NA	NA	NA	NA	NA	NA	NA	NA	0
AT1G07130	AT5G16690	CST complex subunit STN1 {ECO:0000303|PubMed:19064932}	Origin of replication complex subunit 3	0.985	17382.5	-0.083	12749.4	-0.005	77.6883	9.74993	13.8044	0.942272	NA	0	NA	NA	NA	NA	NA	NA	NA	NA	NA	NA	NA	NA	NA	NA	NA	0
AT1G65910	AT3G49850	NAC domain containing protein 28(RefSeq)	Telomere repeat-binding factor 3	0.985	16773.3	-0.0608	7352.8	0.085	9.05569	1.28206	0.240262	0.902444	NA	0	NA	NA	NA	NA	NA	NA	NA	NA	NA	NA	NA	NA	NA	NA	NA	0
AT4G04980	AT5G64280	Uncharacterized protein At4g04980	Dicarboxylate transporter 2.2, chloroplastic	0.985	14594.8	-0.0368	21108.4	-0.261	62.2434	1.21502	2.01189	0.72721	NA	0	NA	NA	NA	NA	NA	NA	NA	NA	NA	NA	NA	NA	NA	NA	NA	0
AT1G65910	AT3G44750	NAC domain containing protein 28(RefSeq)	Histone deacetylase HDT1	0.985	23130.7	-0.2651	2660.5	0.243	7.13349	1.28206	0.240262	0.839461	NA	0	NA	NA	NA	NA	NA	NA	NA	NA	NA	NA	NA	NA	NA	NA	NA	0
AT1G65910	AT5G40530	NAC domain containing protein 28(RefSeq)	Ribosomal RNA-processing protein 8	0.985	25507.5	-0.3571	2308.2	0.243	9.8782	1.28206	0.240262	0.867247	NA	0	NA	NA	NA	NA	NA	NA	NA	NA	NA	NA	NA	NA	NA	NA	NA	0
AT1G44810	AT5G40530	Probable transcription factor At1g44810 {ECO:0000305}	Ribosomal RNA-processing protein 8	0.985	5241.71	0.1485	2826.4	0.282	7.32747	1.28147	0.27381	0.89295	NA	0	NA	NA	NA	NA	NA	NA	NA	NA	NA	NA	NA	NA	NA	NA	NA	0
AT1G65910	AT2G35270	NAC domain containing protein 28(RefSeq)	AT-hook motif nuclear-localized protein 21	0.985	18177.7	-0.0969	17888.7	-0.109	8.97809	1.28206	0.240262	0.871055	NA	0	NA	NA	NA	NA	NA	NA	NA	NA	NA	NA	NA	NA	NA	NA	NA	0
AT1G02410	AT2G28900	Cytochrome c oxidase assembly protein COX11, mitochondrial	Outer envelope pore protein 16-1, chloroplastic	0.9825	22423.9	-0.1793	19810.5	-0.145	98.7158	2.79759	7.44786	0.904115	NA	0	NA	NA	NA	NA	NA	NA	NA	NA	NA	NA	NA	NA	NA	NA	NA	0
AT1G65910	AT2G27040	NAC domain containing protein 28(RefSeq)	Protein argonaute 4	0.9825	19477.7	-0.1518	1536.2	0.292	9.13746	1.28206	0.240262	0.865646	NA	0	NA	NA	NA	NA	NA	NA	NA	NA	NA	NA	NA	NA	NA	NA	NA	0
AT1G27770	AT5G53280	Calcium-transporting ATPase {ECO:0000256|RuleBase:RU361146}	Plastid division protein PDV1	0.9825	10036.6	0.0311	20155.8	-0.178	38.2949	1.21502	4.22497	0.854844	NA	0	NA	NA	NA	NA	NA	NA	NA	NA	NA	NA	NA	NA	NA	NA	NA	0
AT1G23205	AT4G24640	Plant invertase/pectin methylesterase inhibitor superfamily protein(RefSeq)	Plant invertase/pectin methylesterase inhibitor superfamily protein(RefSeq)	0.9825	4106.06	0.1782	11346.6	-0.018	20.7823	53.6246	697.12	0.595045	NA	0	NA	NA	NA	NA	NA	NA	NA	NA	NA	NA	NA	NA	NA	NA	NA	0
AT1G65910	AT2G27840	NAC domain containing protein 28(RefSeq)	Histone deacetylase HDT4	0.9825	22029.6	-0.2208	2455.6	0.246	8.20333	1.28206	0.240262	0.818894	NA	0	NA	NA	NA	NA	NA	NA	NA	NA	NA	NA	NA	NA	NA	NA	NA	0
AT1G70400	AT2G47580	NOSIC domain protein(RefSeq)	U1 small nuclear ribonucleoprotein A	0.9825	12983.2	-0.0046	19845.9	-0.2	95.6843	2.49864	2.37116	0.984973	NA	0	0	0	0	0	0	0	64	0	245	0	0	0	123	326	NA	0
AT1G65910	AT1G54840	NAC domain containing protein 28(RefSeq)	Increased DNA methylation 2	0.9825	12745.1	-0.0003	3954.5	0.185	9.42417	1.28206	0.240262	0.854071	NA	0	NA	NA	NA	NA	NA	NA	NA	NA	NA	NA	NA	NA	NA	NA	NA	0
AT1G51350	AT3G08550	ARM repeat superfamily protein(RefSeq)	Glycosyltransferase-like KOBITO 1	0.9825	1786.12	0.3029	13496.1	-0.032	98.7158	5.01525	40.047	0.987477	NA	0	NA	NA	NA	NA	NA	NA	NA	NA	NA	NA	NA	NA	NA	NA	NA	0
AT1G65910	AT5G67580	NAC domain containing protein 28(RefSeq)	Telomere repeat-binding factor 2	0.9825	4422.15	0.1779	18130.7	-0.109	9.05569	1.28206	0.240262	0.895364	NA	0	NA	NA	NA	NA	NA	NA	NA	NA	NA	NA	NA	NA	NA	NA	NA	0
AT1G65660	AT1G10320	Pre-mRNA-splicing factor SLU7-A	Zinc finger CCCH domain-containing protein 5	0.9825	228.41	0.5257	308.8	0.369	82.6092	3.74793	6.22429	0.828493	NA	0	NA	NA	NA	NA	NA	NA	NA	NA	NA	NA	NA	NA	NA	NA	NA	0
AT1G02410	AT5G43970	Cytochrome c oxidase assembly protein COX11, mitochondrial	Mitochondrial import receptor subunit TOM9-2	0.9825	8565.89	0.0746	17818.8	-0.112	98.7158	2.79862	4.46872	0.966704	NA	0	NA	NA	NA	NA	NA	NA	NA	NA	NA	NA	NA	NA	NA	NA	NA	0
AT1G51350	AT5G66190	ARM repeat superfamily protein(RefSeq)	Ferredoxin--NADP reductase	0.98	24893.1	-0.3836	18396.2	-0.172	82.2632	3.90543	7.11347	0.840077	NA	0	NA	NA	NA	NA	NA	NA	NA	NA	NA	NA	NA	NA	NA	NA	NA	0
AT1G27340	AT4G35020	F-box only protein 6	Rac-like GTP-binding protein ARAC3	0.98	11387.9	0.0436	9939.9	0.024	58.7739	8.33588	706.293	0.779772	NA	0	NA	NA	NA	NA	NA	NA	NA	NA	NA	NA	NA	NA	NA	NA	NA	0
AT4G19830	AT5G66190	Peptidyl-prolyl cis-trans isomerase FKBP17-1, chloroplastic	Ferredoxin--NADP reductase	0.98	2145.01	0.239	1378.9	0.337	82.2632	3.90543	7.11347	0.839931	NA	0	NA	NA	NA	NA	NA	NA	NA	NA	NA	NA	NA	NA	NA	NA	NA	0
AT1G12650	AT3G23700	rRNA biogenesis RRP36-like protein(RefSeq)	Nucleic acid-binding proteins superfamily(RefSeq)	0.98	19815.4	-0.1525	18969.2	-0.197	93.5991	2.62075	5.82767	0.981905	NA	0	0	0	0	0	0	0	97	0	0	0	0	0	142	192	NA	0
AT1G65910	AT1G17070	NAC domain containing protein 28(RefSeq)	Septin and tuftelin-interacting protein 1 homolog 1	0.98	21309	-0.1751	6087.7	0.112	9.82429	1.28147	0.240262	0.911393	NA	0	NA	NA	NA	NA	NA	NA	NA	NA	NA	NA	NA	NA	NA	NA	NA	0
AT1G54380	AT5G27720	spliceosome protein-like protein(RefSeq)	Sm-like protein LSM4	0.98	18884.3	-0.1252	2502.7	0.294	95.4809	4.95539	6.15396	0.64061	NA	0	NA	NA	NA	NA	NA	NA	NA	NA	NA	NA	NA	NA	NA	NA	NA	0
AT1G65660	AT5G27720	Pre-mRNA-splicing factor SLU7-A	Sm-like protein LSM4	0.98	24003.8	-0.3083	3278.7	0.214	95.4809	3.74793	6.22429	0.529312	NA	0	NA	NA	NA	NA	NA	NA	NA	NA	NA	NA	NA	NA	NA	NA	NA	0
AT1G12650	AT2G17250	rRNA biogenesis RRP36-like protein(RefSeq)	CCAAT-binding factor(RefSeq)	0.98	248.78	0.544	254.2	0.614	84.8339	2.62075	6.13703	0.972493	NA	0	0	0	0	0	0	105	122	0	0	0	0	0	0	180	NA	0
AT1G12650	AT1G15440	rRNA biogenesis RRP36-like protein(RefSeq)	periodic tryptophan protein 2(RefSeq)	0.98	645.21	0.4744	162.5	0.633	84.8339	2.62075	6.58165	0.915301	NA	0	0	0	0	0	0	0	136	0	0	0	0	0	191	271	NA	0
AT1G12650	AT5G08180	rRNA biogenesis RRP36-like protein(RefSeq)	H/ACA ribonucleoprotein complex subunit 2-like protein	0.98	536.55	0.4946	410.5	0.58	87.7474	2.79787	3.71797	0.907155	NA	0	0	0	0	0	0	141	136	0	0	0	0	0	72	251	NA	0
AT2G16070	AT5G53280	Plastid division protein PDV2	Plastid division protein PDV1	0.98	88.86	0.4573	666.1	0.296	98.7158	3.03756	66.3924	0.966916	NA	0	0	0	0	0	647	0	0	0	0	0	0	973	0	369	PubMed:16998069	1
AT1G17310	AT5G01840	MADS-box transcription factor family protein(RefSeq)	Transcription repressor OFP1	0.98	16696.5	-0.0682	15989	-0.071	9.25494	1.2698	0.240262	0.872952	NA	0	NA	NA	NA	NA	NA	NA	NA	NA	NA	NA	NA	NA	NA	NA	NA	0
AT1G23410	AT5G48760	Ubiquitin-40S ribosomal protein S27a-1	60S ribosomal protein L13a-4	0.98	1643.17	0.3924	324.2	0.65	96.9054	3.47013	2.34326	0.629956	NA	0	0	0	0	0	0	274	86	0	0	0	0	0	0	308	NA	0
AT1G65910	AT1G77180	NAC domain containing protein 28(RefSeq)	SNW/SKI-interacting protein	0.98	13862.1	-0.0178	15890	-0.067	9.82429	1.28206	0.240262	0.865991	NA	0	NA	NA	NA	NA	NA	NA	NA	NA	NA	NA	NA	NA	NA	NA	NA	0
AT1G65660	AT5G52040	Pre-mRNA-splicing factor SLU7-A	Serine/arginine-rich splicing factor RS41	0.9775	2962.05	0.2181	3877.6	0.194	82.6092	3.74793	6.22429	0.841472	NA	0	0	0	0	0	0	115	0	0	192	0	0	0	76	281	NA	0
AT1G48000	AT1G49950	myb domain protein 112(RefSeq)	Telomere repeat-binding factor 1	0.9775	10325.7	0.0317	10880.8	0.026	9.63187	1.28147	0.27381	0.859657	NA	0	NA	NA	NA	NA	NA	NA	NA	NA	NA	NA	NA	NA	NA	NA	NA	0
AT1G65910	AT1G18450	NAC domain containing protein 28(RefSeq)	Actin-related protein 4	0.9775	25250.5	-0.3512	2785.4	0.246	7.13349	1.28147	0.240262	0.824293	NA	0	NA	NA	NA	NA	NA	NA	NA	NA	NA	NA	NA	NA	NA	NA	NA	0
AT1G43770	AT1G49950	RING/FYVE/PHD zinc finger superfamily protein(RefSeq)	Telomere repeat-binding factor 1	0.9775	12656.7	0.0062	4655	0.143	9.63187	1.28147	0.27381	0.885963	NA	0	NA	NA	NA	NA	NA	NA	NA	NA	NA	NA	NA	NA	NA	NA	NA	0
AT1G65660	AT2G41500	Pre-mRNA-splicing factor SLU7-A	U4/U6 small nuclear ribonucleoprotein PRP4-like protein	0.9775	1756.26	0.3114	975	0.363	82.6092	3.74793	6.22429	0.840866	NA	0	0	0	0	0	0	132	0	0	0	0	0	0	186	263	NA	0
AT1G65660	AT3G13200	Pre-mRNA-splicing factor SLU7-A	Cwf15 / Cwc15 cell cycle control family protein(RefSeq)	0.9775	4262.53	0.2114	38.9	0.504	82.6092	3.74793	6.22429	0.797194	NA	0	NA	NA	NA	NA	NA	NA	NA	NA	NA	NA	NA	NA	NA	NA	NA	0
AT1G65700	AT1G16610	Sm-like protein LSM8 {ECO:0000305}	Serine/arginine-rich splicing factor SR45	0.9775	11693.8	0.0253	1469.6	0.36	82.6092	3.74793	6.22429	0.796422	NA	0	NA	NA	NA	NA	NA	NA	NA	NA	NA	NA	NA	NA	NA	NA	NA	0
AT1G65660	AT1G03330	Pre-mRNA-splicing factor SLU7-A	Sm-like protein LSM2	0.9775	17025.1	-0.0645	5380.3	0.14	82.6092	2.49194	1.3126	0.729575	NA	0	NA	NA	NA	NA	NA	NA	NA	NA	NA	NA	NA	NA	NA	NA	NA	0
AT1G65660	AT3G13570	Pre-mRNA-splicing factor SLU7-A	Serine/arginine-rich SC35-like splicing factor SCL30A	0.9775	17617.6	-0.0949	21165.4	-0.26	82.6092	3.74793	6.22429	0.839136	NA	0	NA	NA	NA	NA	NA	NA	NA	NA	NA	NA	NA	NA	NA	NA	NA	0
AT1G50620	AT1G49950	RING/FYVE/PHD zinc finger superfamily protein(RefSeq)	Telomere repeat-binding factor 1	0.9775	18923	-0.1168	2320	0.201	9.63187	1.28147	0.27381	0.856903	NA	0	NA	NA	NA	NA	NA	NA	NA	NA	NA	NA	NA	NA	NA	NA	NA	0
AT1G50620	AT1G60850	RING/FYVE/PHD zinc finger superfamily protein(RefSeq)	DNA-directed RNA polymerase family protein(RefSeq)	0.9775	4242.26	0.2081	3356.3	0.217	7.13349	1.28147	0.240262	0.82702	NA	0	NA	NA	NA	NA	NA	NA	NA	NA	NA	NA	NA	NA	NA	NA	NA	0
AT1G54380	AT4G37120	spliceosome protein-like protein(RefSeq)	Pre-mRNA-splicing factor SLU7-B	0.9775	4177.64	0.2436	4076.3	0.183	95.4809	2.96834	4.32994	0.860429	NA	0	NA	NA	NA	NA	NA	NA	NA	NA	NA	NA	NA	NA	NA	NA	NA	0
AT1G65660	AT3G61860	Pre-mRNA-splicing factor SLU7-A	Serine/arginine-rich splicing factor RS31	0.9775	22798.4	-0.1996	926.5	0.365	82.6092	3.74793	6.22429	0.838165	NA	0	0	0	0	0	0	126	0	0	192	0	0	0	76	290	NA	0
AT1G65660	AT3G10400	Pre-mRNA-splicing factor SLU7-A	U11/U12 small nuclear ribonucleoprotein 31 kDa protein	0.9775	19480.6	-0.1153	4521.1	0.144	82.6092	3.73791	6.22429	0.839653	NA	0	NA	NA	NA	NA	NA	NA	NA	NA	NA	NA	NA	NA	NA	NA	NA	0
AT1G54380	AT2G30260	spliceosome protein-like protein(RefSeq)	U2 small nuclear ribonucleoprotein B''	0.9775	1296.43	0.3357	1044.5	0.429	95.4809	2.96834	6.06191	0.953082	NA	0	NA	NA	NA	NA	NA	NA	NA	NA	NA	NA	NA	NA	NA	NA	NA	0
AT1G49560	AT1G49950	Transcription factor HHO6 {ECO:0000305}	Telomere repeat-binding factor 1	0.975	6832.62	0.12	22302	-0.253	9.63187	1.28147	0.27381	0.90538	NA	0	NA	NA	NA	NA	NA	NA	NA	NA	NA	NA	NA	NA	NA	NA	NA	0
AT1G65660	AT1G76860	Pre-mRNA-splicing factor SLU7-A	Sm-like protein LSM3B	0.975	23361.1	-0.2505	2380.8	0.272	82.6092	2.49194	1.3126	0.72067	NA	0	NA	NA	NA	NA	NA	NA	NA	NA	NA	NA	NA	NA	NA	NA	NA	0
AT1G65660	AT1G21190	Pre-mRNA-splicing factor SLU7-A	Sm-like protein LSM3A	0.975	8148.55	0.0974	2890.1	0.248	82.6092	2.49194	1.3126	0.722865	NA	0	NA	NA	NA	NA	NA	NA	NA	NA	NA	NA	NA	NA	NA	NA	NA	0
AT1G77250	AT1G49950	RING/FYVE/PHD-type zinc finger family protein(RefSeq)	Telomere repeat-binding factor 1	0.975	13395.3	-0.0102	663.6	0.301	9.63187	1.28147	0.27381	0.890292	NA	0	NA	NA	NA	NA	NA	NA	NA	NA	NA	NA	NA	NA	NA	NA	NA	0
AT1G17310	AT5G03740	MADS-box transcription factor family protein(RefSeq)	Histone deacetylase HDT3	0.975	10323.2	0.0459	15077.8	-0.087	8.84275	1.2698	0.254688	0.821221	NA	0	NA	NA	NA	NA	NA	NA	NA	NA	NA	NA	NA	NA	NA	NA	NA	0
AT1G02980	AT2G17730	Cullin-2	NEP1-interacting protein 2	0.975	4964.55	0.1818	16788.1	-0.105	75.9352	1.20249	1.15226	0.799816	NA	0	NA	NA	NA	NA	NA	NA	NA	NA	NA	NA	NA	NA	NA	NA	NA	0
AT1G27220	AT1G49950	paired amphipathic helix repeat-containing protein(RefSeq)	Telomere repeat-binding factor 1	0.975	4436.51	0.1686	9962.8	0.031	9.63187	1.28147	0.27381	0.89216	NA	0	NA	NA	NA	NA	NA	NA	NA	NA	NA	NA	NA	NA	NA	NA	NA	0
AT1G80440	AT1G69670	F-box/kelch-repeat protein At1g80440	Cullin-3B	0.975	24047	-0.2716	9640.3	0.006	48.4961	1.20249	2.02357	0.925872	NA	0	NA	NA	NA	NA	NA	NA	NA	NA	NA	NA	NA	NA	NA	NA	NA	0
AT1G03170	AT1G04400	Protein FANTASTIC FOUR 2	Cryptochrome-2	0.975	8885.77	0.0412	14434.2	-0.074	90.7732	1.38908	9.95886	0.620591	NA	0	NA	NA	NA	NA	NA	NA	NA	NA	NA	NA	NA	NA	NA	NA	NA	0
AT1G32360	AT2G27040	Zinc finger CCCH domain-containing protein 12	Protein argonaute 4	0.975	11293.2	0.0346	8142.2	0.046	9.51816	1.28147	0.27381	0.946049	NA	0	NA	NA	NA	NA	NA	NA	NA	NA	NA	NA	NA	NA	NA	NA	NA	0
AT1G65660	AT5G18810	Pre-mRNA-splicing factor SLU7-A	Serine/arginine-rich SC35-like splicing factor SCL28	0.9725	15885.2	-0.0447	13293	-0.032	82.6092	3.74793	6.22429	0.844199	NA	0	NA	NA	NA	NA	NA	NA	NA	NA	NA	NA	NA	NA	NA	NA	NA	0
AT1G12650	AT3G05060	rRNA biogenesis RRP36-like protein(RefSeq)	Probable nucleolar protein 5-2	0.9725	71.57	0.6622	554.7	0.55	95.8846	2.62075	3.71797	0.86363	NA	0	0	0	0	0	0	237	129	0	0	0	0	0	0	307	NA	0
AT4G02510	AT5G20300	Translocase of chloroplast 159, chloroplastic	Translocase of chloroplast 90, chloroplastic	0.97	223.65	0.5237	477.8	0.39	13.8225	0.0658012	0.771577	0.98083	NA	0	0	0	0	0	869	101	0	0	0	0	0	924	0	209	PubMed:15284497	1
AT1G49560	AT2G36490	Transcription factor HHO6 {ECO:0000305}	Protein ROS1	0.97	6468.97	0.1173	5026.5	0.104	9.51816	1.28147	0.27381	0.927593	NA	0	NA	NA	NA	NA	NA	NA	NA	NA	NA	NA	NA	NA	NA	NA	NA	0
AT1G26610	AT5G40530	C2H2-like zinc finger protein(RefSeq)	Ribosomal RNA-processing protein 8	0.97	22856.9	-0.2193	16450.8	-0.111	7.32747	1.28147	0.27381	0.837014	NA	0	NA	NA	NA	NA	NA	NA	NA	NA	NA	NA	NA	NA	NA	NA	NA	0
AT1G65910	AT5G63110	NAC domain containing protein 28(RefSeq)	Histone deacetylase 6	0.97	24732.7	-0.2993	3806.6	0.194	9.73618	1.28206	0.240262	0.80187	NA	0	NA	NA	NA	NA	NA	NA	NA	NA	NA	NA	NA	NA	NA	NA	NA	0
AT1G54330	AT2G36490	NAC domain containing protein 20(RefSeq)	Protein ROS1	0.97	9416.29	0.0365	19379.7	-0.134	9.51816	1.28147	0.27381	0.928644	NA	0	NA	NA	NA	NA	NA	NA	NA	NA	NA	NA	NA	NA	NA	NA	NA	0
AT1G17310	AT3G15210	MADS-box transcription factor family protein(RefSeq)	Ethylene-responsive transcription factor 4	0.97	14243	-0.031	4266.7	0.145	9.8493	1.2698	0.27381	0.844341	NA	0	NA	NA	NA	NA	NA	NA	NA	NA	NA	NA	NA	NA	NA	NA	NA	0
AT1G65910	AT3G12380	NAC domain containing protein 28(RefSeq)	Actin-related protein 5	0.97	24158.5	-0.2916	7538.6	0.08	9.90685	1.28147	0.240262	0.845228	NA	0	NA	NA	NA	NA	NA	NA	NA	NA	NA	NA	NA	NA	NA	NA	NA	0
AT1G54380	AT1G09140	spliceosome protein-like protein(RefSeq)	Serine/arginine-rich splicing factor SR30	0.97	10443.1	0.0391	7080.3	0.087	95.4809	2.96834	2.27322	0.947005	NA	0	NA	NA	NA	NA	NA	NA	NA	NA	NA	NA	NA	NA	NA	NA	NA	0
AT1G65660	AT4G30220	Pre-mRNA-splicing factor SLU7-A	Probable small nuclear ribonucleoprotein F	0.9675	12877.4	0	17048.7	-0.157	95.4809	3.74793	6.22429	0.628305	NA	0	NA	NA	NA	NA	NA	NA	NA	NA	NA	NA	NA	NA	NA	NA	NA	0
AT1G54380	AT5G63440	spliceosome protein-like protein(RefSeq)	UPF0235 protein At5g63440	0.9675	11452	0.0298	1680.4	0.41	95.4809	2.96834	1.83937	0.775878	NA	0	NA	NA	NA	NA	NA	NA	NA	NA	NA	NA	NA	NA	NA	NA	NA	0
AT1G62020	AT3G07950	Coatomer subunit alpha-1	Rhomboid-like protein 19	0.9675	359.94	0.4466	93.8	0.465	66.7405	3.28056	6.96101	0.918063	NA	0	NA	NA	NA	NA	NA	NA	NA	NA	NA	NA	NA	NA	NA	NA	NA	0
AT1G65660	AT1G07170	Pre-mRNA-splicing factor SLU7-A	PHD finger-like domain-containing protein 5B	0.965	21854.9	-0.1725	1174.8	0.305	82.6092	3.73791	6.22429	0.23	NA	0	NA	NA	NA	NA	NA	NA	NA	NA	NA	NA	NA	NA	NA	NA	NA	0
AT1G65660	AT4G30330	Pre-mRNA-splicing factor SLU7-A	Small nuclear ribonucleoprotein family protein(RefSeq)	0.965	18065.8	-0.106	19596.2	-0.252	82.6092	3.74793	6.22429	0.421372	NA	0	NA	NA	NA	NA	NA	NA	NA	NA	NA	NA	NA	NA	NA	NA	NA	0
AT1G65910	AT5G20850	NAC domain containing protein 28(RefSeq)	DNA repair protein RAD51 homolog 1	0.965	16938	-0.0745	3433.8	0.143	9.60004	1.28147	0.240262	0.836806	NA	0	NA	NA	NA	NA	NA	NA	NA	NA	NA	NA	NA	NA	NA	NA	NA	0
AT1G65660	AT2G18740	Pre-mRNA-splicing factor SLU7-A	Small nuclear ribonucleoprotein family protein(RefSeq)	0.965	19657.3	-0.1088	10807.9	-0.013	82.6092	3.74793	6.22429	0.476041	NA	0	NA	NA	NA	NA	NA	NA	NA	NA	NA	NA	NA	NA	NA	NA	NA	0
AT1G65910	AT4G25630	NAC domain containing protein 28(RefSeq)	Mediator of RNA polymerase II transcription subunit 36a	0.965	21757.8	-0.2263	2842.8	0.235	9.20992	1.28206	0.240262	0.747667	NA	0	NA	NA	NA	NA	NA	NA	NA	NA	NA	NA	NA	NA	NA	NA	NA	0
AT1G54380	AT5G64960	spliceosome protein-like protein(RefSeq)	Cyclin-dependent kinase C-2	0.9625	3059.19	0.2746	118	0.579	95.4809	2.96834	1.70237	0.948431	NA	0	NA	NA	NA	NA	NA	NA	NA	NA	NA	NA	NA	NA	NA	NA	NA	0
AT1G54380	AT1G49590	spliceosome protein-like protein(RefSeq)	Zinc finger protein ZOP1	0.9625	7598.77	0.0845	1613.5	0.253	95.4809	2.96834	1.83937	0.86402	NA	0	NA	NA	NA	NA	NA	NA	NA	NA	NA	NA	NA	NA	NA	NA	NA	0
AT1G54380	AT1G27900	spliceosome protein-like protein(RefSeq)	Probable pre-mRNA-splicing factor ATP-dependent RNA helicase DEAH4	0.9625	574.8	0.4547	614.3	0.423	95.4809	2.96834	1.83937	0.966715	NA	0	0	0	0	0	0	234	0	0	0	0	0	0	0	234	NA	0
AT1G54380	AT2G42270	spliceosome protein-like protein(RefSeq)	DExH-box ATP-dependent RNA helicase DExH13	0.9625	1431.93	0.3839	9685.7	0.031	95.4809	2.96834	1.83937	0.967227	NA	0	NA	NA	NA	NA	NA	NA	NA	NA	NA	NA	NA	NA	NA	NA	NA	0
AT1G54380	AT1G02840	spliceosome protein-like protein(RefSeq)	Serine/arginine-rich-splicing factor SR34	0.9625	11220.8	0.0484	618.9	0.438	95.4809	2.96834	1.83937	0.949995	NA	0	NA	NA	NA	NA	NA	NA	NA	NA	NA	NA	NA	NA	NA	NA	NA	0
AT1G54380	AT2G24590	spliceosome protein-like protein(RefSeq)	Serine/arginine-rich splicing factor RSZ22A	0.9625	5437.99	0.19	1123.4	0.484	95.4809	2.96834	1.83937	0.92261	NA	0	NA	NA	NA	NA	NA	NA	NA	NA	NA	NA	NA	NA	NA	NA	NA	0
AT1G54380	AT3G07860	spliceosome protein-like protein(RefSeq)	U11/U12 small nuclear ribonucleoprotein 25 kDa protein	0.9625	4144.06	0.245	498.4	0.535	95.4809	2.96834	1.83937	0.895843	NA	0	NA	NA	NA	NA	NA	NA	NA	NA	NA	NA	NA	NA	NA	NA	NA	0
AT1G54380	AT3G04160	spliceosome protein-like protein(RefSeq)	U11/U12 small nuclear ribonucleoprotein 48 kDa protein	0.9625	826.47	0.4174	520.1	0.354	95.4809	2.96834	1.83937	0.874984	NA	0	NA	NA	NA	NA	NA	NA	NA	NA	NA	NA	NA	NA	NA	NA	NA	0
AT1G54380	AT4G02430	spliceosome protein-like protein(RefSeq)	Serine/arginine-rich splicing factor SR34B	0.9625	6421.64	0.1299	3436.4	0.165	95.4809	2.96834	1.83937	0.937593	NA	0	NA	NA	NA	NA	NA	NA	NA	NA	NA	NA	NA	NA	NA	NA	NA	0
AT1G54380	AT4G14300	spliceosome protein-like protein(RefSeq)	Heterogeneous nuclear ribonucleoprotein 1	0.9625	8164.78	0.1132	1509.1	0.269	95.4809	2.96834	1.83937	0.936706	NA	0	NA	NA	NA	NA	NA	NA	NA	NA	NA	NA	NA	NA	NA	NA	NA	0
AT1G54380	AT1G07350	spliceosome protein-like protein(RefSeq)	Serine/arginine-rich splicing factor SR45a	0.9625	2450.59	0.2332	5729.1	0.084	95.4809	2.96834	1.83937	0.88341	NA	0	NA	NA	NA	NA	NA	NA	NA	NA	NA	NA	NA	NA	NA	NA	NA	0
AT1G54380	AT2G46200	spliceosome protein-like protein(RefSeq)	U11/U12 small nuclear ribonucleoprotein 59 kDa protein	0.9625	5854.04	0.1435	7610.1	0.072	95.4809	2.96834	1.83937	0.949947	NA	0	NA	NA	NA	NA	NA	NA	NA	NA	NA	NA	NA	NA	NA	NA	NA	0
AT1G54380	AT3G49430	spliceosome protein-like protein(RefSeq)	Serine/arginine-rich splicing factor SR34A	0.9625	2738.53	0.318	284	0.595	95.4809	2.96834	1.83937	0.963485	NA	0	NA	NA	NA	NA	NA	NA	NA	NA	NA	NA	NA	NA	NA	NA	NA	0
AT1G54380	AT5G61140	spliceosome protein-like protein(RefSeq)	DExH-box ATP-dependent RNA helicase DExH14	0.9625	3830.46	0.2069	6196.2	0.094	95.4809	2.96834	1.83937	0.96142	NA	0	NA	NA	NA	NA	NA	NA	NA	NA	NA	NA	NA	NA	NA	NA	NA	0
AT1G17310	AT5G04280	MADS-box transcription factor family protein(RefSeq)	Glycine-rich RNA-binding protein RZ1C	0.96	5616.1	0.1457	11898.6	-0.01	9.94491	1.2698	0.329212	0.86223	NA	0	NA	NA	NA	NA	NA	NA	NA	NA	NA	NA	NA	NA	NA	NA	NA	0
AT1G63900	AT4G00550	E3 ubiquitin-protein ligase SP1 {ECO:0000305}	Digalactosyldiacylglycerol synthase 2, chloroplastic	0.96	8785.89	0.0692	11966.1	-0.018	254.502	3.04749	66.3924	0.870732	NA	0	NA	NA	NA	NA	NA	NA	NA	NA	NA	NA	NA	NA	NA	NA	NA	0
AT4G36650	AT4G00550	Plant-specific TFIIB-related protein 1 {ECO:0000305}	Digalactosyldiacylglycerol synthase 2, chloroplastic	0.96	10009	0.0428	9544.2	0.053	254.502	3.04749	66.3924	0.881633	NA	0	NA	NA	NA	NA	NA	NA	NA	NA	NA	NA	NA	NA	NA	NA	NA	0
AT1G65660	AT1G54380	Pre-mRNA-splicing factor SLU7-A	spliceosome protein-like protein(RefSeq)	0.96	291.32	0.5047	5618.3	0.134	95.4809	2.96834	0.947174	0.857306	NA	0	0	0	0	0	0	177	0	0	0	0	0	0	0	177	NA	0
AT1G80440	AT3G24800	F-box/kelch-repeat protein At1g80440	E3 ubiquitin-protein ligase PRT1	0.9575	20178.4	-0.1646	21231.4	-0.241	98.0621	1.18256	2.02357	0.970552	NA	0	NA	NA	NA	NA	NA	NA	NA	NA	NA	NA	NA	NA	NA	NA	NA	0
AT1G50620	AT5G40530	RING/FYVE/PHD zinc finger superfamily protein(RefSeq)	Ribosomal RNA-processing protein 8	0.9575	2344.2	0.2646	12058	-0.022	7.32747	1.28147	0.27381	0.819485	NA	0	NA	NA	NA	NA	NA	NA	NA	NA	NA	NA	NA	NA	NA	NA	NA	0
AT3G52420	AT4G36650	Outer envelope membrane protein 7 {ECO:0000303|PubMed:11595795}	Plant-specific TFIIB-related protein 1	0.9525	3947.18	0.1279	1589.9	0.235	62.2429	3.04749	66.3924	0.866651	NA	0	NA	NA	NA	NA	NA	NA	NA	NA	NA	NA	NA	NA	NA	NA	NA	0
AT1G79990	AT3G07950	Coatomer subunit beta' {ECO:0000256|PIRNR:PIRNR005567}	Rhomboid-like protein 19	0.9525	12636.4	0.0087	414.2	0.374	66.7405	3.28056	6.96101	0.728574	NA	0	NA	NA	NA	NA	NA	NA	NA	NA	NA	NA	NA	NA	NA	NA	NA	0
AT3G52420	AT3G16620	Outer envelope membrane protein 7 {ECO:0000303|PubMed:11595795}	Translocase of chloroplast 120, chloroplastic	0.9525	15726.4	-0.0348	4600	0.167	62.2434	3.04749	66.3924	0.919918	NA	0	0	0	0	0	0	0	0	0	0	0	0	263	0	263	NA	0
AT1G63900	AT1G26340	E3 ubiquitin-protein ligase SP1 {ECO:0000305}	Cytochrome b5 isoform A	0.9525	22299.8	-0.1851	14606.5	-0.081	254.502	3.04749	66.3924	0.847817	NA	0	NA	NA	NA	NA	NA	NA	NA	NA	NA	NA	NA	NA	NA	NA	NA	0
AT3G52420	AT3G11670	Outer envelope membrane protein 7 {ECO:0000303|PubMed:11595795}	Digalactosyldiacylglycerol synthase 1, chloroplastic	0.9525	22268.6	-0.1613	18908	-0.132	254.502	3.04749	66.3924	0.84576	NA	0	NA	NA	NA	NA	NA	NA	NA	NA	NA	NA	NA	NA	NA	NA	NA	0
AT4G00550	AT4G36650	Digalactosyldiacylglycerol synthase 2, chloroplastic	Plant-specific TFIIB-related protein 1	0.9525	10009	0.0428	9544.2	0.053	62.2429	3.04749	66.3924	0.881633	NA	0	NA	NA	NA	NA	NA	NA	NA	NA	NA	NA	NA	NA	NA	NA	NA	0
AT3G11670	AT4G35450	Digalactosyldiacylglycerol synthase 1, chloroplastic	Ankyrin repeat domain-containing protein 2A	0.9525	10216	0.0529	2686	0.19	33.2184	3.04749	66.3924	0.893855	NA	0	NA	NA	NA	NA	NA	NA	NA	NA	NA	NA	NA	NA	NA	NA	NA	0
AT2G11810	AT4G35450	Monogalactosyldiacylglycerol synthase 3, chloroplastic	Ankyrin repeat domain-containing protein 2A	0.9525	22452.6	-0.244	17938.9	-0.161	33.2184	3.04749	66.3924	0.910353	NA	0	NA	NA	NA	NA	NA	NA	NA	NA	NA	NA	NA	NA	NA	NA	NA	0
AT3G11670	AT3G62880	Digalactosyldiacylglycerol synthase 1, chloroplastic	Outer envelope pore protein 16-4, chloroplastic	0.9525	19653.4	-0.1181	5169.9	0.12	62.2429	3.04749	66.3924	0.933039	NA	0	NA	NA	NA	NA	NA	NA	NA	NA	NA	NA	NA	NA	NA	NA	NA	0
AT3G52420	AT3G06960	Outer envelope membrane protein 7 {ECO:0000303|PubMed:11595795}	Protein TRIGALACTOSYLDIACYLGLYCEROL 4, chloroplastic	0.9525	9387.17	0.0458	1755.6	0.26	62.2434	3.04749	66.3924	0.878281	NA	0	0	0	0	0	0	0	0	0	0	0	0	175	0	175	NA	0
AT2G11810	AT3G52420	Monogalactosyldiacylglycerol synthase 3, chloroplastic	Outer envelope membrane protein 7	0.9525	12924.7	-0.007	18103.7	-0.108	66.3924	3.04749	66.3924	0.892918	NA	0	NA	NA	NA	NA	NA	NA	NA	NA	NA	NA	NA	NA	NA	NA	NA	0
AT3G52420	AT5G25900	Outer envelope membrane protein 7 {ECO:0000303|PubMed:11595795}	Ent-kaurene oxidase, chloroplastic	0.9525	13342.6	-0.0111	3348.6	0.177	254.502	3.04749	66.3924	0.78266	NA	0	NA	NA	NA	NA	NA	NA	NA	NA	NA	NA	NA	NA	NA	NA	NA	0
AT3G52420	AT5G53280	Outer envelope membrane protein 7 {ECO:0000303|PubMed:11595795}	Plastid division protein PDV1	0.9525	22977.9	-0.1637	2285.9	0.199	26.5751	3.04749	66.3924	0.874656	NA	0	NA	NA	NA	NA	NA	NA	NA	NA	NA	NA	NA	NA	NA	NA	NA	0
AT1G75010	AT1G19800	Protein ACCUMULATION AND REPLICATION OF CHLOROPLASTS 3	Protein TRIGALACTOSYLDIACYLGLYCEROL 1, chloroplastic	0.9525	327.44	0.5002	998.8	0.445	57.1301	3.04749	9.14472	0.880853	NA	0	0	0	0	0	0	228	0	0	0	0	0	0	0	227	NA	0
AT1G26340	AT2G28900	Cytochrome b5 isoform A {ECO:0000303|PubMed:19054355}	Outer envelope pore protein 16-1, chloroplastic	0.9525	11774.8	0.0187	5278.1	0.107	62.2434	3.04749	66.3924	0.895539	NA	0	NA	NA	NA	NA	NA	NA	NA	NA	NA	NA	NA	NA	NA	NA	NA	0
AT3G16620	AT4G35450	Translocase of chloroplast 120, chloroplastic	Ankyrin repeat domain-containing protein 2A	0.9525	19240.3	-0.1261	13670.2	-0.077	33.2184	3.04749	66.3924	0.881669	NA	0	0	0	0	0	0	0	0	0	0	0	0	296	0	296	NA	0
AT1G73230	AT5G40530	Nascent polypeptide-associated complex subunit beta {ECO:0000255|RuleBase:RU361272}	Ribosomal RNA-processing protein 8	0.9525	1261.71	0.3711	1681.1	0.413	7.32747	1.28147	0.27381	0.767057	NA	0	NA	NA	NA	NA	NA	NA	NA	NA	NA	NA	NA	NA	NA	NA	NA	0
AT1G26340	AT4G35450	Cytochrome b5 isoform A {ECO:0000303|PubMed:19054355}	Ankyrin repeat domain-containing protein 2A	0.9525	23431.2	-0.2895	14577	-0.093	33.2184	3.04749	66.3924	0.869371	NA	0	NA	NA	NA	NA	NA	NA	NA	NA	NA	NA	NA	NA	NA	NA	NA	0
AT2G16640	AT4G35450	Translocase of chloroplast 132, chloroplastic	Ankyrin repeat domain-containing protein 2A	0.9525	21412.1	-0.2058	6487.4	0.108	33.2184	3.04749	66.3924	0.880554	NA	0	0	0	0	0	0	0	0	0	0	0	0	291	0	290	NA	0
AT1G44810	AT2G36490	Probable transcription factor At1g44810 {ECO:0000305}	Protein ROS1	0.9525	3555.82	0.1747	3253.1	0.221	9.51816	1.28147	0.27381	0.910443	NA	0	NA	NA	NA	NA	NA	NA	NA	NA	NA	NA	NA	NA	NA	NA	NA	0
AT2G16640	AT3G52420	Translocase of chloroplast 132, chloroplastic	Outer envelope membrane protein 7	0.9525	13769	-0.013	2039.3	0.274	66.3924	3.04749	66.3924	0.922512	NA	0	0	0	0	0	0	0	0	0	0	0	0	243	0	242	NA	0
AT1G65660	AT2G03870	Pre-mRNA-splicing factor SLU7-A	Sm-like protein LSM7	0.9525	25538.9	-0.3994	13988.3	-0.076	82.6092	3.73791	6.22429	0.633262	NA	0	NA	NA	NA	NA	NA	NA	NA	NA	NA	NA	NA	NA	NA	NA	NA	0
AT3G11670	AT4G36650	Digalactosyldiacylglycerol synthase 1, chloroplastic	Plant-specific TFIIB-related protein 1	0.9525	22872.2	-0.1902	7647.6	0.076	62.2429	3.04749	66.3924	0.874324	NA	0	NA	NA	NA	NA	NA	NA	NA	NA	NA	NA	NA	NA	NA	NA	NA	0
AT4G00550	AT4G35450	Digalactosyldiacylglycerol synthase 2, chloroplastic	Ankyrin repeat domain-containing protein 2A	0.9525	22964.5	-0.2993	21830.8	-0.345	33.2184	3.04749	66.3924	0.90383	NA	0	NA	NA	NA	NA	NA	NA	NA	NA	NA	NA	NA	NA	NA	NA	NA	0
AT2G11810	AT2G28900	Monogalactosyldiacylglycerol synthase 3, chloroplastic	Outer envelope pore protein 16-1, chloroplastic	0.9525	5653.3	0.133	11524.3	-0.012	62.2434	3.04749	66.3924	0.890472	NA	0	NA	NA	NA	NA	NA	NA	NA	NA	NA	NA	NA	NA	NA	NA	NA	0
AT1G32360	AT2G36490	Zinc finger CCCH domain-containing protein 12	Protein ROS1	0.9525	14119.7	-0.0275	1545	0.223	9.51816	1.28147	0.27381	0.907788	NA	0	NA	NA	NA	NA	NA	NA	NA	NA	NA	NA	NA	NA	NA	NA	NA	0
AT1G17310	AT2G37630	MADS-box transcription factor family protein(RefSeq)	Transcription factor AS1	0.95	17027.7	-0.0828	17641.5	-0.161	9.7752	1.2698	0.432188	0.769763	NA	0	NA	NA	NA	NA	NA	NA	NA	NA	NA	NA	NA	NA	NA	NA	NA	0
AT1G65660	AT1G28060	Pre-mRNA-splicing factor SLU7-A	Protein RDM16	0.95	146.97	0.5772	6166.8	0.109	82.6092	2.49194	1.3126	0.844854	NA	0	0	0	0	0	0	101	87	0	213	0	0	0	83	328	NA	0
AT1G75010	AT4G00550	Protein ACCUMULATION AND REPLICATION OF CHLOROPLASTS 3	Digalactosyldiacylglycerol synthase 2, chloroplastic	0.95	24653.5	-0.3687	17025.2	-0.116	254.502	3.04749	66.3924	0.814169	NA	0	NA	NA	NA	NA	NA	NA	NA	NA	NA	NA	NA	NA	NA	NA	NA	0
AT1G75010	AT2G42210	Protein ACCUMULATION AND REPLICATION OF CHLOROPLASTS 3	Outer envelope pore protein 16-3, chloroplastic/mitochondrial	0.95	10076.9	0.0558	3824.3	0.221	46.9703	3.04749	66.3924	0.679413	NA	0	NA	NA	NA	NA	NA	NA	NA	NA	NA	NA	NA	NA	NA	NA	NA	0
AT1G75010	AT3G16620	Protein ACCUMULATION AND REPLICATION OF CHLOROPLASTS 3	Translocase of chloroplast 120, chloroplastic	0.95	19752.1	-0.1325	15776.7	-0.093	62.2434	3.04749	66.3924	0.868639	NA	0	NA	NA	NA	NA	NA	NA	NA	NA	NA	NA	NA	NA	NA	NA	NA	0
AT1G79950	AT2G27040	RAD3-like DNA-binding helicase protein(RefSeq)	Protein argonaute 4	0.95	1767.5	0.3939	2858.4	0.276	9.51816	1.28147	0.27381	0.913182	NA	0	NA	NA	NA	NA	NA	NA	NA	NA	NA	NA	NA	NA	NA	NA	NA	0
AT1G67220	AT2G27040	Histone acetyltransferase HAC2	Protein argonaute 4	0.95	20572.6	-0.184	13773.4	-0.069	9.51816	1.28147	0.27381	0.918059	NA	0	NA	NA	NA	NA	NA	NA	NA	NA	NA	NA	NA	NA	NA	NA	NA	0

## Sheet: TableS14
Supplementary Table S14. PPI predictions with no known evidence in Arabidopsis thaliana. These PPIs have a random forest probability score (RF probability) of 1.0, but without additional supporting evidence from KEGG, literature, and STRING. The PPIs are further selected by co-expression mutual ranks derived from RNA-sequencing experiments (<1000). "Microarray_MR" represents the mutual rank using…
Protein A	Protein B	Annotation A	Annotation B	RF probability	Microarray_MR	Microarray_PCC	RNA-seq_MR	RNA-seq_PCC	IAS	PAS	CAS	Phylogenetic profile similarity
AT1G80230	AT4G17310	Cytochrome c oxidase subunit 5b-2	hypothetical protein(RefSeq)	1	16933.1	-0.06	172.3	0.264	10.4107	0.00763981	0.229769	0.850024
AT1G75010	AT5G53860	Protein ACCUMULATION AND REPLICATION OF CHLOROPLASTS 3	embryo defective 2737(RefSeq)	1	660.03	0.5189	895.4	0.473	33.4001	0.871113	3.2883	0.81242
AT1G11400	AT2G40620	partner of Y14-MAGO(RefSeq)	Basic-leucine zipper (bZIP) transcription factor family protein(RefSeq)	1	2107.64	0.2576	91.1	0.465	31.0606	0.731117	0.468967	0.889675
AT1G75010	AT2G33450	Protein ACCUMULATION AND REPLICATION OF CHLOROPLASTS 3	50S ribosomal protein L28	1	1700.89	0.4084	830.4	0.483	33.4001	0.871113	3.2883	0.836782
AT1G10910	AT1G05600	Pentatricopeptide repeat-containing protein At1g10910	Pentatricopeptide repeat-containing protein At1g05600	1	3459.95	0.25	170.7	0.52	62.1714	0.15501	4.06484	0.901464
AT1G28320	AT3G07560	Glyoxysomal processing protease	Peroxisomal membrane protein 13	1	1177.83	0.3152	903.4	0.328	64.3177	0.0810463	2.88066	0.709912
AT1G07540	AT4G08590	Telomere repeat-binding protein 5	E3 ubiquitin-protein ligase ORTHRUS-LIKE 1	1	12947.2	-0.0055	683.2	0.469	32.9053	0.169409	1.34892	0.876058
AT2G45770	AT5G39790	Cell division protein FtsY homolog	Protein PTST	1	774.83	0.5258	797.6	0.462	36.3371	1.59068	3.67873	0.91303
AT1G73840	AT5G14620	hydroxyproline-rich glycoprotein family protein(RefSeq)	DNA (cytosine-5)-methyltransferase DRM2	1	16418.8	-0.0529	416.7	0.345	47.3836	0.0306348	2.26338	0.775747
AT4G34190	AT4G11960	Stress enhanced protein 1	PGR5-like protein 1B	1	7712.46	0.0903	835.9	0.432	55.1338	0.484951	4.85798	0.773908
AT1G56180	AT1G05385	ATP-dependent zinc metalloprotease(RefSeq)	Photosystem II D1 precursor processing protein PSB27-H2	1	1878.24	0.2462	755.4	0.322	403.837	0.315673	2.70989	0.939498
AT2G30570	AT5G54290	Photosystem II reaction center W protein	Cytochrome c-type biogenesis ccda-like chloroplastic protein	1	264.66	0.5118	676.8	0.483	31.505	0.484951	4.85798	0.87048
AT1G75010	AT4G26670	Protein ACCUMULATION AND REPLICATION OF CHLOROPLASTS 3	Mitochondrial import inner membrane translocase subunit TIM22-2	1	4266.99	0.2314	247.3	0.524	33.4001	0.871113	3.2883	0.861301
AT5G45040	AT5G39830	Cytochrome c6	Protease Do-like 8	1	692.33	0.5031	633	0.517	39.5092	5.01525	79.6709	0.885279
AT1G75010	AT3G25680	Protein ACCUMULATION AND REPLICATION OF CHLOROPLASTS 3	SLH domain protein(RefSeq)	1	191.87	0.5504	491.8	0.442	62.2434	0.871113	3.2883	0.925979
AT1G75010	AT1G74970	Protein ACCUMULATION AND REPLICATION OF CHLOROPLASTS 3	30S ribosomal protein S9	1	2409.83	0.3741	521.1	0.534	33.4001	0.871113	3.2883	0.847555
AT1G75010	AT1G11430	Protein ACCUMULATION AND REPLICATION OF CHLOROPLASTS 3	Multiple organellar RNA editing factor 9	1	268.2	0.5972	347.3	0.561	33.4001	0.871113	3.2883	0.849509
AT1G49590	AT2G37340	Zinc finger protein ZOP1	Serine/arginine-rich splicing factor RS2Z33	1	22305.7	-0.1789	599.2	0.298	99.9654	0.0533511	1.44033	0.917737
AT1G27210	AT5G47820	TORTIFOLIA1-like protein 4	Kinesin-like protein KIN-4A	1	2078.42	0.3022	989.4	0.339	44.8912	0.0313882	3.69825	0.903477
AT1G75010	AT5G47190	Protein ACCUMULATION AND REPLICATION OF CHLOROPLASTS 3	50S ribosomal protein L19-2	1	978.72	0.4865	614.9	0.522	33.4001	0.871113	3.2883	0.827552
AT1G04510	AT1G26470	Pre-mRNA-processing factor 19 homolog 1	chromatin modification-like protein(RefSeq)	1	6029.07	0.1166	571.2	0.573	58.1409	0.00652056	0.249537	0.951315
AT1G14900	AT3G03920	HMG-Y-related protein A	Putative H/ACA ribonucleoprotein complex subunit 1-like protein 1	1	1754.16	0.3971	694.9	0.565	41.4839	0.101751	0.660151	0.750713
AT1G05600	AT5G27270	Pentatricopeptide repeat-containing protein At1g05600	Pentatricopeptide repeat-containing protein At5g27270	1	7127.14	0.1288	97	0.497	82.6087	0.15501	4.06484	0.957381
AT1G75010	AT1G79850	Protein ACCUMULATION AND REPLICATION OF CHLOROPLASTS 3	30S ribosomal protein S17	1	3410.38	0.3102	769.5	0.494	33.4001	0.871113	3.2883	0.84378
AT1G43850	AT1G79880	Transcriptional corepressor SEUSS	La protein 2	1	311.49	0.492	767.5	0.337	35.1314	0.731117	0.468967	0.960731
AT3G07560	AT5G12390	Peroxisomal membrane protein 13	Mitochondrial fission 1 protein B	1	529.06	0.3929	54.5	0.58	93.7599	0.901254	7.66066	0.739426
AT1G31780	AT4G04910	oligomeric golgi complex subunit(RefSeq)	Vesicle-fusing ATPase	1	284.42	0.5511	157.2	0.451	99.7549	6.671	20.5035	0.941018
AT1G31780	AT2G34840	oligomeric golgi complex subunit(RefSeq)	Coatomer subunit epsilon-2	1	322.33	0.3708	126.7	0.382	59.3249	87.3563	5.0367	0.932421
AT1G60780	AT2G34840	AP-1 complex subunit mu-2	Coatomer subunit epsilon-2	1	182.45	0.4165	373	0.347	40.4366	0.0235275	2.89176	0.727052
AT1G43850	AT2G32710	Transcriptional corepressor SEUSS	Cyclin-dependent kinase inhibitor 4	1	4447.08	0.1837	224.8	0.417	53.5695	0.731117	0.468967	0.937007
AT1G10950	AT1G30630	Transmembrane 9 superfamily member 1	Coatomer subunit epsilon-1	1	4308.98	0.2078	950.5	0.344	97.4169	0.133901	1.99494	0.898891
AT1G04510	AT4G18590	Pre-mRNA-processing factor 19 homolog 1	Replication protein A 14 kDa subunit B	1	5895.82	0.1222	589	0.545	34.1364	0.0246846	1.2009	0.95177
AT1G80230	AT2G44525	Cytochrome c oxidase subunit 5b-2	NADH dehydrogenase ubiquinone 1 alpha subcomplex assembly factor-like protein (DUF498/DUF598)(RefSeq)	1	1712.44	0.2554	904.2	0.254	10.4107	0.00763981	0.229769	0.764212
AT1G75010	AT1G78630	Protein ACCUMULATION AND REPLICATION OF CHLOROPLASTS 3	50S ribosomal protein L13	1	1924.77	0.4052	848.6	0.481	33.4001	0.871113	3.2883	0.812169
AT1G49400	AT2G21290	Nucleic acid-binding, OB-fold-like protein(RefSeq)	30S ribosomal protein S31	1	3480.78	0.1966	593.5	0.525	31.0945	0.0202407	1.4198	0.939276
AT2G21970	AT5G54290	Stress enhanced protein 2	Cytochrome c-type biogenesis ccda-like chloroplastic protein	1	2159.79	0.2505	494.1	0.435	31.505	0.484951	4.85798	0.948874
AT1G05600	AT2G15820	Pentatricopeptide repeat-containing protein At1g05600	Pentatricopeptide repeat-containing protein At2g15820	1	3171.55	0.2567	788	0.411	50.1321	0.15501	4.06484	0.955198
AT1G16240	AT4G29160	Syntaxin-51	Vacuolar protein sorting-associated protein 32 homolog 2	1	164.62	0.6193	241.3	0.483	44.4567	0.203761	8.57994	0.949775
AT1G75010	AT4G38490	Protein ACCUMULATION AND REPLICATION OF CHLOROPLASTS 3	transmembrane protein(RefSeq)	1	2930.84	0.2923	447.8	0.496	47.3395	1.20849	1.84423	0.83077
AT1G13030	AT4G02840	Coilin	Small nuclear ribonucleoprotein family protein(RefSeq)	1	2773.14	0.295	582.6	0.608	99.9654	0.292646	1.65325	0.58613
AT1G13160	AT2G33370	ARM repeat superfamily protein(RefSeq)	60S ribosomal protein L23	1	7216.65	0.1458	800.8	0.57	70.9677	0.775224	1.36326	0.674678
AT2G16640	AT3G43520	Translocase of chloroplast 132	Protein FATTY ACID EXPORT 2	1	23196.1	-0.2659	580.4	0.389	62.2434	0.871113	3.2883	0.94705
AT2G29650	AT4G11960	Sodium-dependent phosphate transport protein 1	PGR5-like protein 1B	1	1101.08	0.3161	341.2	0.458	55.1338	0.484951	4.85798	0.890908
AT1G75010	AT1G31410	Protein ACCUMULATION AND REPLICATION OF CHLOROPLASTS 3	putrescine-binding periplasmic protein-like protein(RefSeq)	1	1831.27	0.3454	549.7	0.501	33.4001	0.871113	3.2883	0.86434
AT1G77360	AT3G09040	Pentatricopeptide repeat-containing protein At1g77360	Pentatricopeptide repeat-containing protein At3g09040	1	1520.53	0.2651	800.2	0.252	62.1714	0.15501	4.06484	0.909863
AT4G11960	AT5G64040	PGR5-like protein 1B	Photosystem I reaction center subunit N	1	2454.46	0.2432	383.9	0.499	43.507	0.484951	4.85798	0.813643
AT1G73430	AT1G14020	sec34-like family protein(RefSeq)	O-fucosyltransferase family protein(RefSeq)	1	6475.46	0.1009	86.3	0.415	24.475	0.0413575	0.622429	0.937115
AT1G05600	AT5G14460	Pentatricopeptide repeat-containing protein At1g05600	Pseudouridine synthase family protein(RefSeq)	1	3431.41	0.2384	710.6	0.44	82.1571	0.15501	4.06484	0.870829
AT1G75010	AT2G26900	Protein ACCUMULATION AND REPLICATION OF CHLOROPLASTS 3	Sodium/pyruvate cotransporter BASS2	1	1627.65	0.4205	480.1	0.53	33.4001	0.871113	3.2883	0.833436
AT1G49400	AT3G01740	Nucleic acid-binding, OB-fold-like protein(RefSeq)	Mitochondrial ribosomal protein L37(RefSeq)	1	1754	0.2539	619.8	0.493	31.0945	0.0202407	1.4198	0.987326
AT1G74800	AT3G25140	Hydroxyproline O-galactosyltransferase GALT5	Galacturonosyltransferase 8	1	6161.93	0.1509	479.7	0.414	79.86	0.136456	1.63069	0.948724
AT1G75010	AT5G24690	Protein ACCUMULATION AND REPLICATION OF CHLOROPLASTS 3	plant/protein, putative (DUF3411)(RefSeq)	1	288.99	0.5622	941.2	0.387	62.2434	1.21502	3.2883	0.852361
AT1G12600	AT5G18290	UDP-galactose/UDP-glucose transporter 4	Probable aquaporin SIP1-2	1	10662	0.0213	737.9	0.354	34.4357	0.128523	1.60627	0.903998
AT1G32340	AT4G29380	NDR1/HIN1-like 8(RefSeq)	protein kinase family protein / WD-40 repeat family protein(RefSeq)	1	390.15	0.5319	452.9	0.445	36.8343	0.393853	0.612314	0.93521
AT1G17630	AT4G32430	Putative pentatricopeptide repeat-containing protein At1g17630	Pentatricopeptide repeat-containing protein At4g32430	1	255.6	0.4489	167.8	0.358	82.2285	0.15501	4.06484	0.933105
AT1G80230	AT1G48200	Cytochrome c oxidase subunit 5b-2	hypothetical protein(RefSeq)	1	3881.11	0.1791	658.5	0.329	10.4107	0.00763981	0.229769	0.849177
AT1G27090	AT2G39140	glycine-rich protein(RefSeq)	Putative ribosomal large subunit pseudouridine synthase SVR1	1	4756.7	0.2249	782	0.325	19.9075	0.00835038	0.903005	0.974226
AT1G75010	AT2G44650	Protein ACCUMULATION AND REPLICATION OF CHLOROPLASTS 3	10 kDa chaperonin 2	1	2467.67	0.3639	900.3	0.478	33.4001	0.871113	3.2883	0.803976
AT1G20830	AT5G20300	Protein MULTIPLE CHLOROPLAST DIVISION SITE 1	Translocase of chloroplast 90	1	1439.89	0.3131	204.2	0.432	33.4001	0.871113	3.2883	0.97889
AT3G09880	AT3G17090	Serine/threonine protein phosphatase 2A 57 kDa regulatory subunit B' beta isoform	Probable protein phosphatase 2C 42	1	6887.47	0.0986	820.1	0.25	59.4355	0.124464	2.05741	0.924022
AT1G62710	AT3G09560	Vacuolar-processing enzyme beta-isozyme	Phosphatidate phosphatase PAH1	1	1157.99	0.3098	766.5	0.341	32.1899	0.00591136	0.230987	0.690184
AT1G63780	AT5G42540	Ribosomal RNA processing Brix domain protein(RefSeq)	5'-3' exoribonuclease 2	1	2005.87	0.3289	453.8	0.545	89.6369	0.192579	3.36412	0.689549
AT2G29650	AT5G64040	Sodium-dependent phosphate transport protein 1	Photosystem I reaction center subunit N	1	441.71	0.5531	137	0.628	43.507	0.484951	4.85798	0.87639
AT1G72050	AT3G05060	Transcription factor IIIA	Probable nucleolar protein 5-2	1	279.23	0.5891	83.6	0.601	61.8295	0.101751	0.660151	0.834743
AT1G31850	AT3G61130	Probable methyltransferase PMT20	Polygalacturonate 4-alpha-galacturonosyltransferase	1	268.73	0.4487	601	0.348	79.86	0.136456	1.63069	0.899961
AT1G43850	AT1G09570	Transcriptional corepressor SEUSS	Phytochrome	1	2831.81	0.2283	677.5	0.329	30.451	0.00388987	0.468967	0.783559
AT1G06820	AT3G21200	Prolycopene isomerase	Glutamyl-tRNA reductase-binding protein	1	428.29	0.5098	494	0.584	82.2632	0.189376	3.11214	0.904141
AT1G11750	AT5G39790	ATP-dependent Clp protease proteolytic subunit	Protein PTST	1	881.68	0.5295	615.3	0.5	36.3371	1.59068	3.67873	0.8767
AT1G14670	AT3G61130	Transmembrane 9 superfamily member 2	Polygalacturonate 4-alpha-galacturonosyltransferase	1	6426.81	0.1348	349.1	0.411	79.86	0.136456	1.63069	0.921694
AT3G47430	AT4G35000	Peroxisomal membrane protein 11B	L-ascorbate peroxidase 3	1	1280.49	0.3832	674.9	0.482	63.0101	0.900672	2.88066	0.745518
AT3G07560	AT5G37670	Peroxisomal membrane protein 13	15.7 kDa heat shock protein	1	10456.8	0.0441	789.8	0.324	64.0916	0.566989	0.55327	0.688827
AT1G70760	AT5G12130	NAD(P)H-quinone oxidoreductase subunit L	Thylakoid membrane protein TERC	1	1461.7	0.3531	329.9	0.591	37.8061	0.484951	4.85798	0.923631
AT1G75010	AT5G14220	Protein ACCUMULATION AND REPLICATION OF CHLOROPLASTS 3	Protoporphyrinogen oxidase 2	1	476.83	0.4654	582.7	0.448	62.2434	0.871113	3.2883	0.837038
AT1G77360	AT3G25060	Pentatricopeptide repeat-containing protein At1g77360	Putative pentatricopeptide repeat-containing protein At3g25060	1	158.73	0.3645	506.4	0.308	62.1714	0.15501	4.06484	0.864159
AT1G11400	AT1G61040	partner of Y14-MAGO(RefSeq)	Protein RTF1 homolog	1	2896.72	0.2366	383.9	0.358	50.9032	0.0260976	0.468967	0.95654
AT1G75010	AT5G02940	Protein ACCUMULATION AND REPLICATION OF CHLOROPLASTS 3	Putative ion channel POLLUX-like 1	1	1662.51	0.3851	805.8	0.443	33.4001	0.871113	3.2883	0.917454
AT1G75010	AT3G48420	Protein ACCUMULATION AND REPLICATION OF CHLOROPLASTS 3	CBBY-like protein	1	2586.46	0.3308	760	0.494	33.4001	0.871113	3.2883	0.831657
AT1G73490	AT2G36170	RNA-binding (RRM/RBD/RNP motifs) family protein(RefSeq)	Ubiquitin-60S ribosomal protein L40-1	1	7016.69	0.092	462.3	0.514	30.302	0.00189547	0.227557	0.693022
AT2G41660	AT2G17720	Protein MIZU-KUSSEI 1	Prolyl 4-hydroxylase 5	1	7008.01	0.125	800.7	0.366	29.0453	0.0222022	0.535422	0.944243
AT1G80230	AT5G20090	Cytochrome c oxidase subunit 5b-2	Mitochondrial pyruvate carrier	1	447.33	0.3375	111	0.481	40.4557	0.00933884	1.33293	0.795484
AT1G74800	AT3G61130	Hydroxyproline O-galactosyltransferase GALT5	Polygalacturonate 4-alpha-galacturonosyltransferase	1	2633.76	0.2498	101.9	0.48	79.86	0.136456	1.63069	0.928187
AT1G75010	AT5G17520	Protein ACCUMULATION AND REPLICATION OF CHLOROPLASTS 3	Maltose excess protein 1	1	5910.25	0.1492	439.8	0.469	38.2949	1.21502	3.2883	0.83579
AT1G64520	AT1G26340	26S proteasome non-ATPase regulatory subunit 8 homolog A	Cytochrome b5 isoform A	1	2635.69	0.2483	578.8	0.507	33.4001	0.871113	3.2883	0.931832
AT1G80230	AT3G46560	Cytochrome c oxidase subunit 5b-2	Mitochondrial import inner membrane translocase subunit TIM9	1	3344.3	0.2336	650.2	0.406	51.0367	0.00763981	0.229769	0.859642
AT1G56180	AT4G18160	ATP-dependent zinc metalloprotease(RefSeq)	Two-pore potassium channel 3	1	7791.3	0.0809	394.8	0.326	70.672	0.366162	4.74231	0.940449
AT1G65520	AT3G07560	Enoyl-CoA delta isomerase 1	Peroxisomal membrane protein 13	1	4.58	0.6731	544.3	0.354	64.3177	0.0810463	2.88066	0.766397
AT1G75010	AT1G02560	Protein ACCUMULATION AND REPLICATION OF CHLOROPLASTS 3	ATP-dependent Clp protease proteolytic subunit 5	1	1739.92	0.3955	582.5	0.509	33.4001	0.871113	3.2883	0.662185
AT1G75010	AT4G33520	Protein ACCUMULATION AND REPLICATION OF CHLOROPLASTS 3	Copper-transporting ATPase PAA1	1	1822.81	0.3881	601.6	0.509	62.2434	0.871113	4.24273	0.895607
AT1G17630	AT4G15720	Putative pentatricopeptide repeat-containing protein At1g17630	Pentatricopeptide repeat-containing protein At4g15720	1	553.52	0.368	13.4	0.403	49.8395	0.15501	4.06484	0.926315
AT1G06960	AT2G05210	U2 small nuclear ribonucleoprotein B'' 2	Protection of telomeres protein 1a	1	846.97	0.3783	903.5	0.421	64.2635	0.0388671	8.44994	0.579821
AT1G68890	AT3G21200	Protein PHYLLO	Glutamyl-tRNA reductase-binding protein	1	684.44	0.5178	390	0.434	82.2632	0.189376	3.11214	0.879067
AT1G13160	AT1G26880	ARM repeat superfamily protein(RefSeq)	60S ribosomal protein L34-1	1	3219.83	0.3028	340.6	0.692	70.9677	0.976965	2.47645	0.723454
AT1G76200	AT2G44525	NADH dehydrogenase [ubiquinone] 1 beta subcomplex subunit 2	NADH dehydrogenase ubiquinone 1 alpha subcomplex assembly factor-like protein (DUF498/DUF598)(RefSeq)	1	1659.83	0.2658	52.9	0.41	55.1828	0.111317	3.50271	0.609259
AT1G73430	AT3G18480	sec34-like family protein(RefSeq)	Protein CASP	1	3439.34	0.2123	480.4	0.361	85.7138	0.169154	4.48868	0.98004
AT1G75010	AT3G49560	Protein ACCUMULATION AND REPLICATION OF CHLOROPLASTS 3	Mitochondrial import inner membrane translocase subunit Tim17/Tim22/Tim23 family protein(RefSeq)	1	466.3	0.5122	371.3	0.529	62.2434	0.871113	3.2883	0.869318
AT1G77360	AT5G11310	Pentatricopeptide repeat-containing protein At1g77360	Pentatricopeptide repeat-containing protein At5g11310	1	1650.93	0.2554	65.8	0.486	49.6667	0.15501	4.06484	0.928597
AT1G73430	AT2G30710	sec34-like family protein(RefSeq)	Ypt/Rab-GAP domain of gyp1p superfamily protein(RefSeq)	1	13924.3	-0.0143	414.6	0.349	22.5505	0.0413575	0.622429	0.913928
AT1G23410	AT1G30960	Ubiquitin-40S ribosomal protein S27a-1	GTP-binding protein ERG	1	607.34	0.4836	640.4	0.558	55.9225	0.700623	4.46038	0.59834
AT1G75010	AT5G03910	Protein ACCUMULATION AND REPLICATION OF CHLOROPLASTS 3	ABC transporter B family member 29	1	3136.41	0.2564	516.2	0.516	33.4001	0.871113	5.8059	0.870565
AT1G07510	AT3G22840	ATP-dependent zinc metalloprotease FTSH 10	Early light-induced protein 1	1	75.58	0.4939	112.6	0.409	47.2576	0.484951	4.85798	0.73987
AT1G61040	AT5G65770	Protein RTF1 homolog	Protein CROWDED NUCLEI 4	1	376.41	0.4629	356.4	0.409	19.9977	0.0260976	0.468967	0.881551
AT1G34065	AT1G28530	Probable S-adenosylmethionine carrier 2	deneddylase(RefSeq)	1	476.96	0.5141	897.7	0.504	32.9053	0.168553	2.92908	0.832774
AT1G75010	AT5G22830	Protein ACCUMULATION AND REPLICATION OF CHLOROPLASTS 3	Magnesium transporter MRS2-11	1	458.4	0.5257	476.1	0.521	33.4001	0.871113	5.81845	0.904076
AT1G75010	AT3G19490	Protein ACCUMULATION AND REPLICATION OF CHLOROPLASTS 3	Sodium/proton antiporter 1	1	1803.77	0.3162	116.4	0.551	33.4001	0.871113	7.25289	0.829119
AT1G13160	AT3G04920	ARM repeat superfamily protein(RefSeq)	40S ribosomal protein S24	1	2085.27	0.3589	676.5	0.584	70.9677	0.976965	2.47645	0.901432
AT1G09100	AT3G53970	26S protease regulatory subunit 6A homolog B	Probable proteasome inhibitor	1	448.97	0.4327	498	0.395	50.5836	0.124153	7.49591	0.741652
AT1G75010	AT5G01590	Protein ACCUMULATION AND REPLICATION OF CHLOROPLASTS 3	Protein TIC 56	1	576.2	0.5355	375.9	0.548	62.2434	1.21502	3.2883	0.800891
AT1G75010	AT2G15290	Protein ACCUMULATION AND REPLICATION OF CHLOROPLASTS 3	Protein TIC 21	1	4267.59	0.2164	612.2	0.502	740.369	1.21502	3.2883	0.798917
AT1G73430	AT5G15740	sec34-like family protein(RefSeq)	O-fucosyltransferase family protein(RefSeq)	1	13868.3	-0.0226	783.9	0.31	24.475	0.0413575	0.622429	0.929878
AT1G49590	AT5G27720	Zinc finger protein ZOP1	Sm-like protein LSM4	1	17448.5	-0.0658	861.5	0.289	99.9654	0.292646	1.65325	0.615133
AT1G75010	AT2G01220	Protein ACCUMULATION AND REPLICATION OF CHLOROPLASTS 3	Nucleotidylyl transferase superfamily protein(RefSeq)	1	541.45	0.3566	890.2	0.302	33.4001	0.871113	3.2883	0.867166
AT1G17630	AT1G06710	Putative pentatricopeptide repeat-containing protein At1g17630	Pentatricopeptide repeat-containing protein At1g06710	1	505.82	0.4274	158.6	0.389	62.1714	0.15501	4.06484	0.935162
AT3G26020	AT3G12620	Serine/threonine protein phosphatase 2A 59 kDa regulatory subunit B' eta isoform	Probable protein phosphatase 2C 38	1	918.95	0.4486	173	0.47	59.4355	0.124464	2.05741	0.899346
AT1G75010	AT5G13510	Protein ACCUMULATION AND REPLICATION OF CHLOROPLASTS 3	50S ribosomal protein L10	1	2636.33	0.3527	831	0.489	33.4001	0.871113	3.2883	0.838614
AT1G79990	AT5G16300	Coatomer subunit beta'	Vps51/Vps67 family (components of vesicular transport) protein(RefSeq)	1	239.85	0.4902	578.6	0.358	96.921	0.820141	2.88403	0.745016
AT1G75010	AT5G14320	Protein ACCUMULATION AND REPLICATION OF CHLOROPLASTS 3	30S ribosomal protein S13	1	2291.52	0.377	798.3	0.492	33.4001	0.871113	3.2883	0.759377
AT1G43850	AT1G61040	Transcriptional corepressor SEUSS	Protein RTF1 homolog	1	425.27	0.4501	269.5	0.434	50.9032	0.0260976	0.468967	0.951964
AT1G49380	AT5G64040	Cytochrome c biogenesis protein CCS1	Photosystem I reaction center subunit N	1	369.92	0.6341	723.8	0.576	43.507	0.484951	4.85798	0.804819
AT1G75010	AT4G17600	Protein ACCUMULATION AND REPLICATION OF CHLOROPLASTS 3	Light-harvesting complex-like protein 3 isotype 1	1	1787.15	0.405	853.6	0.484	92.5461	0.107543	0.909485	0.85223
AT1G43850	AT3G09360	Transcriptional corepressor SEUSS	Cyclin/Brf1-like TBP-binding protein(RefSeq)	1	1720.15	0.299	871.4	0.252	23.3128	0.0047917	0.468967	0.957255
AT1G48320	AT3G07560	1,4-dihydroxy-2-naphthoyl-CoA thioesterase 1	Peroxisomal membrane protein 13	1	3259.3	0.2118	843.5	0.346	64.3177	0.0810463	2.88066	0.751383
AT1G75010	AT3G15190	Protein ACCUMULATION AND REPLICATION OF CHLOROPLASTS 3	30S ribosomal protein S20	1	1549.83	0.4293	715.6	0.507	33.4001	0.871113	3.2883	0.817239
AT1G79590	AT1G68370	Syntaxin-52	Chaperone protein dnaJ 15	1	3569.19	0.2567	885.7	0.292	18.4814	0.0196638	0.901795	0.909297
AT1G23410	AT1G70190	Ubiquitin-40S ribosomal protein S27a-1	ribosomal protein L7/L12 domain-containing protein(RefSeq)	1	347.15	0.4382	445.6	0.596	55.5951	0.234045	1.26118	0.580089
AT1G29670	AT3G51420	GDSL esterase/lipase At1g29670	Protein STRICTOSIDINE SYNTHASE-LIKE 4	1	14396.5	-0.04	741.1	0.516	13.477	0.373591	0.164879	0.859558
AT1G75010	AT4G30620	Protein ACCUMULATION AND REPLICATION OF CHLOROPLASTS 3	Nucleoid-associated protein At4g30620	1	364.06	0.5617	586	0.514	33.4001	0.871113	3.2883	0.806039
AT1G43850	AT1G79730	Transcriptional corepressor SEUSS	Protein PAF1 homolog	1	438.02	0.4525	290.4	0.439	39.5553	0.0260976	0.468967	0.902702
AT1G05600	AT4G20740	Pentatricopeptide repeat-containing protein At1g05600	Pentatricopeptide repeat-containing protein At4g20740	1	12885.1	0.0063	534.4	0.4	62.1714	0.15501	4.06484	0.989799
AT1G17630	AT1G62260	Putative pentatricopeptide repeat-containing protein At1g17630	Pentatricopeptide repeat-containing protein At1g62260	1	43.15	0.5174	112.6	0.371	44.04	0.0167253	4.06484	0.934231
AT1G75010	AT1G76080	Protein ACCUMULATION AND REPLICATION OF CHLOROPLASTS 3	Thioredoxin-like protein CDSP32	1	2327.44	0.3447	954.8	0.431	33.4001	0.871113	3.2883	0.782991
AT2G04350	AT4G00550	Long chain acyl-CoA synthetase 8	Digalactosyldiacylglycerol synthase 2	1	4379.92	0.2174	527.8	0.374	33.4001	0.871113	3.2883	0.827946
AT1G75010	AT5G42130	Protein ACCUMULATION AND REPLICATION OF CHLOROPLASTS 3	Protein MITOFERRINLIKE 1	1	3368.89	0.2994	482.4	0.522	62.2434	1.21502	3.2883	0.895926
AT1G43850	AT5G17690	Transcriptional corepressor SEUSS	Chromo domain-containing protein LHP1	1	69.84	0.5179	39.5	0.525	50.2627	0.0182018	0.175472	0.929356
AT1G31780	AT5G03345	oligomeric golgi complex subunit(RefSeq)	Membrane magnesium transporter	1	13178.2	-0.0071	528.9	0.379	59.3249	0.0608599	1.31628	0.956207
AT1G04510	AT3G54280	Pre-mRNA-processing factor 19 homolog 1	TATA-binding protein-associated factor BTAF1	1	3782.75	0.2363	514.3	0.462	19.2851	0.00571	0.273954	0.939198
AT1G75010	AT5G65220	Protein ACCUMULATION AND REPLICATION OF CHLOROPLASTS 3	50S ribosomal protein L29	1	1608.17	0.4249	585.7	0.525	33.4001	0.871113	3.2883	0.846783
AT1G06820	AT5G42480	Prolycopene isomerase	Protein ACCUMULATION AND REPLICATION OF CHLOROPLASTS 6	1	91.04	0.6068	442.5	0.577	82.2632	0.248616	7.46914	0.902263
AT1G20960	AT2G37340	DExH-box ATP-dependent RNA helicase DExH12	Serine/arginine-rich splicing factor RS2Z33	1	5809.14	0.1701	535.6	0.427	91.7555	0.0449638	1.83937	0.94045
AT1G80230	AT5G66985	Cytochrome c oxidase subunit 5b-2	hypothetical protein(RefSeq)	1	6064.94	0.128	932.4	0.273	10.4107	0.00763981	0.229769	0.669097
AT1G62020	AT5G55500	Coatomer subunit alpha-1	Beta-(1,2)-xylosyltransferase	1	704.24	0.3528	453.5	0.366	85.5537	0.0442531	3.44257	0.885432
AT1G60620	AT5G15700	RNA polymerase I subunit 43(RefSeq)	DNA-directed RNA polymerase	1	2549.86	0.2455	725.5	0.351	40.805	0.0507556	4.27403	0.857434
AT1G43850	AT3G07740	Transcriptional corepressor SEUSS	Transcriptional adapter	1	14652.4	-0.0261	500.7	0.358	59.1375	0.00403785	0.325124	0.899373
AT1G20960	AT5G12190	DExH-box ATP-dependent RNA helicase DExH12	Splicing factor 3B subunit 6-like protein	1	22946.3	-0.1995	392.6	0.501	99.6471	0.0448929	1.83937	0.761526
AT1G17630	AT2G01390	Putative pentatricopeptide repeat-containing protein At1g17630	Pentatricopeptide repeat-containing protein At2g01390	1	1228.97	0.3324	521	0.337	62.1714	0.15501	4.06484	0.937755
AT1G17630	AT5G39680	Putative pentatricopeptide repeat-containing protein At1g17630	Pentatricopeptide repeat-containing protein At5g39680	1	2779.44	0.203	34.6	0.415	49.8395	0.15501	4.06484	0.920799
AT1G75010	AT3G32930	Protein ACCUMULATION AND REPLICATION OF CHLOROPLASTS 3	6,7-dimethyl-8-ribityllumazine synthase(RefSeq)	1	1733.55	0.4158	94.5	0.621	33.4001	0.871113	3.2883	0.834311
AT1G61040	AT3G05830	Protein RTF1 homolog	spindle pole body component-like protein(RefSeq)	1	6166.98	0.1306	621.4	0.368	19.9977	0.0260976	0.468967	0.941571
AT1G75010	AT2G38550	Protein ACCUMULATION AND REPLICATION OF CHLOROPLASTS 3	Protein FATTY ACID EXPORT 3	1	2008.78	0.3553	915.3	0.461	62.2434	1.21502	3.2883	0.920441
AT1G75010	AT3G54210	Protein ACCUMULATION AND REPLICATION OF CHLOROPLASTS 3	50S ribosomal protein L17	1	2388.53	0.3674	811.8	0.486	33.4001	0.871113	3.2883	0.843913
AT1G07540	AT5G05490	Telomere repeat-binding protein 5	Sister chromatid cohesion 1 protein 1	1	12392.5	-0.0006	222.2	0.596	51.1481	0.0182887	0.608307	0.887916
AT1G02840	AT5G52820	Serine/arginine-rich-splicing factor SR34	Notchless protein homolog	1	15293.3	-0.0318	998	0.393	46.5458	0.0260738	0.330076	0.833005
AT1G75010	AT2G04700	Protein ACCUMULATION AND REPLICATION OF CHLOROPLASTS 3	Ferredoxin-thioredoxin reductase catalytic chain	1	11686.4	0.0258	550.9	0.525	33.4001	0.871113	3.2883	0.81604
AT1G11400	AT5G43130	partner of Y14-MAGO(RefSeq)	Transcription initiation factor TFIID subunit 4b	1	6809.08	0.116	375.5	0.335	47.4009	0.00598962	0.468967	0.929935
AT1G75010	AT5G62720	Protein ACCUMULATION AND REPLICATION OF CHLOROPLASTS 3	Integral membrane HPP family protein(RefSeq)	1	3549.42	0.2962	303.5	0.477	38.2949	1.21502	3.2883	0.838029
AT3G01180	AT3G27925	Starch synthase 2	Protease Do-like 1	1	910.85	0.4233	408.5	0.507	25.9778	0.056124	0.617262	0.884132
AT1G17630	AT2G44880	Putative pentatricopeptide repeat-containing protein At1g17630	Pentatricopeptide repeat-containing protein At2g44880	1	400.07	0.3966	101	0.336	62.1714	0.15501	4.06484	0.867667
AT5G03900	AT5G20300	Uncharacterized protein At5g03900	Translocase of chloroplast 90	1	624.19	0.4413	632	0.377	33.4001	0.871113	3.2883	0.897019
AT1G75010	AT5G64290	Protein ACCUMULATION AND REPLICATION OF CHLOROPLASTS 3	Dicarboxylate transporter 2.1	1	2643.66	0.3309	587.8	0.505	62.2434	1.21502	3.2883	0.685564
AT1G17630	AT1G13800	Putative pentatricopeptide repeat-containing protein At1g17630	Putative pentatricopeptide repeat-containing protein At1g13800	1	1832.21	0.2889	305.7	0.301	62.1714	0.15501	4.06484	0.930305
AT1G23740	AT4G14690	NADPH-dependent alkenal/one oxidoreductase	Early light-induced protein 2	1	499.55	0.4607	995.6	0.242	58.0873	0.00500424	0.485291	0.803029
AT1G54380	AT4G31580	spliceosome protein-like protein(RefSeq)	Serine/arginine-rich splicing factor RSZ22	1	8555	0.0937	735.2	0.521	96.4627	2.96834	2.37116	0.92149
AT1G75010	AT1G78620	Protein ACCUMULATION AND REPLICATION OF CHLOROPLASTS 3	Protein VTE6	1	7180.96	0.1274	201.7	0.519	62.2434	1.21502	4.52185	0.900533
AT1G43850	AT5G63110	Transcriptional corepressor SEUSS	Histone deacetylase 6	1	13361.9	0.0003	421.7	0.439	64.9275	0.0316575	0.251537	0.857747
AT1G75010	AT3G51140	Protein ACCUMULATION AND REPLICATION OF CHLOROPLASTS 3	DnaJ (DUF3353)(RefSeq)	1	990.44	0.4586	363.9	0.553	38.2949	1.21502	3.2883	0.864439
AT1G79810	AT5G42890	Peroxisome biogenesis protein 2	sterol carrier protein 2(RefSeq)	1	1150.64	0.3093	332.5	0.384	29.2099	0.0812112	2.88066	0.93521
AT1G75010	AT3G11945	Protein ACCUMULATION AND REPLICATION OF CHLOROPLASTS 3	Homogentisate solanesyltransferase	1	2544.17	0.3326	799.3	0.481	62.2434	0.871113	5.77663	0.84716
AT1G75010	AT3G44890	Protein ACCUMULATION AND REPLICATION OF CHLOROPLASTS 3	50S ribosomal protein L9	1	1643.9	0.4181	806.8	0.488	33.4001	0.871113	3.2883	0.824664
AT1G02840	AT4G27090	Serine/arginine-rich-splicing factor SR34	60S ribosomal protein L14-2	1	2376.37	0.3176	790	0.433	20.7823	0.0260738	0.330076	0.941793
AT1G73840	AT5G50780	hydroxyproline-rich glycoprotein family protein(RefSeq)	Protein MICRORCHIDIA 4	1	13178.5	0.0006	736.4	0.305	56.409	0.0455362	4.55634	0.81566
AT3G54930	AT3G17090	Serine/threonine protein phosphatase 2A 57 kDa regulatory subunit B' epsilon isoform	Probable protein phosphatase 2C 42	1	19099.6	-0.1014	329.7	0.362	59.4355	0.124464	2.05741	0.898563
AT1G16240	AT3G61570	Syntaxin-51	Golgin candidate 3	1	9078.81	0.0862	141.2	0.445	25.3819	0.136242	1.63069	0.91333
AT1G75010	AT4G24460	Protein ACCUMULATION AND REPLICATION OF CHLOROPLASTS 3	Protein CLT2	1	3157.44	0.2187	488.5	0.443	62.2434	0.248616	5.29668	0.904353
AT3G26020	AT3G55050	Serine/threonine protein phosphatase 2A 59 kDa regulatory subunit B' eta isoform	Probable protein phosphatase 2C 48	1	644.98	0.4621	945	0.323	59.4355	0.124464	2.05741	0.91218
AT4G28660	AT5G54290	Photosystem II reaction center Psb28 protein	Cytochrome c-type biogenesis ccda-like chloroplastic protein	1	938.61	0.4071	753	0.479	31.505	0.484951	4.85798	0.981176
AT1G77360	AT4G14850	Pentatricopeptide repeat-containing protein At1g77360	Pentatricopeptide repeat-containing protein At4g14850	1	2477.23	0.2098	29.9	0.508	61.6123	0.15501	4.06484	0.927078
AT1G54380	AT5G42820	spliceosome protein-like protein(RefSeq)	Splicing factor U2af small subunit B	1	6452.49	0.1581	767	0.382	96.4627	2.96834	2.37116	0.818588
AT3G62030	AT5G39790	Peptidyl-prolyl cis-trans isomerase	Protein PTST	1	1185.91	0.4918	628.3	0.505	36.3371	1.59068	3.67873	0.805693
AT1G65620	AT1G49620	LOB domain-containing protein 6	Cyclin-dependent kinase inhibitor 7	1	1118.77	0.4503	540	0.253	53.5695	0.731117	0.468967	0.820147
AT1G22840	AT5G61310	Cytochrome c-1	Probable cytochrome c oxidase subunit 5C-3	1	16005.2	-0.0476	300.1	0.555	37.1112	0.0209402	6.73546	0.6403
AT1G17630	AT4G14170	Putative pentatricopeptide repeat-containing protein At1g17630	Pentatricopeptide repeat-containing protein At4g14170	1	957.35	0.3513	147.6	0.328	62.1714	0.15501	4.06484	0.912967
AT1G75010	AT5G57180	Protein ACCUMULATION AND REPLICATION OF CHLOROPLASTS 3	Protein CHLOROPLAST IMPORT APPARATUS 2	1	540.93	0.5236	439.4	0.52	555.276	0.2806	6.84619	0.93654
AT1G75010	AT2G21340	Protein ACCUMULATION AND REPLICATION OF CHLOROPLASTS 3	Protein DETOXIFICATION	1	1025.51	0.4045	594.3	0.505	33.4001	0.871113	5.80358	0.884181
AT1G13160	AT2G45710	ARM repeat superfamily protein(RefSeq)	40S ribosomal protein S27-1	1	3658.36	0.2204	263.2	0.691	70.9677	0.976965	2.47645	0.648397
AT1G75010	AT2G32040	Protein ACCUMULATION AND REPLICATION OF CHLOROPLASTS 3	Folate-biopterin transporter 1	1	851.23	0.4011	607.6	0.381	33.4001	0.871113	4.16774	0.89105
AT1G72050	AT2G17250	Transcription factor IIIA	CCAAT-binding factor(RefSeq)	1	786.58	0.4669	318.8	0.543	73.7198	0.101751	0.660151	0.934904
AT1G07510	AT4G22920	ATP-dependent zinc metalloprotease FTSH 10	Protein STAY-GREEN 1	1	10765.1	0.0458	909.9	0.348	61.8521	0.484951	4.85798	0.808948
AT1G75010	AT1G66670	Protein ACCUMULATION AND REPLICATION OF CHLOROPLASTS 3	ATP-dependent Clp protease proteolytic subunit 3	1	1614.52	0.3913	865	0.442	33.4001	0.871113	3.2883	0.851206
AT1G12650	AT2G27840	rRNA biogenesis RRP36-like protein(RefSeq)	Histone deacetylase HDT4	1	1111.66	0.4047	638.5	0.527	42.9199	0.0200699	0.407093	0.834304
AT1G78900	AT4G03560	V-type proton ATPase catalytic subunit A	Two pore calcium channel protein 1	1	2581.66	0.2642	630.7	0.329	21.538	0.00634969	0.233658	0.475996
AT1G75010	AT5G52440	Protein ACCUMULATION AND REPLICATION OF CHLOROPLASTS 3	Sec-independent protein translocase protein TATB	1	2887.78	0.2951	254.3	0.586	92.5461	0.871113	3.2883	0.861306
AT1G04510	AT2G24490	Pre-mRNA-processing factor 19 homolog 1	Replication protein A 32 kDa subunit A	1	1403.59	0.387	983.5	0.539	34.1364	0.0246846	1.2009	0.911967
AT1G75010	AT3G25920	Protein ACCUMULATION AND REPLICATION OF CHLOROPLASTS 3	50S ribosomal protein L15	1	1398.18	0.4434	889.8	0.475	33.4001	0.871113	3.2883	0.828511
AT2G21970	AT4G11960	Stress enhanced protein 2	PGR5-like protein 1B	1	392.45	0.3829	183.4	0.483	55.1338	0.484951	4.85798	0.928821
