# Supplementary material for: Computational identification of protein-protein interactions in model plant proteomes
Source: Sci Rep. 2019 Jun 19;9:8740. doi: 10.1038/s41598-019-45072-8 (PMC6584649; doi:10.1038/s41598-019-45072-8)
Supplement: Supplementary file 5 — Supplementary Table S15, S16, S17 [file 41598_2019_45072_MOESM5_ESM.xlsx]

## Sheet: TableS15
Supplementary Table S15. PPI predictions with two additional evidence in Zea mays (corn). The list of high confident PPI predictions in Zea mays, which were predicted as interacting protein pairs by both SVM and RF with a random forest probability score (RF probability) equals to 1. In addition, the PPIs have a high STRING combined score of over 900 and known to take part in a common KEGG pathway…
Protein A	Protein B	Function A	Function B	RF probability	IAS	PAS	CAS	Phylogenetic profile similarity	common KEGG pathways	KEGG pathway name	number of common KEGG pathways	STRING
												neighborhood	neighborhood_transferred	fusion	cooccurence	homology	coexpression	coexpression_transferred	experiments	experiments_transferred	database	database_transferred	textmining	textmining_transferred	combined_score
P11647	B4FK69	NAD(P)H-quinone oxidoreductase chain 4, chloroplastic;	Acyl carrier protein {ECO:0000256|RuleBase:RU000722};	1	18.1288	0.0182065	0.56942	0.344264	zma00190	Oxidative phosphorylation	1	0	0	0	0	0	0	0	0	901	0	524	0	41	950
P25709	B6SGG4	NAD(P)H-quinone oxidoreductase subunit H, chloroplastic {ECO:0000255|HAMAP-Rule:MF_01358};	Acyl carrier protein {ECO:0000256|RuleBase:RU000722};	1	14.4362	0.0213716	0.590197	0.448754	zma00190	Oxidative phosphorylation	1	0	0	0	0	0	0	203	0	886	0	525	0	98	955
P25706	P06670	NAD(P)H-quinone oxidoreductase subunit 1, chloroplastic;	NAD(P)H-quinone oxidoreductase subunit K, chloroplastic {ECO:0000255|HAMAP-Rule:MF_01356};	1	49.8008	4.06306	7.67228	0.724292	zma00190	Oxidative phosphorylation	1	0	448	0	483	0	0	240	0	828	0	529	529	407	993
B6SGG4	P06670	Acyl carrier protein {ECO:0000256|RuleBase:RU000722};	NAD(P)H-quinone oxidoreductase subunit K, chloroplastic {ECO:0000255|HAMAP-Rule:MF_01356};	1	23.6425	0.021016	0.665081	0.442998	zma00190	Oxidative phosphorylation	1	0	0	0	0	0	0	427	0	894	0	525	0	73	969
B4F8V5	P06670	NADH dehydrogenase [ubiquinone] iron-sulfur protein 1 mitochondrial	NAD(P)H-quinone oxidoreductase subunit K, chloroplastic {ECO:0000255|HAMAP-Rule:MF_01356};	1	62.2277	0.968416	10.544	0.205945	zma00190	Oxidative phosphorylation	1	0	448	0	0	0	0	842	0	894	0	529	0	408	996
B6U9M4	B4F9B2	Hydroxymethylglutaryl-CoA synthase	Acetyl-CoA acetyltransferase, cytosolic 1	1	63.2904	14.9327	0.926418	0.814782	zma00900,zma00280,zma00650,zma00072	Terpenoid backbone biosynthesis,Valine, leucine and isoleucine degradation,Butanoate metabolism,Synthesis and degradation of ketone bodies	4	0	448	0	0	0	0	207	0	831	900	347	0	527	997
P11647	B6SGG4	NAD(P)H-quinone oxidoreductase chain 4, chloroplastic;	Acyl carrier protein {ECO:0000256|RuleBase:RU000722};	1	14.0167	0.0187567	0.56942	0.302603	zma00190	Oxidative phosphorylation	1	0	0	0	0	0	0	0	0	901	0	524	0	41	950
B6SGG4	B4FUH1	Acyl carrier protein {ECO:0000256|RuleBase:RU000722};	NADH dehydrogenase [ubiquinone] iron-sulfur protein 8-B mitochondrial	1	14.1822	0.0211469	0.640946	0.67706	zma00190	Oxidative phosphorylation	1	0	0	0	0	0	0	232	0	898	0	527	0	65	960
B4G1P2	B6SGG4	NADH dehydrogenase2	Acyl carrier protein {ECO:0000256|RuleBase:RU000722};	1	23.6425	0.0199212	0.598952	0.698779	zma00190	Oxidative phosphorylation	1	0	0	0	0	0	0	427	0	894	0	525	0	73	969
P19124	B6SGG4	NAD(P)H-quinone oxidoreductase subunit J, chloroplastic {ECO:0000255|HAMAP-Rule:MF_01357};	Acyl carrier protein {ECO:0000256|RuleBase:RU000722};	1	14.1822	0.0231351	0.704938	0.583135	zma00190	Oxidative phosphorylation	1	0	0	0	0	0	0	762	0	889	0	529	0	48	986
P25709	P06670	NAD(P)H-quinone oxidoreductase subunit H, chloroplastic {ECO:0000255|HAMAP-Rule:MF_01358};	NAD(P)H-quinone oxidoreductase subunit K, chloroplastic {ECO:0000255|HAMAP-Rule:MF_01356};	1	49.6806	4.09776	7.71962	0.298885	zma00190	Oxidative phosphorylation	1	0	448	0	514	0	0	986	0	877	0	529	565	540	999
P11647	P06670	NAD(P)H-quinone oxidoreductase chain 4, chloroplastic;	NAD(P)H-quinone oxidoreductase subunit K, chloroplastic {ECO:0000255|HAMAP-Rule:MF_01356};	1	48.3103	4.0937	7.67841	0.618642	zma00190	Oxidative phosphorylation	1	0	448	0	300	0	257	163	0	887	0	519	465	490	995
P25706	B6SGG4	NAD(P)H-quinone oxidoreductase subunit 1, chloroplastic;	Acyl carrier protein {ECO:0000256|RuleBase:RU000722};	1	14.1822	0.0219202	0.585553	0.470208	zma00190	Oxidative phosphorylation	1	0	0	0	0	0	0	0	0	889	0	524	0	63	946
B4F9B2	C4J040	Acetyl-CoA acetyltransferase, cytosolic 1	Hydroxymethylglutaryl-CoA synthase	1	63.2687	13.8396	0.926418	0.816197	zma00900,zma00280,zma00650,zma00072	Terpenoid backbone biosynthesis,Valine, leucine and isoleucine degradation,Butanoate metabolism,Synthesis and degradation of ketone bodies	4	0	448	0	0	0	0	207	0	831	900	347	0	527	997
Q9FXT2	B4F905	Ethylene receptor	Serine/threonine-protein kinase CTR1	1	152.024	11.1591	1.42076	0.828926	zma04075	Plant hormone signal transduction	1	0	0	0	0	0	0	0	0	696	800	0	0	547	970
P17344	P05643	ATP synthase subunit a, chloroplastic {ECO:0000255|HAMAP-Rule:MF_01393};	Cytochrome b6-f complex subunit 4 {ECO:0000255|HAMAP-Rule:MF_01344};	1	58.162	0.285717	1.61916	0.255275	zma00195	Photosynthesis	1	0	0	0	0	0	0	977	0	54	0	0	0	545	989
B4F8V5	B6SGG4	NADH dehydrogenase [ubiquinone] iron-sulfur protein 1 mitochondrial	Acyl carrier protein {ECO:0000256|RuleBase:RU000722};	1	12.7687	0.0184895	0.510349	0.528932	zma00190	Oxidative phosphorylation	1	0	0	0	0	0	0	189	0	905	0	529	0	43	960
P06670	B4FUH1	NAD(P)H-quinone oxidoreductase subunit K, chloroplastic {ECO:0000255|HAMAP-Rule:MF_01356};	NADH dehydrogenase [ubiquinone] iron-sulfur protein 8-B mitochondrial	1	52.6901	0.966403	10.5724	0.360905	zma00190	Oxidative phosphorylation	1	0	448	0	0	0	0	918	0	894	0	529	0	512	998

## Sheet: TableS16
Supplementary Table S16. Predicted PPIs with an additional evidence in Zea mays (corn). PPIs in this list are predicted by both SVM and RF with a random forest probability score (RF probability) of 1.0 (the maximum score). In addition, these protein pairs are found in at least one common KEGG pathway. But no information was available in STRING. The PubMed column are omitted in this table because …
Protein A	Protein B	Function A	Function B	RF probability	IAS	PAS	CAS	Phylogenetic profile similarity	common KEGG pathways	KEGG pathway name	number of common KEGG pathways
K7VAM9	C4J4J0	Mitogen-activated protein kinase	Putative serine/threonine-protein kinase	1	179.395	12.6579	1.38333	0.849261	zma04075	Plant hormone signal transduction	1
B4F905	B4FVV1	Serine/threonine-protein kinase CTR1	Putative serine/threonine-protein kinase	1	171.721	13.0593	1.61683	0.929203	zma04075	Plant hormone signal transduction	1
K7WBZ4	B4F905	BR-signaling kinase 2	Serine/threonine-protein kinase CTR1	1	184.862	12.5736	1.6059	0.906247	zma04075	Plant hormone signal transduction	1
K7VAM9	B4FIV4	Mitogen-activated protein kinase	Serine/threonine-protein kinase SRK2C	1	178.429	12.3987	1.71731	0.753255	zma04075	Plant hormone signal transduction	1
B4FLM2	C4J4J0	Serine/threonine-protein kinase SRK2A	Putative serine/threonine-protein kinase	1	186.239	12.6931	1.39601	0.813501	zma04075	Plant hormone signal transduction	1
K7V4X2	B4FVV1	Brassinosteroid insensitive1a	Putative serine/threonine-protein kinase	1	172.522	13.0716	1.71454	0.849	zma04075	Plant hormone signal transduction	1
K7WBZ4	K7V4X2	BR-signaling kinase 2	Brassinosteroid insensitive1a	1	185.795	12.4621	1.68918	0.8432	zma04075	Plant hormone signal transduction	1
K7WBZ4	B4FVV1	BR-signaling kinase 2	Putative serine/threonine-protein kinase	1	185.585	13.0212	1.71753	0.983481	zma04075	Plant hormone signal transduction	1
B4F905	B4FIV4	Serine/threonine-protein kinase CTR1	Serine/threonine-protein kinase SRK2C	1	180.401	12.7396	1.60106	0.785568	zma04075	Plant hormone signal transduction	1
C0PKH0	C0PGB2	PTI1-like tyrosine-protein kinase 3	MAP kinase kinase kinase10	1	183.385	12.4046	1.62988	0.87894	zma04626	Plant-pathogen interaction	1
B4FQB4	Q7Y037	Mitogen-activated protein kinase kinase kinase 1	Calcium dependent protein kinase11	1	210.975	12.059	8.16723	0.778995	zma04626	Plant-pathogen interaction	1
B6TGM8	B4FIV4	Osmotic stress/ABA-activated protein kinase	Serine/threonine-protein kinase SRK2C	1	184.6	12.3806	1.63419	0.995195	zma04075	Plant hormone signal transduction	1
K7WBZ4	C4J4J0	BR-signaling kinase 2	Putative serine/threonine-protein kinase	1	190.07	18.6039	2.56668	0.985327	zma04075	Plant hormone signal transduction	1
C0PGB2	B4FVE9	MAP kinase kinase kinase10	Uncharacterized protein	1	178.379	12.3218	1.60356	0.920527	zma04626	Plant-pathogen interaction	1
K7VAM9	B4FVV1	Mitogen-activated protein kinase	Putative serine/threonine-protein kinase	1	175.331	13.0702	1.71477	0.849811	zma04075	Plant hormone signal transduction	1
B4FLM2	B4FVV1	Serine/threonine-protein kinase SRK2A	Putative serine/threonine-protein kinase	1	182.216	13.0761	1.72243	0.812031	zma04075	Plant hormone signal transduction	1
K7WBZ4	K7VAM9	BR-signaling kinase 2	Mitogen-activated protein kinase	1	189.925	12.4654	1.71112	0.839921	zma04075	Plant hormone signal transduction	1
B6SVK8	C0PGB2	Serine/threonine-protein kinase NAK	MAP kinase kinase kinase10	1	179.833	11.7139	1.64073	0.90496	zma04626	Plant-pathogen interaction	1
K7V4X2	B4F905	Brassinosteroid insensitive1a	Serine/threonine-protein kinase CTR1	1	170.955	12.5835	1.55743	0.866908	zma04075	Plant hormone signal transduction	1
K7WBZ4	B4FIV4	BR-signaling kinase 2	Serine/threonine-protein kinase SRK2C	1	217.454	12.4761	1.71185	0.816122	zma04075	Plant hormone signal transduction	1
C0PGB2	B4FQB4	MAP kinase kinase kinase10	Mitogen-activated protein kinase kinase kinase 1	1	177.562	10.8809	1.62243	0.999951	zma04626	Plant-pathogen interaction	1
B6SRT1	C0P7B2	Putative MAP kinase superfamily protein	Calcium-dependent protein kinase 6	1	170.177	14.3331	1.18654	0.823726	zma04626	Plant-pathogen interaction	1
K7WBZ4	B4FLM2	BR-signaling kinase 2	Serine/threonine-protein kinase SRK2A	1	219.578	12.4934	1.71307	0.817591	zma04075	Plant hormone signal transduction	1
B6TGM8	K7WBZ4	Osmotic stress/ABA-activated protein kinase	BR-signaling kinase 2	1	190.718	18.5136	1.65922	0.817497	zma04075	Plant hormone signal transduction	1
B4FW61	C0PGB2	PTI1-like tyrosine-protein kinase 3	MAP kinase kinase kinase10	1	195.668	12.2942	1.49461	0.873275	zma04626	Plant-pathogen interaction	1
C0PGB2	Q7Y037	MAP kinase kinase kinase10	Calcium dependent protein kinase11	1	210.298	11.9126	1.73957	0.781059	zma04626	Plant-pathogen interaction	1
K7V4X2	C4J4J0	Brassinosteroid insensitive1a	Putative serine/threonine-protein kinase	1	171.789	12.5394	1.35139	0.850874	zma04075	Plant hormone signal transduction	1
K7VAM9	B4F905	Mitogen-activated protein kinase	Serine/threonine-protein kinase CTR1	1	176.388	12.7399	1.61222	0.864812	zma04075	Plant hormone signal transduction	1
B6SRT1	C0PGB2	Putative MAP kinase superfamily protein	MAP kinase kinase kinase10	1	180.596	10.9439	1.59615	0.992355	zma04626	Plant-pathogen interaction	1
B6TGM8	B4FLM2	Osmotic stress/ABA-activated protein kinase	Serine/threonine-protein kinase SRK2A	1	186.717	11.7938	1.61701	0.990951	zma04075	Plant hormone signal transduction	1
B6SVK8	B4FQB4	Serine/threonine-protein kinase NAK	Mitogen-activated protein kinase kinase kinase 1	1	181.761	11.8868	1.6468	0.903048	zma04626	Plant-pathogen interaction	1
B4FW61	B4FQB4	PTI1-like tyrosine-protein kinase 3	Mitogen-activated protein kinase kinase kinase 1	1	195.639	12.4533	8.22128	0.871165	zma04626	Plant-pathogen interaction	1
K7V4X2	B4FLM2	Brassinosteroid insensitive1a	Serine/threonine-protein kinase SRK2A	1	173.599	11.9244	1.65511	0.840647	zma04075	Plant hormone signal transduction	1
K7VAM9	B4FLM2	Mitogen-activated protein kinase	Serine/threonine-protein kinase SRK2A	1	180.631	12.3977	1.71745	0.759903	zma04075	Plant hormone signal transduction	1
B4FW61	B4FVE9	PTI1-like tyrosine-protein kinase 3	Uncharacterized protein	1	182.144	18.337	1.4084	0.953151	zma04626	Plant-pathogen interaction	1
Q8RXA5	Q93XP7	Cis-zeatin O-glucosyltransferase 2	Cis-zeatin O-glucosyltransferase 1	1	233.197	67.8312	16.5714	0.999785	zma00908	Zeatin biosynthesis	1
C4J4J0	B4FVV1	Putative serine/threonine-protein kinase	Putative serine/threonine-protein kinase	1	175.332	13.0203	1.37065	0.999783	zma04075	Plant hormone signal transduction	1
B4FLM2	B4FIV4	Serine/threonine-protein kinase SRK2A	Serine/threonine-protein kinase SRK2C	1	203.365	12.3637	1.72697	0.997396	zma04075	Plant hormone signal transduction	1
B6SRT1	B4FQB4	Putative MAP kinase superfamily protein	Mitogen-activated protein kinase kinase kinase 1	1	182.048	12.2484	1.57229	0.992521	zma04626	Plant-pathogen interaction	1

## Sheet: TableS17
Supplementary Table S17. Predicted PPIs with no known evidence, no annotated function in Zea mays (corn), very high random forest probability score (RF probability = 1), and very high functional similarity (IAS > 200, PAS > 20, phylogenentic similarity > 0.9). The relevence semantic similarity score is calculated with the predicted GO terms with PFP confidence score above 20,000. "Subnetwork" col…
Protein A	Protein B	Function A	Function B	RF probability	IAS	PAS	CAS	Phylogenetic profile similarity	Relevence semantic similarity score.	Subnetwork
A0A096PIZ1	B4FAT6	Unknown	Unknown	1	203.813	58.7871	14.4838	0.929306	0.806374	1
A0A096T1H5	A0A096T8F3	Unknown	Unknown	1	202.104	58.8108	26.7551	0.977851	0.838964	1
A0A096T016	K7UL45	Unknown	Unknown	1	203.813	58.7871	14.4838	0.910563	0.806374	1
A0A096PVI7	B4FR77	Unknown	Unknown	1	233.197	67.8312	16.5714	0.908674	0.775952	1
A0A096R9L3	B4FWP6	Unknown	Unknown	1	203.262	32.6387	5.07464	0.947676	0.819038	2
A0A096RZU1	B8A0V0	Unknown	Unknown	1	202.104	58.8108	26.7551	0.913036	0.838964	1
A0A096QMD4	A0A096Q420	Unknown	Unknown	1	205.367	58.7877	14.3652	0.940516	0.793438	1
A0A096SYY8	K7VHJ5	Unknown	Unknown	1	233.197	67.8312	16.5714	0.920688	0.775952	1
A0A096REC4	B4FAT6	Unknown	Unknown	1	233.197	67.8312	16.5714	0.914463	0.775952	1
A0A096ST28	A0A096S2E8	Unknown	Unknown	1	207.278	39.3958	5.15353	0.925574	0.817213	2
K7TSD3	A0A096TK75	Unknown	Unknown	1	233.197	67.8312	16.5714	0.921604	0.806374	1
B4FR77	K7WFY7	Unknown	Unknown	1	233.197	67.8312	16.5714	0.946629	0.806374	1
A0A096Q420	A0A096S8Z3	Unknown	Unknown	1	216.54	62.9861	15.453	0.914256	0.793438	1
A0A096R2K9	B4FAT6	Unknown	Unknown	1	216.54	62.9861	15.453	0.933195	0.793438	1
C0P7U4	A0A096T9Z9	Unknown	Unknown	1	202.104	58.8059	26.7551	0.959126	0.822446	1
A0A096TUZ9	A0A096RHV4	Unknown	Unknown	1	203.813	58.7871	14.4838	0.957466	0.806374	1
B8A0V0	B6SSB3	Unknown	Unknown	1	202.104	58.8108	26.7551	0.921334	0.838964	1
B6SSB3	A0A096SM43	Unknown	Unknown	1	202.104	58.8108	26.7551	0.971442	0.838964	1
A0A096TEZ8	A0A096REC4	Unknown	Unknown	1	233.197	67.8312	16.5714	0.953051	0.806374	1
A0A096TWP8	A0A096TXL0	Unknown	Unknown	1	203.813	58.7871	14.4838	0.955782	0.806374	1
A0A096TTH5	A0A096TK75	Unknown	Unknown	1	233.197	67.8312	16.5714	0.930373	0.806374	1
A0A096T016	K7UD09	Unknown	Unknown	1	202.104	58.8059	26.7551	0.932085	0.822446	1
A0A096SYY8	K7VEQ9	Unknown	Unknown	1	233.197	67.8312	16.5714	0.916318	0.806374	1
K7U287	A0A096S6S8	Unknown	Unknown	1	233.197	67.8312	16.5714	0.979746	0.806374	1
A0A096TTH5	A0A096SJ43	Unknown	Unknown	1	233.197	67.8312	16.5714	0.947917	0.806374	1
B6SSB3	A0A096REC4	Unknown	Unknown	1	233.197	67.8312	16.5714	0.916653	0.806374	1
A0A096TXL0	A0A096REC4	Unknown	Unknown	1	233.197	67.8312	16.5714	0.947509	0.775952	1
A0A096RZU1	A0A096SM43	Unknown	Unknown	1	202.104	58.8108	26.7551	0.91443	0.838964	1
B7ZX78	A0A096S4T2	Unknown	Unknown	1	245.318	65.3995	9.64157	0.902146	0.705382	2
A0A0B4J3F7	A0A096S4T2	Unknown	Unknown	1	243.432	65.3969	9.64157	0.942665	0.70528	2
B8A0V0	A0A096PTX3	Unknown	Unknown	1	202.104	58.8108	26.7551	0.969438	0.838964	1
K7TTQ4	A0A096S4T2	Unknown	Unknown	1	244.073	60.6232	9.56363	0.959238	0.625777	2
C0P7U4	A0A096REC4	Unknown	Unknown	1	233.197	67.8312	16.5714	0.961083	0.806374	1
A0A096RJE0	C0P7U4	Unknown	Unknown	1	203.813	58.7871	14.4838	0.908739	0.806374	1
A0A096QMU3	A0A096TWP8	Unknown	Unknown	1	202.104	58.8108	26.7551	0.913954	0.838964	1
A0A096T016	A0A096TP02	Unknown	Unknown	1	202.104	58.8108	26.7551	0.933353	0.838964	1
A0A096SMA1	C0P4N9	Unknown	Unknown	1	233.197	67.8312	16.5714	0.91955	0.793438	1
C0P7U4	A0A096RUJ4	Unknown	Unknown	1	203.813	58.7871	14.4838	0.903168	0.806374	1
K7TUZ0	A0A096RXQ0	Unknown	Unknown	1	202.104	58.8108	26.7551	0.907668	0.838964	1
K7VEQ9	B4FAT6	Unknown	Unknown	1	203.813	58.7871	14.4838	0.902896	0.806374	1
K7UCY8	A0A096S4T2	Unknown	Unknown	1	245.805	60.6708	9.64157	0.940197	0.70528	2
K7VIE7	A0A096TXL0	Unknown	Unknown	1	203.813	58.7871	14.4838	0.965043	0.806374	1
A0A096TEZ5	C0PDJ5	Unknown	Unknown	1	233.197	67.8312	16.5714	0.916399	0.775952	1
A0A096UHG1	A0A096PIY9	Unknown	Unknown	1	233.197	67.8312	16.5714	0.953845	0.793438	1
K7TSD3	K7UL45	Unknown	Unknown	1	203.813	58.7871	14.4838	0.932171	0.806374	1
A0A096SMA1	A0A096UHX3	Unknown	Unknown	1	233.197	67.8312	16.5714	0.988495	0.775952	1
A0A096PIZ0	A0A096SMA1	Unknown	Unknown	1	233.197	67.8312	16.5714	0.934533	0.775952	1
A0A096SJ43	A0A096R2L0	Unknown	Unknown	1	233.197	67.8312	16.5714	0.949678	0.806374	1
A0A096S8Z3	A0A096SJ43	Unknown	Unknown	1	233.197	67.8312	16.5714	0.923556	0.793438	1
B4FJA8	K7WFY7	Unknown	Unknown	1	216.54	62.9965	23.6104	0.913053	0.822446	1
K7VEQ9	A0A096S8Z3	Unknown	Unknown	1	216.54	62.9965	26.7551	0.914477	0.822446	1
A0A096QDS5	A0A096PIZ0	Unknown	Unknown	1	233.197	67.8312	16.5714	0.912045	0.775952	1
A0A096Q420	K7VEQ9	Unknown	Unknown	1	203.813	58.7871	14.4838	0.915748	0.806374	1
A0A096QUQ7	A0A096T2Y2	Unknown	Unknown	1	216.54	25.6508	22.808	0.981266	0.822446	1
C0P4N9	A0A096R2L0	Unknown	Unknown	1	216.54	62.9965	23.6104	0.932713	0.822446	1
B6SSB3	B4FSI4	Unknown	Unknown	1	205.367	58.7877	14.3652	0.912035	0.806374	1
A0A096PIZ0	A0A096S8Z3	Unknown	Unknown	1	216.54	62.9861	15.453	0.939396	0.793438	1
A0A096SV81	K7TSG5	Unknown	Unknown	1	233.197	67.8312	16.5714	0.933751	0.793438	1
K7UD09	A0A096TXL0	Unknown	Unknown	1	205.367	58.7877	14.3652	0.923625	0.793438	1
A0A096QMD4	A0A096SQ65	Unknown	Unknown	1	233.197	67.8312	16.5714	0.926864	0.793438	1
A0A096T1H5	B8A0V0	Unknown	Unknown	1	202.104	58.8108	26.7551	0.902745	0.838964	1
A0A096PIZ0	A0A096T9Z9	Unknown	Unknown	1	205.367	58.7877	14.3652	0.988985	0.793438	1
A0A096SMA1	K7UA08	Unknown	Unknown	1	233.197	67.8312	16.5714	0.903404	0.806374	1
A0A096UHX3	B4FAT6	Unknown	Unknown	1	205.367	58.7877	14.3652	0.967499	0.775952	1
C0P7U4	B6SSB3	Unknown	Unknown	1	202.104	58.8108	26.7551	0.918376	0.838964	1
A0A096SMA1	K7TSG5	Unknown	Unknown	1	233.197	67.8312	16.5714	0.954326	0.793438	1
A0A096RJE0	A0A096TAD6	Unknown	Unknown	1	205.367	58.7877	14.3652	0.939725	0.806374	1
B4FSI4	A0A096UHG1	Unknown	Unknown	1	216.54	62.9861	15.453	0.978696	0.793438	1
A0A096UHG1	B6THX4	Unknown	Unknown	1	216.54	62.9965	23.6104	0.978035	0.822446	1
A0A096T6N6	A0A096S4T2	Unknown	Unknown	1	246.349	60.6564	9.64157	0.957357	0.702499	2
A0A096QUQ7	A0A096TP02	Unknown	Unknown	1	216.54	62.9965	23.6104	0.907402	0.822446	1
A0A096QMD4	A0A096PIY9	Unknown	Unknown	1	233.197	67.8312	16.5714	0.957443	0.793438	1
K7UA08	A0A096R9B1	Unknown	Unknown	1	203.813	58.7871	14.4838	0.937844	0.806374	1
A0A096SYY8	A0A096TK75	Unknown	Unknown	1	233.197	67.8312	16.5714	0.902968	0.775952	1
A0A096PIZ1	A0A096T2Y2	Unknown	Unknown	1	216.54	23.9548	23.9024	0.917808	0.838964	1
A0A096PTX3	A0A096TK75	Unknown	Unknown	1	233.197	67.8312	16.5714	0.932098	0.806374	1
B4FSI4	A0A096TP02	Unknown	Unknown	1	205.367	58.7877	14.3652	0.926556	0.806374	1
A0A096R2K9	K7WFY7	Unknown	Unknown	1	216.54	62.9965	23.6104	0.951634	0.822446	1
A0A096QQH7	A0A096PIY9	Unknown	Unknown	1	233.197	67.8312	16.5714	0.922663	0.806374	1
A0A096Q440	A0A096UHG1	Unknown	Unknown	1	216.54	62.9965	23.6104	0.909026	0.822446	1
A0A096TF01	K7WFY7	Unknown	Unknown	1	216.54	62.9965	23.6104	0.906374	0.822446	1
A0A096TWP8	A0A096REC4	Unknown	Unknown	1	233.197	67.8312	16.5714	0.914423	0.806374	1
A0A096Q420	A0A096TAD6	Unknown	Unknown	1	205.367	58.7877	14.3652	0.92573	0.806374	1
A0A096T8F3	C0PDJ5	Unknown	Unknown	1	203.813	58.7871	14.4838	0.925436	0.806374	1
B4FJA8	A0A096R8K8	Unknown	Unknown	1	216.54	62.9965	22.0269	0.929481	0.793438	1
A0A096S2E8	A0A096S4T2	Unknown	Unknown	1	243.81	65.4867	9.74019	0.98767	0.741192	2
A0A096S2E8	K7V9J4	Unknown	Unknown	1	207.29	39.0042	5.15353	0.978341	0.812896	2
B7ZYZ7	A0A096T9Z9	Unknown	Unknown	1	202.104	58.8059	26.7551	0.929985	0.822446	1
A0A096R9L2	A0A096S4T2	Unknown	Unknown	1	248.818	60.6778	9.64157	0.972258	0.705382	2
A0A096REC4	A0A096RHV4	Unknown	Unknown	1	233.197	67.8312	16.5714	0.902676	0.806374	1
A0A096PIY9	A0A096TUZ9	Unknown	Unknown	1	233.197	67.8312	16.5714	0.906664	0.775952	1
A0A096TEZ5	A0A096S8Z3	Unknown	Unknown	1	233.197	67.8312	16.5714	0.925907	0.793438	1
K7TSD3	A0A096QQH7	Unknown	Unknown	1	202.104	58.8108	26.7551	0.913257	0.838964	1
A0A096Q420	K7UD09	Unknown	Unknown	1	205.367	58.7877	14.3652	0.9163	0.793438	1
A0A096TNF1	K7VZU8	Unknown	Unknown	1	205.24	23.806	1.11721	0.911525	0.889587	4
A0A096TEZ5	A0A096PIY9	Unknown	Unknown	1	233.197	67.8312	16.5714	0.914549	0.775952	1
A0A096TXL0	K7TSG5	Unknown	Unknown	1	205.367	58.7877	14.3652	0.956723	0.793438	1
A0A096PIZ0	A0A096R2L0	Unknown	Unknown	1	205.367	58.7877	14.3652	0.966739	0.806374	1
A0A096R2K9	A0A096T9Z9	Unknown	Unknown	1	216.54	62.9965	22.0269	0.963843	0.793438	1
K7VEQ9	A0A096UHG1	Unknown	Unknown	1	216.54	62.9965	26.7551	0.929069	0.822446	1
A0A096TS16	A0A096TTH5	Unknown	Unknown	1	220.036	21.1162	10.2657	0.951351	0.806374	1
B8A0V0	K7U7L8	Unknown	Unknown	1	203.813	58.7871	14.4838	0.974961	0.806374	1
A0A096Q420	A0A096S6S8	Unknown	Unknown	1	233.197	67.8312	16.5714	0.927133	0.775952	1
A0A096QLU1	K7VEQ9	Unknown	Unknown	1	202.104	58.8108	26.7551	0.92234	0.838964	1
A0A096U538	A0A096S4T2	Unknown	Unknown	1	245.341	65.4882	9.74019	0.908668	0.741192	2
B4FSI4	A0A096T2Y2	Unknown	Unknown	1	216.54	23.9311	11.5125	0.951162	0.806374	1
A0A096QUQ7	B4FAT6	Unknown	Unknown	1	216.54	62.9861	15.453	0.907742	0.793438	1
B7ZYZ7	A0A096SPR6	Unknown	Unknown	1	202.104	58.8108	26.7551	0.910213	0.838964	1
A0A096SYY8	A0A096SJ43	Unknown	Unknown	1	233.197	67.8312	16.5714	0.912048	0.775952	1
A0A096R2K9	A0A096R2L0	Unknown	Unknown	1	216.54	62.9965	23.6104	0.994872	0.822446	1
A0A096Q6M9	A0A096R3X7	Unknown	Unknown	1	200.957	37.554	5.09598	0.902528	0.810983	2
K7VEQ9	A0A096R2I0	Unknown	Unknown	1	202.104	58.8059	26.7551	0.934355	0.822446	1
A0A096RXQ0	A0A096TEZ9	Unknown	Unknown	1	216.54	62.9965	23.6104	0.929067	0.822446	1
K7USZ8	A0A096UDP0	Unknown	Unknown	1	202.708	34.946	2.26518	0.91459	0.852134	3
A0A096PIY9	A0A096UHX3	Unknown	Unknown	1	233.197	67.8312	16.5714	0.94155	0.775952	1
A0A096SPR6	A0A096QUP7	Unknown	Unknown	1	205.367	58.7877	14.3652	0.91862	0.806374	1
B4FSI4	A0A096TAD6	Unknown	Unknown	1	205.367	58.7877	14.3652	0.91119	0.806374	1
B4FKJ9	A0A096R8L6	Unknown	Unknown	1	207.467	29.1598	1.67429	0.943988	0.943684	3
K7TSD3	A0A096RXQ0	Unknown	Unknown	1	202.104	58.8108	26.7551	0.942643	0.838964	1
K7USZ8	A0A096RLD5	Unknown	Unknown	1	205.519	34.946	2.26518	0.915865	0.883757	3
K7USZ8	A0A096RLD4	Unknown	Unknown	1	202.708	34.946	2.26518	0.916301	0.883757	3
B4FSI4	A0A096TF01	Unknown	Unknown	1	216.54	62.9861	15.453	0.901968	0.793438	1
A0A096SMA1	B8A0V0	Unknown	Unknown	1	233.197	67.8312	16.5714	0.945425	0.806374	1
A0A096SMA1	B6THX4	Unknown	Unknown	1	233.197	67.8312	16.5714	0.964262	0.806374	1
A0A096TS16	A0A096TEZ9	Unknown	Unknown	1	218.371	25.6404	12.3966	0.987135	0.793438	1
A0A096TS16	A0A096TEZ8	Unknown	Unknown	1	220.036	21.1162	10.2657	0.986692	0.806374	1
A0A096TS16	A0A096Q440	Unknown	Unknown	1	220.036	21.1162	10.2657	0.917414	0.806374	1
B8A0V0	A0A096Q440	Unknown	Unknown	1	202.104	58.8108	26.7551	0.927869	0.838964	1
B8A0V0	A0A096TIE6	Unknown	Unknown	1	233.197	67.8312	16.5714	0.952401	0.806374	1
A0A096T8F3	A0A096UHX3	Unknown	Unknown	1	203.813	58.7871	14.4838	0.953464	0.806374	1
A0A096R9L3	A0A096RJN1	Unknown	Unknown	1	207.478	36.0645	5.45921	0.984626	0.806842	2
A0A096SQ65	A0A096QQH7	Unknown	Unknown	1	233.197	67.8312	16.5714	0.914692	0.806374	1
K7TSD3	K7TSG5	Unknown	Unknown	1	202.104	58.8059	26.7551	0.919457	0.822446	1
A0A096SQ65	A0A096T9Z9	Unknown	Unknown	1	233.197	67.8312	16.5714	0.964719	0.793438	1
A0A096TS16	C0P4N9	Unknown	Unknown	1	218.371	25.6404	12.3966	0.922089	0.793438	1
A0A096TF01	C0PDJ5	Unknown	Unknown	1	216.54	62.9861	15.453	0.928656	0.793438	1
A0A096TZM4	C0PKP1	Unknown	Unknown	1	215.982	20.8505	1.64356	0.920915	0.86045	4
A0A096SXC6	A0A096TEZ9	Unknown	Unknown	1	216.54	62.9965	23.6104	0.923108	0.822446	1
K7UA08	A0A096TS16	Unknown	Unknown	1	218.371	23.9311	11.6311	0.901543	0.806374	1
K7U077	A0A096R473	Unknown	Unknown	1	216.54	62.9965	26.7551	0.94085	0.822446	1
A0A096SK00	K7TUC0	Unknown	Unknown	1	200.338	46.1057	6.89169	0.945887	0.739107	2
K7VEQ9	A0A096SM43	Unknown	Unknown	1	202.104	58.8108	26.7551	0.900614	0.838964	1
A0A096SHS5	A0A096S4T2	Unknown	Unknown	1	249.196	65.3995	9.64157	0.932366	0.705382	2
A0A096TWP8	A0A096R473	Unknown	Unknown	1	202.104	58.8108	26.7551	0.942122	0.838964	1
B4FSI4	K7TSG5	Unknown	Unknown	1	205.367	58.7877	14.3652	0.98083	0.793438	1
A0A096RJE0	B6THX4	Unknown	Unknown	1	205.367	58.7877	14.3652	0.907468	0.806374	1
A0A096UHG1	A0A096QUP7	Unknown	Unknown	1	216.54	62.9861	15.453	0.927725	0.793438	1
A0A096RJE0	A0A096PVI7	Unknown	Unknown	1	205.367	58.7877	14.3652	0.922244	0.775952	1
C0PG23	C0PKP1	Unknown	Unknown	1	214.64	20.8592	1.64409	0.956232	0.871295	4
A0A096T016	A0A096TAD6	Unknown	Unknown	1	202.104	58.8108	26.7551	0.922777	0.838964	1
A0A096S8Z3	A0A096UHG1	Unknown	Unknown	1	216.54	62.9965	22.0269	0.927746	0.793438	1
B6SZ65	A0A096S6S8	Unknown	Unknown	1	233.197	67.8312	16.5714	0.94511	0.793438	1
B6SQA3	K7WFY7	Unknown	Unknown	1	233.197	67.8312	16.5714	0.916039	0.806374	1
B4FSI4	A0A096TEZ9	Unknown	Unknown	1	216.54	62.9861	15.453	0.923079	0.793438	1
A0A096SQ65	C0P7U4	Unknown	Unknown	1	233.197	67.8312	16.5714	0.990459	0.806374	1
A0A096PVF4	A0A096R473	Unknown	Unknown	1	202.104	58.8108	26.7551	0.937962	0.838964	1
B8A0V0	A0A096TUZ9	Unknown	Unknown	1	203.813	58.7871	14.4838	0.917223	0.806374	1
B6SQA3	A0A096SPR6	Unknown	Unknown	1	233.197	67.8312	16.5714	0.919932	0.806374	1
A0A096PIZ1	A0A096QUP7	Unknown	Unknown	1	203.813	58.7871	14.4838	0.939201	0.806374	1
A0A096T1H5	A0A096TK75	Unknown	Unknown	1	233.197	67.8312	16.5714	0.903445	0.806374	1
A0A096PIZ1	C0P7U4	Unknown	Unknown	1	202.104	58.8108	26.7551	0.943639	0.838964	1
K7TUC0	A0A096RJN1	Unknown	Unknown	1	219.351	41.7375	5.41569	0.937854	0.804532	2
K7TUZ0	A0A096R473	Unknown	Unknown	1	202.104	58.8108	26.7551	0.932953	0.838964	1
B4FR77	A0A096SJ43	Unknown	Unknown	1	233.197	67.8312	16.5714	0.941257	0.775952	1
A0A096TS16	A0A096TXL0	Unknown	Unknown	1	220.036	23.9317	11.5125	0.920772	0.775952	1
B4FKJ9	A0A096S456	Unknown	Unknown	1	206.194	29.1302	1.48927	0.900529	0.863403	3
A0A096TUZ9	C0PDJ5	Unknown	Unknown	1	205.367	58.7877	14.3652	0.90858	0.775952	1
A0A096SYY8	A0A096T6T2	Unknown	Unknown	1	233.197	67.8312	16.5714	0.918413	0.806374	1
A0A096PIZ0	C0P7U4	Unknown	Unknown	1	203.813	58.7871	14.4838	0.943659	0.806374	1
A0A096TEZ5	A0A096SS51	Unknown	Unknown	1	233.197	67.8312	16.5714	0.928761	0.775952	1
A0A096SQ65	A0A096SJ43	Unknown	Unknown	1	233.197	67.8312	16.5714	0.983822	0.775952	1
A0A096PIZ0	A0A096TK75	Unknown	Unknown	1	233.197	67.8312	16.5714	0.929232	0.775952	1
B8A0V0	B6THX4	Unknown	Unknown	1	202.104	58.8108	26.7551	0.963484	0.838964	1
K7UD09	A0A096QUP7	Unknown	Unknown	1	205.367	58.7877	14.3652	0.921903	0.793438	1
C0P7U4	B4FJA8	Unknown	Unknown	1	216.54	62.9965	26.7551	0.913924	0.822446	1
A0A096SYY8	B4FR77	Unknown	Unknown	1	233.197	67.8312	16.5714	0.912276	0.775952	1
A0A096T1H5	K7WFY7	Unknown	Unknown	1	202.104	58.8108	26.7551	0.965767	0.838964	1
A0A096QMD4	B4FSI4	Unknown	Unknown	1	205.367	58.7877	14.3652	0.905597	0.793438	1
A0A096SYY8	A0A096TEZ9	Unknown	Unknown	1	233.197	67.8312	16.5714	0.925616	0.793438	1
A0A096T6T2	A0A096TF01	Unknown	Unknown	1	216.54	62.9965	23.6104	0.981759	0.822446	1
A0A096TS16	A0A096T7H2	Unknown	Unknown	1	218.371	23.9311	11.6311	0.917666	0.806374	1
A0A096SMA1	B4FR77	Unknown	Unknown	1	233.197	67.8312	16.5714	0.986461	0.775952	1
A0A096S6S8	A0A096TEZ9	Unknown	Unknown	1	233.197	67.8312	16.5714	0.902009	0.793438	1
A0A096PTX3	A0A096R2L0	Unknown	Unknown	1	202.104	58.8108	26.7551	0.946835	0.838964	1
A0A096T1H5	A0A096TXL0	Unknown	Unknown	1	203.813	58.7871	14.4838	0.948586	0.806374	1
A0A096SYY8	A0A096R8K8	Unknown	Unknown	1	233.197	67.8312	16.5714	0.919353	0.793438	1
A0A096THZ8	B4FR77	Unknown	Unknown	1	233.197	67.8312	16.5714	0.912139	0.806374	1
K7TSD3	A0A096SS51	Unknown	Unknown	1	203.813	58.7871	14.4838	0.928577	0.806374	1
K7UA08	K7UL45	Unknown	Unknown	1	203.813	58.7871	14.4838	0.996425	0.806374	1
A0A096RJE0	A0A096T2Y2	Unknown	Unknown	1	216.54	23.9311	11.5125	0.919525	0.806374	1
A0A096QQH7	A0A096QUP7	Unknown	Unknown	1	203.813	58.7871	14.4838	0.936961	0.806374	1
A0A096Q420	A0A096UHX3	Unknown	Unknown	1	205.367	58.7877	14.3652	0.92938	0.775952	1
A0A096TAD6	A0A096PIY9	Unknown	Unknown	1	233.197	67.8312	16.5714	0.939956	0.806374	1
A0A096RZN1	A0A096S2E8	Unknown	Unknown	1	206.606	39.0052	5.35031	0.933491	0.823479	2
A0A096RJE0	A0A096SPR6	Unknown	Unknown	1	205.367	58.7877	14.3652	0.982225	0.806374	1
B4FSI4	K7U7L8	Unknown	Unknown	1	205.367	58.7877	14.3652	0.983172	0.775952	1
A0A096PIZ0	A0A096SPR6	Unknown	Unknown	1	205.367	58.7877	14.3652	0.908767	0.806374	1
A0A096SMA1	K7U7L8	Unknown	Unknown	1	233.197	67.8312	16.5714	0.944254	0.775952	1
A0A096TEZ5	A0A096R2L0	Unknown	Unknown	1	233.197	67.8312	16.5714	0.944302	0.806374	1
K7VEQ9	A0A096R8K8	Unknown	Unknown	1	202.104	58.8059	26.7551	0.901721	0.822446	1
A0A096UHG1	A0A096UHX3	Unknown	Unknown	1	216.54	62.9861	15.453	0.927643	0.793438	1
A0A096T6T2	C0PDJ5	Unknown	Unknown	1	205.367	58.7877	14.3652	0.93285	0.806374	1
A0A096PIY9	C0P4N9	Unknown	Unknown	1	233.197	67.8312	16.5714	0.913471	0.793438	1
A0A096SQ65	B8A0V0	Unknown	Unknown	1	233.197	67.8312	16.5714	0.972041	0.806374	1
A0A096T1H5	A0A096T016	Unknown	Unknown	1	202.104	58.8108	26.7551	0.95648	0.838964	1
C0P4N9	A0A096TEZ9	Unknown	Unknown	1	216.54	62.9965	22.0269	0.916309	0.793438	1
A0A096TS16	A0A096SPR6	Unknown	Unknown	1	220.036	21.1162	10.2657	0.992954	0.806374	1
A0A096TEZ8	A0A096UHX3	Unknown	Unknown	1	205.367	58.7877	14.3652	0.902823	0.806374	1
A0A096TAD6	A0A096TEZ9	Unknown	Unknown	1	216.54	62.9965	23.6104	0.930522	0.822446	1
K7VDW1	A0A096REC4	Unknown	Unknown	1	233.197	67.8312	16.5714	0.92138	0.775952	1
A0A096Q420	A0A096T2Y2	Unknown	Unknown	1	216.54	23.9311	11.5125	0.922516	0.806374	1
A0A096SYY8	B4FSI4	Unknown	Unknown	1	233.197	67.8312	16.5714	0.929542	0.775952	1
B8A0V0	K7TSG5	Unknown	Unknown	1	202.104	58.8059	26.7551	0.923621	0.822446	1
C0P7U4	A0A096S8Z3	Unknown	Unknown	1	216.54	62.9965	26.7551	0.916289	0.822446	1
K7VDW1	A0A096TS16	Unknown	Unknown	1	220.036	22.436	10.7946	0.921183	0.775952	1
A0A096T5M1	A0A096TZM4	Unknown	Unknown	1	207.07	20.5828	1.69357	0.933617	0.877277	4
A0A096PIZ0	A0A096PIY9	Unknown	Unknown	1	233.197	67.8312	16.5714	0.999982	0.775952	1
K7VIE7	A0A096QUP7	Unknown	Unknown	1	203.813	58.7871	14.4838	0.926927	0.806374	1
A0A096SJ43	K7WFY7	Unknown	Unknown	1	233.197	67.8312	16.5714	0.982867	0.806374	1
B4FJA8	K7U7L8	Unknown	Unknown	1	216.54	62.9861	15.453	0.909324	0.793438	1
A0A096TTH5	A0A096TEZ9	Unknown	Unknown	1	216.54	62.9965	23.6104	0.949023	0.822446	1
A0A096TXL0	A0A096QUP7	Unknown	Unknown	1	205.367	58.7877	14.3652	0.921303	0.775952	1
A0A096T1H5	A0A096SQ65	Unknown	Unknown	1	233.197	67.8312	16.5714	0.964242	0.806374	1
A0A096TXL0	K7WFY7	Unknown	Unknown	1	205.367	58.7877	14.3652	0.966105	0.806374	1
A0A096Q6M9	A0A096S4T2	Unknown	Unknown	1	245.097	65.4867	9.74019	0.968249	0.741192	2
A0A096SYY8	A0A096TXL0	Unknown	Unknown	1	233.197	67.8312	16.5714	0.923266	0.775952	1
A0A096TEZ5	A0A096REC4	Unknown	Unknown	1	233.197	67.8312	16.5714	0.936667	0.775952	1
A0A096TAD6	A0A096TXL0	Unknown	Unknown	1	205.367	58.7877	14.3652	0.914042	0.806374	1
C0PDJ5	B4FAT6	Unknown	Unknown	1	205.367	58.7877	14.3652	0.930748	0.775952	1
B4FKJ9	A0A096PNV5	Unknown	Unknown	1	207.467	29.1632	4.37786	0.915101	0.943684	3
A0A096T8F3	B4FAT6	Unknown	Unknown	1	203.813	58.7871	14.4838	0.981875	0.806374	1
B4FSI4	A0A096S8Z3	Unknown	Unknown	1	216.54	62.9861	15.453	0.913182	0.793438	1
B8A0V0	C0PD25	Unknown	Unknown	1	202.104	58.8108	26.7551	0.943999	0.838964	1
K7UA08	A0A096T8F3	Unknown	Unknown	1	202.104	58.8108	26.7551	0.90077	0.838964	1
A0A096RK78	A0A096S4T2	Unknown	Unknown	1	247.55	60.6756	9.64157	0.967002	0.705382	2
A0A096PIZ0	A0A096TUZ9	Unknown	Unknown	1	205.367	58.7877	14.3652	0.906835	0.775952	1
A0A096QMU3	A0A096TXL0	Unknown	Unknown	1	205.367	58.7877	14.3652	0.921454	0.806374	1
B6SSB3	A0A096R2K9	Unknown	Unknown	1	216.54	62.9965	23.6104	0.921635	0.822446	1
A0A096QMU3	A0A096T7H2	Unknown	Unknown	1	202.104	58.8108	26.7551	0.92047	0.838964	1
A0A096SQ65	A0A096SMA1	Unknown	Unknown	1	233.197	67.8312	16.5714	0.970817	0.775952	1
B4FKJ9	C0PGF0	Unknown	Unknown	1	207.467	29.1859	4.38635	0.954635	0.950079	3
K7U287	A0A096Q420	Unknown	Unknown	1	205.367	58.7877	14.3652	0.933797	0.806374	1
A0A096RXQ0	A0A096REC4	Unknown	Unknown	1	233.197	67.8312	16.5714	0.920642	0.806374	1
A0A096QSK8	A0A096S8Z3	Unknown	Unknown	1	216.54	62.9965	22.0269	0.916875	0.793438	1
A0A096T2Y2	A0A096REC4	Unknown	Unknown	1	233.197	27.6127	13.2798	0.94534	0.806374	1
A0A096Q9J1	A0A096T9Z9	Unknown	Unknown	1	205.367	58.7877	14.3652	0.928924	0.793438	1
K7VDW1	B4FSI4	Unknown	Unknown	1	205.367	58.7877	14.3652	0.903861	0.775952	1
A0A096T1H5	B4FR77	Unknown	Unknown	1	233.197	67.8312	16.5714	0.927588	0.806374	1
K7VIE7	A0A096RXQ0	Unknown	Unknown	1	202.104	58.8108	26.7551	0.921724	0.838964	1
A0A096SLB8	A0A096TEZ9	Unknown	Unknown	1	216.54	62.9965	23.6104	0.919081	0.822446	1
A0A096ST28	A0A096TNX6	Unknown	Unknown	1	207.176	37.873	5.0639	0.949694	0.817355	2
A0A096RYM5	K7U077	Unknown	Unknown	1	216.54	62.9965	26.7551	0.920364	0.822446	1
A0A096R473	K7WFY7	Unknown	Unknown	1	202.104	58.8108	26.7551	0.919183	0.838964	1
A0A096PVI7	A0A096TXL0	Unknown	Unknown	1	205.367	58.7877	14.3652	0.926421	0.775952	1
B8A0V0	A0A096UHG1	Unknown	Unknown	1	216.54	62.9965	26.7551	0.972975	0.822446	1
K7VIE7	A0A096REC4	Unknown	Unknown	1	233.197	67.8312	16.5714	0.985127	0.806374	1
A0A096T9Z9	B4FAT6	Unknown	Unknown	1	205.367	58.7877	14.3652	0.923038	0.793438	1
A0A096SYY8	A0A096TP02	Unknown	Unknown	1	233.197	67.8312	16.5714	0.938041	0.806374	1
A0A096T1H5	K7TUZ0	Unknown	Unknown	1	202.104	58.8108	26.7551	0.979985	0.838964	1
A0A096PVI7	A0A096R2L0	Unknown	Unknown	1	205.367	58.7877	14.3652	0.910048	0.806374	1
A0A096UHX2	A0A096TEZ9	Unknown	Unknown	1	216.54	62.9965	23.6104	0.917506	0.822446	1
A0A096R9L3	A0A096TNX6	Unknown	Unknown	1	203.417	32.6387	5.26827	0.944873	0.824555	2
A0A096T8F3	A0A096R8K8	Unknown	Unknown	1	202.104	58.8059	26.7551	0.96684	0.822446	1
B4FR77	A0A096TAD6	Unknown	Unknown	1	233.197	67.8312	16.5714	0.909691	0.806374	1
A0A096TEZ8	A0A096S8Z3	Unknown	Unknown	1	216.54	62.9965	23.6104	0.923309	0.822446	1
C0P7U4	K7U077	Unknown	Unknown	1	216.54	62.9965	26.7551	0.978072	0.822446	1
A0A096TEZ5	K7VEQ9	Unknown	Unknown	1	233.197	67.8312	16.5714	0.913269	0.806374	1
K7TSD3	A0A096T7H2	Unknown	Unknown	1	202.104	58.8108	26.7551	0.92188	0.838964	1
A0A096TXL0	A0A096TK75	Unknown	Unknown	1	233.197	67.8312	16.5714	0.900693	0.775952	1
A0A096THZ8	A0A096TK75	Unknown	Unknown	1	233.197	67.8312	16.5714	0.91225	0.806374	1
B6SSB3	A0A096PIY9	Unknown	Unknown	1	233.197	67.8312	16.5714	0.912621	0.806374	1
A0A096T016	A0A096R2L0	Unknown	Unknown	1	202.104	58.8108	26.7551	0.948406	0.838964	1
A0A096TEZ8	C0PDJ5	Unknown	Unknown	1	205.367	58.7877	14.3652	0.917587	0.806374	1
K7VIE7	A0A096S8Z3	Unknown	Unknown	1	216.54	62.9965	26.7551	0.925304	0.822446	1
A0A096R2K9	A0A096R2I0	Unknown	Unknown	1	216.54	62.9965	22.0269	0.912948	0.793438	1
A0A096SQ65	A0A096UHX3	Unknown	Unknown	1	233.197	67.8312	16.5714	0.960331	0.775952	1
K7U077	K7TSG5	Unknown	Unknown	1	216.54	62.9965	22.0269	0.99949	0.793438	1
A0A096T8F3	K7TUZ0	Unknown	Unknown	1	202.104	58.8108	26.7551	0.971547	0.838964	1
C0P7U4	A0A096QUP7	Unknown	Unknown	1	203.813	58.7871	14.4838	0.916948	0.806374	1
B8A0V0	A0A096TEZ9	Unknown	Unknown	1	216.54	62.9965	26.7551	0.950432	0.822446	1
B8A0V0	A0A096TEZ8	Unknown	Unknown	1	202.104	58.8108	26.7551	0.951719	0.838964	1
B8A0V0	A0A096TEZ5	Unknown	Unknown	1	233.197	67.8312	16.5714	0.94447	0.806374	1
A0A096QUQ7	A0A096TAD6	Unknown	Unknown	1	216.54	62.9965	23.6104	0.929062	0.822446	1
A0A096Q420	A0A096SJ43	Unknown	Unknown	1	233.197	67.8312	16.5714	0.930247	0.775952	1
B4FWP6	A0A096S4T2	Unknown	Unknown	1	249.196	65.4867	9.74019	0.904633	0.741192	2
A0A096UIL0	A0A096S4T2	Unknown	Unknown	1	243.81	65.3971	9.64157	0.963484	0.705382	2
K7UL45	A0A096R2L0	Unknown	Unknown	1	205.367	58.7877	14.3652	0.929246	0.806374	1
B4FKJ9	A0A096QNE0	Unknown	Unknown	1	206.194	29.1304	1.66004	0.95549	0.893285	3
K7TSD3	K7U077	Unknown	Unknown	1	216.54	62.9965	26.7551	0.917868	0.822446	1
A0A096Q9J1	K7UD09	Unknown	Unknown	1	205.367	58.7877	14.3652	0.970637	0.793438	1
B8A0V0	A0A096TP02	Unknown	Unknown	1	202.104	58.8108	26.7551	0.935582	0.838964	1
A0A096T8F3	A0A096T8Z7	Unknown	Unknown	1	233.197	67.8312	16.5714	0.907584	0.806374	1
A0A096SQ65	C0PD25	Unknown	Unknown	1	233.197	67.8312	16.5714	0.985612	0.806374	1
A0A096S4T2	A0A096Q5N9	Unknown	Unknown	1	248.404	60.6733	9.64157	0.942957	0.703498	2
C0P7U4	K7WFY7	Unknown	Unknown	1	202.104	58.8108	26.7551	0.997281	0.838964	1
A0A096TZM4	A0A096SMP8	Unknown	Unknown	1	212.535	20.3535	1.70139	0.911704	0.883183	4
A0A096Q440	A0A096R473	Unknown	Unknown	1	202.104	58.8108	26.7551	0.910862	0.838964	1
A0A096SMA1	A0A096R2K9	Unknown	Unknown	1	233.197	67.8312	16.5714	0.945955	0.793438	1
A0A096PTX3	C0P4N9	Unknown	Unknown	1	216.54	62.9965	26.7551	0.914699	0.822446	1
A0A096RSI4	A0A096PIY9	Unknown	Unknown	1	233.197	67.8312	16.5714	0.913081	0.806374	1
A0A096SYY8	A0A096REC4	Unknown	Unknown	1	233.197	67.8312	16.5714	0.964003	0.775952	1
A0A096QMD4	K7TUZ0	Unknown	Unknown	1	202.104	58.8059	26.7551	0.921124	0.822446	1
A0A096SQ65	K7WFY7	Unknown	Unknown	1	233.197	67.8312	16.5714	0.992144	0.806374	1
A0A096RUJ4	A0A096TK75	Unknown	Unknown	1	233.197	67.8312	16.5714	0.938581	0.775952	1
A0A096T2Y2	A0A096QQH7	Unknown	Unknown	1	216.54	23.9548	23.9024	0.925671	0.838964	1
A0A096TS16	A0A096T9Z9	Unknown	Unknown	1	220.036	22.436	10.8501	0.930435	0.793438	1
A0A096TK75	A0A096PVF4	Unknown	Unknown	1	233.197	67.8312	16.5714	0.937527	0.806374	1
A0A096QLU1	A0A096S6S8	Unknown	Unknown	1	233.197	67.8312	16.5714	0.979842	0.806374	1
A0A096TEZ5	A0A096UHG1	Unknown	Unknown	1	233.197	67.8312	16.5714	0.934012	0.793438	1
A0A096SS51	K7WFY7	Unknown	Unknown	1	205.367	58.7877	14.3652	0.929144	0.806374	1
A0A096SQ65	A0A096T7H2	Unknown	Unknown	1	233.197	67.8312	16.5714	0.922642	0.806374	1
K7U7L8	B6THX4	Unknown	Unknown	1	205.367	58.7877	14.3652	0.989664	0.806374	1
A0A096PVI7	B4FAT6	Unknown	Unknown	1	205.367	58.7877	14.3652	0.909124	0.775952	1
A0A096PVI7	A0A096UHG1	Unknown	Unknown	1	216.54	62.9861	15.453	0.913761	0.793438	1
B6THX4	A0A096TEZ9	Unknown	Unknown	1	216.54	62.9965	23.6104	0.923519	0.822446	1
B6SQA3	A0A096UHG1	Unknown	Unknown	1	233.197	67.8312	16.5714	0.935212	0.793438	1
A0A096TS16	A0A096SJ43	Unknown	Unknown	1	233.197	27.6127	13.2798	0.903952	0.775952	1
A0A096SQ65	A0A096TEZ8	Unknown	Unknown	1	233.197	67.8312	16.5714	0.937309	0.806374	1
A0A096SQ65	A0A096TEZ9	Unknown	Unknown	1	233.197	67.8312	16.5714	0.938678	0.793438	1
A0A096TS16	A0A096QLU1	Unknown	Unknown	1	220.036	21.1162	10.2657	0.932798	0.806374	1
A0A096QMU3	B4FAT6	Unknown	Unknown	1	205.367	58.7877	14.3652	0.917593	0.806374	1
A0A096Q9J1	A0A096QUP7	Unknown	Unknown	1	205.367	58.7877	14.3652	0.926156	0.775952	1
B6SSB3	A0A096TK75	Unknown	Unknown	1	233.197	67.8312	16.5714	0.960969	0.806374	1
A0A096T016	A0A096TF01	Unknown	Unknown	1	216.54	62.9965	26.7551	0.907419	0.822446	1
A0A096QLU1	C0PDJ5	Unknown	Unknown	1	205.367	58.7877	14.3652	0.91921	0.806374	1
K7VDW1	B8A0V0	Unknown	Unknown	1	202.104	58.7871	14.4838	0.928636	0.806374	1
A0A096T016	A0A096UHG1	Unknown	Unknown	1	216.54	62.9965	26.7551	0.979622	0.822446	1
A0A096TP02	B4FAT6	Unknown	Unknown	1	205.367	58.7877	14.3652	0.913397	0.806374	1
B4FKJ9	K7UXS2	Unknown	Unknown	1	207.467	29.183	1.68486	0.937781	0.959232	3
A0A096SYY8	A0A096SPR6	Unknown	Unknown	1	233.197	67.8312	16.5714	0.910474	0.806374	1
K7U7L8	A0A096R8K8	Unknown	Unknown	1	205.367	58.7877	14.3652	0.983499	0.793438	1
A0A096T1H5	C0PDJ5	Unknown	Unknown	1	203.813	58.7871	14.4838	0.918854	0.806374	1
A0A096SS51	A0A096RUJ4	Unknown	Unknown	1	205.367	58.7877	14.3652	0.912211	0.775952	1
A0A096RYM5	B6THX4	Unknown	Unknown	1	202.104	58.8108	26.7551	0.908144	0.838964	1
A0A096RJE0	A0A096R2L0	Unknown	Unknown	1	205.367	58.7877	14.3652	0.949077	0.806374	1
B6SZ65	A0A096UHG1	Unknown	Unknown	1	216.54	62.9965	22.0269	0.917904	0.793438	1
A0A096QUQ7	B4FR77	Unknown	Unknown	1	233.197	67.8312	16.5714	0.948421	0.793438	1
A0A096Q420	A0A096TF01	Unknown	Unknown	1	216.54	62.9861	15.453	0.907581	0.793438	1
A0A096RP46	A0A096RHV4	Unknown	Unknown	1	216.54	62.9965	26.7551	0.995416	0.822446	1
B4FKJ9	A0A096QYQ7	Unknown	Unknown	1	205.704	29.1302	1.66004	0.965944	0.879786	3
A0A096RZU1	A0A096R2K9	Unknown	Unknown	1	216.54	62.9965	26.7551	0.906524	0.822446	1
A0A096Q420	A0A096QLU1	Unknown	Unknown	1	205.367	58.7877	14.3652	0.941304	0.806374	1
A0A096TF01	A0A096TK75	Unknown	Unknown	1	233.197	67.8312	16.5714	0.91705	0.793438	1
A0A096T016	A0A096SS51	Unknown	Unknown	1	203.813	58.7871	14.4838	0.937942	0.806374	1
A0A096R9L3	A0A096S4T2	Unknown	Unknown	1	242.766	65.4867	9.74019	0.985473	0.741192	2
C0P7U4	A0A096SM43	Unknown	Unknown	1	202.104	58.8108	26.7551	0.901576	0.838964	1
A0A096RP46	A0A096TUZ9	Unknown	Unknown	1	216.54	62.9861	15.453	0.955984	0.793438	1
A0A096SQ65	A0A096R8K8	Unknown	Unknown	1	233.197	67.8312	16.5714	0.973183	0.793438	1
B8A0V0	A0A096T6T2	Unknown	Unknown	1	202.104	58.8108	26.7551	0.930345	0.838964	1
A0A096SQ65	A0A096REC4	Unknown	Unknown	1	233.197	67.8312	16.5714	0.963292	0.775952	1
A0A096PIY9	B4FAT6	Unknown	Unknown	1	233.197	67.8312	16.5714	0.929248	0.775952	1
A0A096RSI4	A0A096T2Y2	Unknown	Unknown	1	216.54	21.1367	22.808	0.921109	0.838964	1
A0A096TFU3	A0A096S4T2	Unknown	Unknown	1	244.335	65.3742	9.64157	0.971643	0.691002	2
B4FSI4	A0A096TTH5	Unknown	Unknown	1	205.367	58.7877	14.3652	0.939527	0.806374	1
B7ZYZ7	A0A096S8Z3	Unknown	Unknown	1	216.54	62.9965	26.7551	0.92789	0.822446	1
A0A096TWP8	A0A096PVI7	Unknown	Unknown	1	203.813	58.7871	14.4838	0.906822	0.806374	1
A0A096PIZ0	K7TSD3	Unknown	Unknown	1	203.813	58.7871	14.4838	0.988455	0.806374	1
K7VIE7	A0A096PIY9	Unknown	Unknown	1	233.197	67.8312	16.5714	0.945484	0.806374	1
A0A096QUQ7	A0A096RJE0	Unknown	Unknown	1	216.54	62.9861	15.453	0.935625	0.793438	1
A0A096R8P2	A0A096S4T2	Unknown	Unknown	1	249.306	65.3995	9.64157	0.920426	0.705382	2
A0A096UHX3	A0A096R473	Unknown	Unknown	1	203.813	58.7871	14.4838	0.917471	0.806374	1
A0A096RP46	A0A096RZU1	Unknown	Unknown	1	216.54	62.9965	26.7551	0.957553	0.822446	1
A0A096SJ43	A0A096T2Y2	Unknown	Unknown	1	233.197	27.6127	13.2798	0.929957	0.806374	1
K7U4N2	A0A096RKG3	Unknown	Unknown	1	200.279	20.0856	1.53874	0.909968	0.884421	4
K7TSD3	B4FSI4	Unknown	Unknown	1	203.813	58.7871	14.4838	0.951067	0.806374	1
K7U7L8	K7U077	Unknown	Unknown	1	216.54	62.9861	15.453	0.958072	0.793438	1
A0A096T6N5	A0A096S4T2	Unknown	Unknown	1	246.373	60.6756	9.64157	0.953882	0.705382	2
A0A096PIZ1	A0A096S8Z3	Unknown	Unknown	1	216.54	62.9965	26.7551	0.939379	0.822446	1
A0A096PIZ1	A0A096R2I0	Unknown	Unknown	1	202.104	58.8059	26.7551	0.912019	0.822446	1
K7VIE7	B4FSI4	Unknown	Unknown	1	203.813	58.7871	14.4838	0.976141	0.806374	1
B4FKJ9	A0A096R2A0	Unknown	Unknown	1	203.95	29.13	1.66004	0.934428	0.879786	3
B6SZ65	A0A096R2K9	Unknown	Unknown	1	216.54	62.9965	22.0269	0.910931	0.793438	1
A0A096QDS5	A0A096Q440	Unknown	Unknown	1	233.197	67.8312	16.5714	0.927596	0.806374	1
K7VDW1	C0P4N9	Unknown	Unknown	1	216.54	62.9861	15.453	0.922221	0.793438	1
B8A0V0	A0A096T016	Unknown	Unknown	1	202.104	58.8108	26.7551	0.972632	0.838964	1
C0P7U4	B4FAT6	Unknown	Unknown	1	203.813	58.7871	14.4838	0.977896	0.806374	1
K7VZU8	A0A096TRL1	Unknown	Unknown	1	202.763	23.8042	1.1123	0.903147	0.888181	4
A0A096TEZ8	A0A096T2Y2	Unknown	Unknown	1	216.54	21.1367	22.808	0.942114	0.838964	1
A0A096Q440	A0A096T2Y2	Unknown	Unknown	1	216.54	21.1367	22.808	0.988974	0.838964	1
A0A096S8Z3	A0A096SPR6	Unknown	Unknown	1	216.54	62.9965	23.6104	0.917201	0.822446	1
A0A096T016	K7WFY7	Unknown	Unknown	1	202.104	58.8108	26.7551	0.990544	0.838964	1
B8A0V0	K7TSD3	Unknown	Unknown	1	202.104	58.8108	26.7551	0.974095	0.838964	1
A0A096UHX3	A0A096TEZ9	Unknown	Unknown	1	216.54	62.9861	15.453	0.904114	0.793438	1
B8A0V0	A0A096RSI4	Unknown	Unknown	1	202.104	58.8108	26.7551	0.93984	0.838964	1
A0A096PIZ0	A0A096PIZ1	Unknown	Unknown	1	203.813	58.7871	14.4838	0.999998	0.806374	1
K7VDW1	C0PDJ5	Unknown	Unknown	1	205.367	58.7877	14.3652	0.911555	0.775952	1
A0A096QMU3	A0A096SJ43	Unknown	Unknown	1	233.197	67.8312	16.5714	0.919485	0.806374	1
A0A096SMA1	A0A096T8F3	Unknown	Unknown	1	233.197	67.8312	16.5714	0.966816	0.806374	1
A0A096SYY8	K7WFY7	Unknown	Unknown	1	233.197	67.8312	16.5714	0.937217	0.806374	1
A0A096SQ65	A0A096QMU3	Unknown	Unknown	1	233.197	67.8312	16.5714	0.929684	0.806374	1
B8A0V0	A0A096TAD6	Unknown	Unknown	1	202.104	58.8108	26.7551	0.928158	0.838964	1
A0A096TEZ5	A0A096T2Y2	Unknown	Unknown	1	233.197	27.6127	13.2798	0.930051	0.806374	1
B7ZYZ7	A0A096T2Y2	Unknown	Unknown	1	216.54	23.9548	23.9024	0.921199	0.838964	1
A0A096TWP8	A0A096UHG1	Unknown	Unknown	1	216.54	62.9965	26.7551	0.942178	0.822446	1
A0A096Q9J1	B6THX4	Unknown	Unknown	1	205.367	58.7877	14.3652	0.916588	0.806374	1
B4FKJ9	A0A096SM86	Unknown	Unknown	1	210.084	29.1754	1.77063	0.908804	0.943684	3
K7U287	A0A096PIY9	Unknown	Unknown	1	233.197	67.8312	16.5714	0.901184	0.806374	1
K7VDW1	K7U7L8	Unknown	Unknown	1	205.367	58.7877	14.3652	0.9049	0.775952	1
A0A096QDS5	A0A096TK75	Unknown	Unknown	1	233.197	67.8312	16.5714	0.907941	0.775952	1
A0A096RXQ0	A0A096R9B1	Unknown	Unknown	1	205.367	58.7877	14.3652	0.941078	0.806374	1
A0A096SQ65	B6SSB3	Unknown	Unknown	1	233.197	67.8312	16.5714	0.92664	0.806374	1
A0A096SHS4	A0A096S4T2	Unknown	Unknown	1	239.754	60.6263	9.62909	0.910517	0.693889	2
A0A096QUQ7	A0A096TS16	Unknown	Unknown	1	218.371	25.6404	12.3966	0.944432	0.793438	1
B6SQA3	B6THX4	Unknown	Unknown	1	233.197	67.8312	16.5714	0.909876	0.806374	1
A0A096QDS5	A0A096TXL0	Unknown	Unknown	1	233.197	67.8312	16.5714	0.958811	0.775952	1
B4FKJ9	K7TXB0	Unknown	Unknown	1	203.95	29.0788	4.33632	0.921782	0.795335	3
A0A096QUQ7	A0A096T6T2	Unknown	Unknown	1	216.54	62.9965	23.6104	0.929153	0.822446	1
A0A096T1H5	K7TSG5	Unknown	Unknown	1	202.104	58.8059	26.7551	0.99194	0.822446	1
A0A096TP02	K7VEQ9	Unknown	Unknown	1	202.104	58.8108	26.7551	0.91117	0.838964	1
B6SZ65	K7U077	Unknown	Unknown	1	216.54	62.9965	22.0269	0.958932	0.793438	1
B4FKJ9	A0A096UDN9	Unknown	Unknown	1	201.607	29.133	4.33683	0.92529	0.876901	3
A0A096SS51	A0A096R2L0	Unknown	Unknown	1	205.367	58.7877	14.3652	0.934806	0.806374	1
K7VIE7	B6SSB3	Unknown	Unknown	1	202.104	58.8108	26.7551	0.901634	0.838964	1
A0A096R8K8	A0A096SJ43	Unknown	Unknown	1	233.197	67.8312	16.5714	0.969912	0.793438	1
A0A096SS51	A0A096RHV4	Unknown	Unknown	1	203.813	58.7871	14.4838	0.907689	0.806374	1
A0A096S6S8	K7WFY7	Unknown	Unknown	1	233.197	67.8312	16.5714	0.931503	0.806374	1
B4FSI4	A0A096T9Z9	Unknown	Unknown	1	205.367	58.7877	14.3652	0.956413	0.793438	1
A0A096RYM5	K7TSG5	Unknown	Unknown	1	202.104	58.8059	26.7551	0.919726	0.822446	1
A0A096T016	A0A096R8K8	Unknown	Unknown	1	202.104	58.8059	26.7551	0.97399	0.822446	1
A0A096QCU2	A0A096S4T2	Unknown	Unknown	1	247.818	65.4867	9.74019	0.918423	0.741192	2
A0A096RP46	A0A096QMX5	Unknown	Unknown	1	216.54	62.9965	22.0269	0.98457	0.793438	1
A0A096QUQ7	A0A096R8K8	Unknown	Unknown	1	216.54	62.9965	22.0269	0.912972	0.793438	1
A0A096T2Y2	B4FAT6	Unknown	Unknown	1	216.54	23.9311	11.5125	0.9323	0.806374	1
A0A096SQ65	A0A096T8F3	Unknown	Unknown	1	233.197	67.8312	16.5714	0.98381	0.806374	1
A0A096S2E8	A0A096SXI6	Unknown	Unknown	1	209.085	39.3973	5.35031	0.978842	0.828803	2
A0A096SQ65	A0A096TUZ9	Unknown	Unknown	1	233.197	67.8312	16.5714	0.9175	0.775952	1
A0A096PIZ0	K7VDW1	Unknown	Unknown	1	205.367	58.7877	14.3652	0.909805	0.775952	1
A0A096Q9J1	C0P4N9	Unknown	Unknown	1	216.54	62.9861	15.453	0.918538	0.793438	1
A0A096PIZ0	C0PD25	Unknown	Unknown	1	205.367	58.7877	14.3652	0.927085	0.806374	1
A0A096R8K8	A0A096PIY9	Unknown	Unknown	1	233.197	67.8312	16.5714	0.914969	0.793438	1
A0A096TEZ5	A0A096TEZ9	Unknown	Unknown	1	233.197	67.8312	16.5714	0.982464	0.793438	1
A0A096RP46	K7V8W3	Unknown	Unknown	1	233.197	67.8312	16.5714	0.973199	0.793438	1
K7VEQ9	K7WFY7	Unknown	Unknown	1	202.104	58.8108	26.7551	0.925287	0.838964	1
A0A096Q420	B4FAT6	Unknown	Unknown	1	205.367	58.7877	14.3652	0.915662	0.775952	1
A0A096TS16	A0A096T8F3	Unknown	Unknown	1	218.371	23.9311	11.6311	0.901026	0.806374	1
A0A096RJE0	A0A096S8Z3	Unknown	Unknown	1	216.54	62.9861	15.453	0.916314	0.793438	1
B6SZ65	A0A096T2Y2	Unknown	Unknown	1	216.54	22.4445	22.808	0.902883	0.822446	1
A0A096T016	K7U077	Unknown	Unknown	1	216.54	62.9965	26.7551	0.9704	0.822446	1
A0A096TTH5	A0A096TUZ9	Unknown	Unknown	1	205.367	58.7877	14.3652	0.920854	0.806374	1
A0A096SYY8	A0A096S8Z3	Unknown	Unknown	1	233.197	67.8312	16.5714	0.961164	0.793438	1
K7U7L8	A0A096T2Y2	Unknown	Unknown	1	216.54	23.9311	11.5125	0.945407	0.806374	1
A0A096PVI7	K7U077	Unknown	Unknown	1	216.54	62.9861	15.453	0.907499	0.793438	1
A0A096TUZ9	A0A096REC4	Unknown	Unknown	1	233.197	67.8312	16.5714	0.916629	0.775952	1
A0A096R8K8	A0A096TEZ9	Unknown	Unknown	1	216.54	62.9965	22.0269	0.902157	0.793438	1
A0A096PVF4	B4FAT6	Unknown	Unknown	1	205.367	58.7877	14.3652	0.995456	0.806374	1
A0A096SQ65	A0A096UHG1	Unknown	Unknown	1	233.197	67.8312	16.5714	0.983427	0.793438	1
C0P7U4	A0A096TK75	Unknown	Unknown	1	233.197	67.8312	16.5714	0.933072	0.806374	1
A0A096Q9J1	A0A096REC4	Unknown	Unknown	1	233.197	67.8312	16.5714	0.935905	0.775952	1
B6SZ65	A0A096SJ43	Unknown	Unknown	1	233.197	67.8312	16.5714	0.958584	0.793438	1
B8A0V0	A0A096QQH7	Unknown	Unknown	1	202.104	58.8108	26.7551	0.919194	0.838964	1
A0A096QMD4	A0A096TF01	Unknown	Unknown	1	216.54	62.9965	22.0269	0.918396	0.793438	1
A0A096TS16	A0A096S6S8	Unknown	Unknown	1	233.197	27.6127	13.2798	0.907771	0.775952	1
A0A096T1H5	A0A096SMA1	Unknown	Unknown	1	233.197	67.8312	16.5714	0.952458	0.806374	1
A0A096S8Z3	K7WFY7	Unknown	Unknown	1	216.54	62.9965	23.6104	0.921225	0.822446	1
A0A096SQ65	A0A096RXQ0	Unknown	Unknown	1	233.197	67.8312	16.5714	0.934994	0.806374	1
K7TUZ0	A0A096TEZ9	Unknown	Unknown	1	216.54	62.9965	26.7551	0.908168	0.822446	1
A0A096SYY8	A0A096PIY9	Unknown	Unknown	1	233.197	67.8312	16.5714	0.932197	0.775952	1
A0A096R2K9	A0A096T2Y2	Unknown	Unknown	1	216.54	25.6508	22.808	0.932599	0.822446	1
A0A096PTX3	A0A096SPR6	Unknown	Unknown	1	202.104	58.8108	26.7551	0.931146	0.838964	1
B4FSI4	K7VEQ9	Unknown	Unknown	1	203.813	58.7871	14.4838	0.915968	0.806374	1
A0A096PIZ0	A0A096TEZ8	Unknown	Unknown	1	205.367	58.7877	14.3652	0.914267	0.806374	1
B7ZYZ7	A0A096REC4	Unknown	Unknown	1	233.197	67.8312	16.5714	0.94309	0.806374	1
K7VIE7	C0P4N9	Unknown	Unknown	1	216.54	62.9965	26.7551	0.902729	0.822446	1
A0A096UHG1	K7U077	Unknown	Unknown	1	216.54	62.9965	22.0269	0.940044	0.793438	1
A0A096PIZ0	A0A096QMU3	Unknown	Unknown	1	205.367	58.7877	14.3652	0.905573	0.806374	1
A0A096Q420	A0A096TP02	Unknown	Unknown	1	205.367	58.7877	14.3652	0.900611	0.806374	1
A0A096QMU3	B4FJA8	Unknown	Unknown	1	216.54	62.9965	23.6104	0.903247	0.822446	1
A0A096QUQ7	A0A096R2L0	Unknown	Unknown	1	216.54	62.9965	23.6104	0.954238	0.822446	1
A0A096TF01	A0A096R2I0	Unknown	Unknown	1	216.54	62.9965	22.0269	0.951353	0.793438	1
K7VIE7	A0A096TK75	Unknown	Unknown	1	233.197	67.8312	16.5714	0.914594	0.806374	1
A0A096QSK8	A0A096QMX5	Unknown	Unknown	1	216.54	62.9965	22.0269	0.953143	0.793438	1
K7VIE7	A0A096Q420	Unknown	Unknown	1	203.813	58.7871	14.4838	0.943105	0.806374	1
K7TSD3	B6THX4	Unknown	Unknown	1	202.104	58.8108	26.7551	0.951702	0.838964	1
A0A096PIZ1	A0A096THZ8	Unknown	Unknown	1	202.104	58.8108	26.7551	0.919189	0.838964	1
A0A096U2N3	A0A096S4T2	Unknown	Unknown	1	246.373	65.3993	9.64157	0.960527	0.705382	2
K7U7L8	A0A096SPR6	Unknown	Unknown	1	205.367	58.7877	14.3652	0.918171	0.806374	1
A0A096T6T2	A0A096UHX3	Unknown	Unknown	1	205.367	58.7877	14.3652	0.903596	0.806374	1
C0P7U4	A0A096QMU3	Unknown	Unknown	1	202.104	58.8108	26.7551	0.91804	0.838964	1
A0A096QDS5	A0A096Q420	Unknown	Unknown	1	233.197	67.8312	16.5714	0.905566	0.775952	1
K7TSD3	A0A096Q440	Unknown	Unknown	1	202.104	58.8108	26.7551	0.90572	0.838964	1
C0PKP1	A0A096SMP8	Unknown	Unknown	1	224.028	20.864	2.76211	0.929634	0.877245	4
K7VIE7	A0A096R2I0	Unknown	Unknown	1	202.104	58.8059	26.7551	0.916487	0.822446	1
K7U7L8	A0A096SJ43	Unknown	Unknown	1	233.197	67.8312	16.5714	0.963333	0.775952	1
A0A096PIZ0	K7VEQ9	Unknown	Unknown	1	203.813	58.7871	14.4838	0.941823	0.806374	1
A0A096PIZ0	A0A096QUP7	Unknown	Unknown	1	205.367	58.7877	14.3652	0.939217	0.775952	1
A0A096QSK8	A0A096SS51	Unknown	Unknown	1	205.367	58.7877	14.3652	0.907166	0.793438	1
A0A096SMA1	A0A096R473	Unknown	Unknown	1	233.197	67.8312	16.5714	0.907309	0.806374	1
A0A096TWP8	A0A096Q440	Unknown	Unknown	1	202.104	58.8108	26.7551	0.935854	0.838964	1
A0A096PVI7	K7WFY7	Unknown	Unknown	1	205.367	58.7877	14.3652	0.920665	0.806374	1
A0A096T1H5	A0A096R2L0	Unknown	Unknown	1	202.104	58.8108	26.7551	0.917628	0.838964	1
A0A096TK75	A0A096QUP7	Unknown	Unknown	1	233.197	67.8312	16.5714	0.904338	0.775952	1
B6SQA3	A0A096S6S8	Unknown	Unknown	1	233.197	67.8312	16.5714	0.981409	0.775952	1
K7U7L8	A0A096TXL0	Unknown	Unknown	1	205.367	58.7877	14.3652	0.957329	0.775952	1
A0A096QDS5	B4FJA8	Unknown	Unknown	1	233.197	67.8312	16.5714	0.92741	0.793438	1
A0A096T1H5	A0A096RYM5	Unknown	Unknown	1	202.104	58.8108	26.7551	0.914462	0.838964	1
A0A096R2K9	A0A096PIY9	Unknown	Unknown	1	233.197	67.8312	16.5714	0.97144	0.793438	1
B6THX4	A0A096PIY9	Unknown	Unknown	1	233.197	67.8312	16.5714	0.935259	0.806374	1
B6THX4	A0A096QUP7	Unknown	Unknown	1	205.367	58.7877	14.3652	0.911651	0.806374	1
A0A096Q420	A0A096TXL0	Unknown	Unknown	1	205.367	58.7877	14.3652	0.941207	0.775952	1
A0A096R9B1	K7WFY7	Unknown	Unknown	1	205.367	58.7877	14.3652	0.912998	0.806374	1
A0A096RP46	K7VHJ5	Unknown	Unknown	1	233.197	67.8312	16.5714	0.97278	0.793438	1
A0A096TWP8	B4FAT6	Unknown	Unknown	1	203.813	58.7871	14.4838	0.997593	0.806374	1
A0A096TNX6	A0A096S4T2	Unknown	Unknown	1	249.196	65.4867	9.74019	0.93003	0.741192	2
K7UD09	A0A096S6S8	Unknown	Unknown	1	233.197	67.8312	16.5714	0.904963	0.793438	1
B8A0V0	B4FR77	Unknown	Unknown	1	233.197	67.8312	16.5714	0.93908	0.806374	1
A0A096TWP8	A0A096S6S8	Unknown	Unknown	1	233.197	67.8312	16.5714	0.918771	0.806374	1
A0A096R8K8	A0A096SS51	Unknown	Unknown	1	205.367	58.7877	14.3652	0.916051	0.793438	1
B4FSI4	A0A096R2I0	Unknown	Unknown	1	205.367	58.7877	14.3652	0.90149	0.793438	1
A0A096SMA1	B6SZ65	Unknown	Unknown	1	233.197	67.8312	16.5714	0.965096	0.793438	1
A0A096QUQ7	A0A096R2K9	Unknown	Unknown	1	216.54	62.9965	22.0269	0.958667	0.793438	1
B7ZYZ7	K7WFY7	Unknown	Unknown	1	202.104	58.8108	26.7551	0.914286	0.838964	1
A0A096TF01	A0A096REC4	Unknown	Unknown	1	233.197	67.8312	16.5714	0.914649	0.793438	1
A0A096R6H4	A0A096S4T2	Unknown	Unknown	1	245.341	65.3995	9.64157	0.905171	0.705382	2
B8A0V0	A0A096SPR6	Unknown	Unknown	1	202.104	58.8108	26.7551	0.928703	0.838964	1
B7ZYZ7	K7VEQ9	Unknown	Unknown	1	202.104	58.8108	26.7551	0.987874	0.838964	1
A0A096TTH5	B4FAT6	Unknown	Unknown	1	205.367	58.7877	14.3652	0.928758	0.806374	1
B8A0V0	A0A096T9Z9	Unknown	Unknown	1	202.104	58.8059	26.7551	0.977462	0.822446	1
A0A096QMD4	A0A096SMA1	Unknown	Unknown	1	233.197	67.8312	16.5714	0.909305	0.793438	1
K7TUZ0	B4FR77	Unknown	Unknown	1	233.197	67.8312	16.5714	0.936859	0.806374	1
B4FSI4	A0A096R473	Unknown	Unknown	1	203.813	58.7871	14.4838	0.922004	0.806374	1
A0A096T9Z9	A0A096SJ43	Unknown	Unknown	1	233.197	67.8312	16.5714	0.941125	0.793438	1
A0A096UHG1	A0A096R8K8	Unknown	Unknown	1	216.54	62.9965	22.0269	0.949394	0.793438	1
K7VEQ9	A0A096TXL0	Unknown	Unknown	1	203.813	58.7871	14.4838	0.914348	0.806374	1
A0A096T9Z9	A0A096PIY9	Unknown	Unknown	1	233.197	67.8312	16.5714	0.988715	0.793438	1
A0A096Q440	A0A096UHX3	Unknown	Unknown	1	205.367	58.7877	14.3652	0.950606	0.806374	1
A0A096RZN1	K7TUC0	Unknown	Unknown	1	205.746	36.6392	4.95018	0.922102	0.817841	2
A0A096QMU3	A0A096TEZ9	Unknown	Unknown	1	216.54	62.9965	23.6104	0.925472	0.822446	1
K7VDW1	K7VEQ9	Unknown	Unknown	1	202.104	58.7871	14.4838	0.907041	0.806374	1
A0A096QLU1	A0A096SJ43	Unknown	Unknown	1	233.197	67.8312	16.5714	0.904156	0.806374	1
A0A096TAD6	A0A096SJ43	Unknown	Unknown	1	233.197	67.8312	16.5714	0.923459	0.806374	1
K7VIE7	A0A096R8K8	Unknown	Unknown	1	202.104	58.8059	26.7551	0.962134	0.822446	1
A0A096PIY9	A0A096SPR6	Unknown	Unknown	1	233.197	67.8312	16.5714	0.90807	0.806374	1
A0A096Q420	B6THX4	Unknown	Unknown	1	205.367	58.7877	14.3652	0.939388	0.806374	1
A0A096Q420	A0A096UHG1	Unknown	Unknown	1	216.54	62.9861	15.453	0.960452	0.793438	1
A0A096QUQ7	A0A096Q420	Unknown	Unknown	1	216.54	62.9861	15.453	0.934353	0.793438	1
C0PD25	A0A096TK75	Unknown	Unknown	1	233.197	67.8312	16.5714	0.916351	0.806374	1
A0A096PIZ0	A0A096TTH5	Unknown	Unknown	1	205.367	58.7877	14.3652	0.984157	0.806374	1
A0A096TK75	A0A096UHX3	Unknown	Unknown	1	233.197	67.8312	16.5714	0.901342	0.775952	1
B4FKJ9	A0A096UFL5	Unknown	Unknown	1	207.467	29.1601	1.67429	0.926594	0.943684	3
B4FKJ9	A0A096UFL6	Unknown	Unknown	1	207.467	29.1601	1.67429	0.933412	0.943684	3
A0A096QUQ7	K7VEQ9	Unknown	Unknown	1	216.54	62.9965	26.7551	0.915793	0.822446	1
K7TSG5	B4FAT6	Unknown	Unknown	1	205.367	58.7877	14.3652	0.999263	0.793438	1
A0A096T1H5	A0A096R8K8	Unknown	Unknown	1	202.104	58.8059	26.7551	0.959623	0.822446	1
C0PD25	A0A096TXL0	Unknown	Unknown	1	205.367	58.7877	14.3652	0.967719	0.806374	1
K7UD09	A0A096SS51	Unknown	Unknown	1	205.367	58.7877	14.3652	0.923585	0.793438	1
K7UA08	A0A096TEZ5	Unknown	Unknown	1	233.197	67.8312	16.5714	0.931889	0.806374	1
A0A096SJ43	A0A096QQH7	Unknown	Unknown	1	233.197	67.8312	16.5714	0.906607	0.806374	1
B7ZYZ7	A0A096QUP7	Unknown	Unknown	1	203.813	58.7871	14.4838	0.929764	0.806374	1
A0A096Q440	A0A096SJ43	Unknown	Unknown	1	233.197	67.8312	16.5714	0.942458	0.806374	1
A0A096T016	A0A096R473	Unknown	Unknown	1	202.104	58.8108	26.7551	0.916447	0.838964	1
A0A096SQ65	A0A096TXL0	Unknown	Unknown	1	233.197	67.8312	16.5714	0.972983	0.775952	1
A0A096T8Z7	A0A096REC4	Unknown	Unknown	1	233.197	67.8312	16.5714	0.928738	0.775952	1
A0A096T8F3	A0A096SJ43	Unknown	Unknown	1	233.197	67.8312	16.5714	0.981825	0.806374	1
A0A096TEZ5	A0A096SJ43	Unknown	Unknown	1	233.197	67.8312	16.5714	0.900575	0.775952	1
B8A0V0	A0A096TF01	Unknown	Unknown	1	216.54	62.9965	26.7551	0.922107	0.822446	1
A0A096RJN1	C0P460	Unknown	Unknown	1	208.858	41.7436	5.41569	0.923161	0.807152	2
A0A096SS51	C0PDJ5	Unknown	Unknown	1	205.367	58.7877	14.3652	0.926078	0.775952	1
B8A0V0	A0A096S8Z3	Unknown	Unknown	1	216.54	62.9965	26.7551	0.942487	0.822446	1
A0A096SYY8	A0A096T9Z9	Unknown	Unknown	1	233.197	67.8312	16.5714	0.945768	0.793438	1
A0A096T8F3	K7U077	Unknown	Unknown	1	216.54	62.9965	26.7551	0.980919	0.822446	1
A0A096TEZ8	A0A096SS51	Unknown	Unknown	1	205.367	58.7877	14.3652	0.936598	0.806374	1
B4FKJ9	A0A096TLE2	Unknown	Unknown	1	207.467	29.1601	1.67429	0.901278	0.943684	3
C0P7U4	A0A096TXL0	Unknown	Unknown	1	203.813	58.7871	14.4838	0.967628	0.806374	1
A0A096T016	C0PDJ5	Unknown	Unknown	1	203.813	58.7871	14.4838	0.946908	0.806374	1
K7U077	A0A096S6S8	Unknown	Unknown	1	233.197	67.8312	16.5714	0.919912	0.793438	1
A0A096THZ8	A0A096UHG1	Unknown	Unknown	1	216.54	62.9965	26.7551	0.906496	0.822446	1
A0A096PIZ0	C0P4N9	Unknown	Unknown	1	216.54	62.9861	15.453	0.912997	0.793438	1
A0A096TXL0	A0A096SPR6	Unknown	Unknown	1	205.367	58.7877	14.3652	0.912808	0.806374	1
A0A096ST28	A0A096S4T2	Unknown	Unknown	1	242.743	65.4845	9.74019	0.927993	0.739509	2
C0PD25	A0A096SJ43	Unknown	Unknown	1	233.197	67.8312	16.5714	0.981563	0.806374	1
K7VIE7	A0A096R2K9	Unknown	Unknown	1	216.54	62.9965	26.7551	0.948304	0.822446	1
A0A096R2K9	B4FR77	Unknown	Unknown	1	233.197	67.8312	16.5714	0.937053	0.793438	1
A0A096RJE0	A0A096QMU3	Unknown	Unknown	1	205.367	58.7877	14.3652	0.9011	0.806374	1
A0A096Q9J1	A0A096TXL0	Unknown	Unknown	1	205.367	58.7877	14.3652	0.921354	0.775952	1
K7U7L8	A0A096QUP7	Unknown	Unknown	1	205.367	58.7877	14.3652	0.91622	0.775952	1
A0A096RJE0	A0A096SQ65	Unknown	Unknown	1	233.197	67.8312	16.5714	0.928019	0.775952	1
C0PKP1	C4J5U7	Unknown	Unknown	1	216.668	20.7162	1.64368	0.957347	0.8722	4
A0A096Q440	A0A096S8Z3	Unknown	Unknown	1	216.54	62.9965	23.6104	0.965236	0.822446	1
A0A096SJ43	A0A096TF01	Unknown	Unknown	1	233.197	67.8312	16.5714	0.908617	0.793438	1
K7VIE7	B4FAT6	Unknown	Unknown	1	203.813	58.7871	14.4838	0.949857	0.806374	1
K7UA08	K7TSD3	Unknown	Unknown	1	202.104	58.8108	26.7551	0.911721	0.838964	1
K7VDW1	A0A096T2Y2	Unknown	Unknown	1	216.54	22.4355	10.7967	0.908579	0.806374	1
A0A096T8F3	C0PD25	Unknown	Unknown	1	202.104	58.8108	26.7551	0.998567	0.838964	1
K7TUZ0	A0A096QUP7	Unknown	Unknown	1	203.813	58.7871	14.4838	0.929734	0.806374	1
B8A0V0	A0A096T2Y2	Unknown	Unknown	1	216.54	23.9548	23.9024	0.940851	0.838964	1
A0A096T2Y2	K7WFY7	Unknown	Unknown	1	216.54	21.1367	22.808	0.936116	0.838964	1
A0A096S8Z3	A0A096TTH5	Unknown	Unknown	1	216.54	62.9965	23.6104	0.953411	0.822446	1
B6SZ65	A0A096PIY9	Unknown	Unknown	1	233.197	67.8312	16.5714	0.904614	0.793438	1
A0A096T6T2	A0A096REC4	Unknown	Unknown	1	233.197	67.8312	16.5714	0.926759	0.806374	1
A0A096SJ43	B4FAT6	Unknown	Unknown	1	233.197	67.8312	16.5714	0.994939	0.775952	1
K7TUZ0	A0A096TK75	Unknown	Unknown	1	233.197	67.8312	16.5714	0.945847	0.806374	1
A0A096SQ65	K7VEQ9	Unknown	Unknown	1	233.197	67.8312	16.5714	0.931534	0.806374	1
A0A096T6T2	C0P4N9	Unknown	Unknown	1	216.54	62.9965	23.6104	0.90137	0.822446	1
A0A096SYY8	A0A096QUP7	Unknown	Unknown	1	233.197	67.8312	16.5714	0.963144	0.775952	1
A0A096PVI7	A0A096RXQ0	Unknown	Unknown	1	205.367	58.7877	14.3652	0.980346	0.806374	1
A0A096PIZ0	A0A096TS16	Unknown	Unknown	1	220.036	23.9317	11.5125	0.919451	0.775952	1
A0A096T016	A0A096UHX3	Unknown	Unknown	1	203.813	58.7871	14.4838	0.951038	0.806374	1
B7ZYZ7	A0A096SJ43	Unknown	Unknown	1	233.197	67.8312	16.5714	0.910643	0.806374	1
A0A096Q420	A0A096TEZ8	Unknown	Unknown	1	205.367	58.7877	14.3652	0.916532	0.806374	1
A0A096Q420	A0A096TEZ9	Unknown	Unknown	1	216.54	62.9861	15.453	0.919168	0.793438	1
K7VDW1	A0A096S8Z3	Unknown	Unknown	1	216.54	62.9861	15.453	0.917743	0.793438	1
K7TUZ0	A0A096TTH5	Unknown	Unknown	1	202.104	58.8108	26.7551	0.954867	0.838964	1
A0A096Q6M9	A0A096S2E8	Unknown	Unknown	1	201.591	38.9529	5.222	0.979915	0.820128	2
K7UL45	K7WFY7	Unknown	Unknown	1	205.367	58.7877	14.3652	0.913535	0.806374	1
A0A096UHG1	A0A096TTH5	Unknown	Unknown	1	216.54	62.9965	23.6104	0.953455	0.822446	1
K7VEQ9	A0A096SJ43	Unknown	Unknown	1	233.197	67.8312	16.5714	0.922469	0.806374	1
A0A096UHG1	B4FAT6	Unknown	Unknown	1	216.54	62.9861	15.453	0.942159	0.793438	1
A0A096RZU1	A0A096TF01	Unknown	Unknown	1	216.54	62.9965	26.7551	0.903929	0.822446	1
K7U7L8	K7UD09	Unknown	Unknown	1	205.367	58.7877	14.3652	0.918919	0.793438	1
A0A096PIZ1	K7U287	Unknown	Unknown	1	202.104	58.8108	26.7551	0.900486	0.838964	1
A0A096PVF4	A0A096TEZ9	Unknown	Unknown	1	216.54	62.9965	23.6104	0.905752	0.822446	1
A0A096SYY8	A0A096PIZ0	Unknown	Unknown	1	233.197	67.8312	16.5714	0.932887	0.775952	1
A0A096SYY8	A0A096PIZ1	Unknown	Unknown	1	233.197	67.8312	16.5714	0.932929	0.806374	1
A0A096Q420	K7U077	Unknown	Unknown	1	216.54	62.9861	15.453	0.913621	0.793438	1
B4FSI4	A0A096R2K9	Unknown	Unknown	1	216.54	62.9861	15.453	0.941876	0.793438	1
A0A096Q9J1	A0A096TEZ9	Unknown	Unknown	1	216.54	62.9861	15.453	0.980632	0.793438	1
B4FKJ9	A0A0B4J312	Unknown	Unknown	1	207.467	29.1632	4.37786	0.912182	0.943684	3
A0A096SYY8	A0A096RJE0	Unknown	Unknown	1	233.197	67.8312	16.5714	0.903364	0.775952	1
A0A096QUQ7	A0A096R2I0	Unknown	Unknown	1	216.54	62.9965	22.0269	0.929207	0.793438	1
K7TSD3	A0A096TTH5	Unknown	Unknown	1	202.104	58.8108	26.7551	0.975011	0.838964	1
A0A096PTX3	A0A096SJ43	Unknown	Unknown	1	233.197	67.8312	16.5714	0.974946	0.806374	1
K7TSD3	A0A096S6S8	Unknown	Unknown	1	233.197	67.8312	16.5714	0.919476	0.806374	1
K7TSD3	A0A096PIY9	Unknown	Unknown	1	233.197	67.8312	16.5714	0.988454	0.806374	1
K7VDW1	A0A096TEZ9	Unknown	Unknown	1	216.54	62.9861	15.453	0.917263	0.793438	1
A0A096T1H5	A0A096TP02	Unknown	Unknown	1	202.104	58.8108	26.7551	0.901105	0.838964	1
K7TSD3	A0A096T9Z9	Unknown	Unknown	1	202.104	58.8059	26.7551	0.998307	0.822446	1
A0A096SS51	A0A096QUP7	Unknown	Unknown	1	205.367	58.7877	14.3652	0.953821	0.775952	1
A0A096Q420	A0A096RXQ0	Unknown	Unknown	1	205.367	58.7877	14.3652	0.946494	0.806374	1
C0P4N9	A0A096REC4	Unknown	Unknown	1	233.197	67.8312	16.5714	0.900743	0.793438	1
A0A096TWP8	B4FR77	Unknown	Unknown	1	233.197	67.8312	16.5714	0.935067	0.806374	1
A0A096T1H5	A0A096T9Z9	Unknown	Unknown	1	202.104	58.8059	26.7551	0.909933	0.822446	1
A0A096TWP8	K7TSG5	Unknown	Unknown	1	202.104	58.8059	26.7551	0.996491	0.822446	1
A0A096RJE0	A0A096QUP7	Unknown	Unknown	1	205.367	58.7877	14.3652	0.916318	0.775952	1
A0A096TEZ8	C0P4N9	Unknown	Unknown	1	216.54	62.9965	23.6104	0.910225	0.822446	1
B8A0V0	K7UL45	Unknown	Unknown	1	203.813	58.7871	14.4838	0.913598	0.806374	1
A0A096R2K9	A0A096QQH7	Unknown	Unknown	1	216.54	62.9965	26.7551	0.929106	0.822446	1
A0A0B4J344	K7TUC0	Unknown	Unknown	1	200.946	35.8282	4.72857	0.904541	0.819117	2
A0A096SYY8	A0A096QUQ7	Unknown	Unknown	1	233.197	67.8312	16.5714	0.955483	0.793438	1
A0A096TS16	A0A096T8Z7	Unknown	Unknown	1	233.197	27.6127	13.2798	0.979365	0.775952	1
A0A096SQ65	B4FAT6	Unknown	Unknown	1	233.197	67.8312	16.5714	0.973738	0.775952	1
A0A096SQ65	A0A096QUP7	Unknown	Unknown	1	233.197	67.8312	16.5714	0.941348	0.775952	1
B4FSI4	B6THX4	Unknown	Unknown	1	205.367	58.7877	14.3652	0.995035	0.806374	1
A0A096QMD4	K7TSD3	Unknown	Unknown	1	202.104	58.8059	26.7551	0.949247	0.822446	1
A0A096TF01	A0A096R2L0	Unknown	Unknown	1	216.54	62.9965	23.6104	0.942583	0.822446	1
A0A096Q440	A0A096QQH7	Unknown	Unknown	1	202.104	58.8108	26.7551	0.926216	0.838964	1
B6SQA3	A0A096PIY9	Unknown	Unknown	1	233.197	67.8312	16.5714	0.913368	0.775952	1
A0A096SQ65	K7UD09	Unknown	Unknown	1	233.197	67.8312	16.5714	0.936637	0.793438	1
B4FAT6	A0A096R9B1	Unknown	Unknown	1	205.367	58.7877	14.3652	0.929701	0.775952	1
A0A096PIP9	A0A096S4T2	Unknown	Unknown	1	246.751	65.3993	9.64157	0.92876	0.705382	2
A0A096SMA1	A0A096R2L0	Unknown	Unknown	1	233.197	67.8312	16.5714	0.940974	0.806374	1
A0A096TXL0	A0A096SJ43	Unknown	Unknown	1	233.197	67.8312	16.5714	0.959774	0.775952	1
A0A096TS16	B4FJA8	Unknown	Unknown	1	218.371	25.6404	12.3966	0.906554	0.793438	1
A0A096T9Z9	K7U077	Unknown	Unknown	1	216.54	62.9965	22.0269	0.922301	0.793438	1
A0A096SPR6	A0A096TEZ9	Unknown	Unknown	1	216.54	62.9965	23.6104	0.981818	0.822446	1
A0A096PIZ0	A0A096TXL0	Unknown	Unknown	1	205.367	58.7877	14.3652	0.936626	0.775952	1
K7VIE7	K7WFY7	Unknown	Unknown	1	202.104	58.8108	26.7551	0.967873	0.838964	1
A0A096TP02	A0A096TK75	Unknown	Unknown	1	233.197	67.8312	16.5714	0.947964	0.806374	1
K7TSD3	A0A096R8K8	Unknown	Unknown	1	202.104	58.8059	26.7551	0.927269	0.822446	1
A0A096RXQ0	A0A096S6S8	Unknown	Unknown	1	233.197	67.8312	16.5714	0.980355	0.806374	1
A0A096RZN1	A0A096RJN1	Unknown	Unknown	1	215.424	41.3381	5.45939	0.951727	0.811019	2
K7VDW1	A0A096QUP7	Unknown	Unknown	1	205.367	58.7877	14.3652	0.917948	0.775952	1
A0A096SYY8	A0A096RZU1	Unknown	Unknown	1	233.197	67.8312	16.5714	0.902478	0.806374	1
A0A096RH49	A0A096TK75	Unknown	Unknown	1	233.197	67.8312	16.5714	0.939088	0.793438	1
A0A096THZ8	A0A096PIY9	Unknown	Unknown	1	233.197	67.8312	16.5714	0.918698	0.806374	1
B4FSI4	A0A096R2L0	Unknown	Unknown	1	205.367	58.7877	14.3652	0.937384	0.806374	1
A0A096Q420	A0A096SS51	Unknown	Unknown	1	205.367	58.7877	14.3652	0.904558	0.775952	1
A0A096TK75	B4FAT6	Unknown	Unknown	1	233.197	67.8312	16.5714	0.915928	0.775952	1
A0A096T8F3	K7UD09	Unknown	Unknown	1	202.104	58.8059	26.7551	0.90974	0.822446	1
B4FJA8	C0PD25	Unknown	Unknown	1	216.54	62.9965	23.6104	0.906903	0.822446	1
A0A096TTH5	A0A096SS51	Unknown	Unknown	1	205.367	58.7877	14.3652	0.940347	0.806374	1
A0A096T8F3	A0A096TP02	Unknown	Unknown	1	202.104	58.8108	26.7551	0.910379	0.838964	1
A0A096Q440	B4FAT6	Unknown	Unknown	1	205.367	58.7877	14.3652	0.944672	0.806374	1
A0A096S8Z3	A0A096REC4	Unknown	Unknown	1	233.197	67.8312	16.5714	0.933044	0.793438	1
A0A096QUQ7	A0A096TEZ9	Unknown	Unknown	1	216.54	62.9965	22.0269	0.948143	0.793438	1
A0A096QUQ7	A0A096TEZ8	Unknown	Unknown	1	216.54	62.9965	23.6104	0.947578	0.822446	1
A0A096SMA1	C0PD25	Unknown	Unknown	1	233.197	67.8312	16.5714	0.965997	0.806374	1
A0A096QSK8	A0A096R2K9	Unknown	Unknown	1	216.54	62.9965	22.0269	0.907985	0.793438	1
A0A096TXL0	B4FAT6	Unknown	Unknown	1	205.367	58.7877	14.3652	0.956031	0.775952	1
A0A096T2Y2	A0A096TEZ9	Unknown	Unknown	1	216.54	25.6508	22.808	0.939064	0.822446	1
A0A096TEZ5	C0P4N9	Unknown	Unknown	1	233.197	67.8312	16.5714	0.948004	0.793438	1
C0PG23	A0A096TZM4	Unknown	Unknown	1	202.165	20.3308	1.61334	0.935815	0.876911	4
A0A096Q420	B4FSI4	Unknown	Unknown	1	205.367	58.7877	14.3652	0.948626	0.775952	1
A0A096SQ65	A0A096TAD6	Unknown	Unknown	1	233.197	67.8312	16.5714	0.927386	0.806374	1
A0A096RZN1	A0A096Q6M9	Unknown	Unknown	1	201.268	37.554	5.15778	0.931645	0.813707	2
A0A096TEZ9	A0A096R473	Unknown	Unknown	1	216.54	62.9965	26.7551	0.907252	0.822446	1
A0A096QDS5	K7TSG5	Unknown	Unknown	1	233.197	67.8312	16.5714	0.976108	0.793438	1
K7VHJ5	A0A096REC4	Unknown	Unknown	1	233.197	67.8312	16.5714	0.922399	0.775952	1
B4FR77	A0A096S6S8	Unknown	Unknown	1	233.197	67.8312	16.5714	0.919826	0.775952	1
A0A096SQ65	A0A096R473	Unknown	Unknown	1	233.197	67.8312	16.5714	0.917639	0.806374	1
A0A096RZU1	A0A096R2L0	Unknown	Unknown	1	202.104	58.8108	26.7551	0.903021	0.838964	1
K7TUZ0	A0A096T6T2	Unknown	Unknown	1	202.104	58.8108	26.7551	0.921536	0.838964	1
A0A096RJE0	K7UA08	Unknown	Unknown	1	203.813	58.7871	14.4838	0.929087	0.806374	1
A0A096SMA1	A0A096QUP7	Unknown	Unknown	1	233.197	67.8312	16.5714	0.918729	0.775952	1
A0A096T1H5	B4FAT6	Unknown	Unknown	1	203.813	58.7871	14.4838	0.995364	0.806374	1
A0A096SMA1	A0A096REC4	Unknown	Unknown	1	233.197	67.8312	16.5714	0.933407	0.775952	1
A0A096SMA1	B4FSI4	Unknown	Unknown	1	233.197	67.8312	16.5714	0.962198	0.775952	1
A0A096RSI4	A0A096S6S8	Unknown	Unknown	1	233.197	67.8312	16.5714	0.908953	0.806374	1
B4FKJ9	B7ZX89	Unknown	Unknown	1	207.467	29.1601	1.67429	0.94163	0.943684	3
C0P7U4	A0A096PIY9	Unknown	Unknown	1	233.197	67.8312	16.5714	0.943247	0.806374	1
A0A096Q420	A0A096TTH5	Unknown	Unknown	1	205.367	58.7877	14.3652	0.960926	0.806374	1
A0A096S6S8	B4FAT6	Unknown	Unknown	1	233.197	67.8312	16.5714	0.921051	0.775952	1
B4FKJ9	A0A096U554	Unknown	Unknown	1	207.467	29.186	4.38635	0.912327	0.959232	3
K7VIE7	A0A096SJ43	Unknown	Unknown	1	233.197	67.8312	16.5714	0.952148	0.806374	1
K7VDW1	K7UL45	Unknown	Unknown	1	205.367	58.7877	14.3652	0.91985	0.775952	1
B4FSI4	A0A096R8K8	Unknown	Unknown	1	205.367	58.7877	14.3652	0.977833	0.793438	1
A0A096RJE0	K7WFY7	Unknown	Unknown	1	205.367	58.7877	14.3652	0.912826	0.806374	1
B6SQA3	A0A096TAD6	Unknown	Unknown	1	233.197	67.8312	16.5714	0.941759	0.806374	1
A0A096SS51	A0A096T2Y2	Unknown	Unknown	1	216.54	23.9311	11.5125	0.926836	0.806374	1
A0A096T6T2	A0A096T2Y2	Unknown	Unknown	1	216.54	21.1367	22.808	0.910453	0.838964	1
A0A096T9Z9	A0A096QQH7	Unknown	Unknown	1	202.104	58.8059	26.7551	0.918548	0.822446	1
A0A096T016	B6THX4	Unknown	Unknown	1	202.104	58.8108	26.7551	0.992016	0.838964	1
K7UA08	K7U287	Unknown	Unknown	1	202.104	58.8108	26.7551	0.997318	0.838964	1
B6SSB3	A0A096UHG1	Unknown	Unknown	1	216.54	62.9965	23.6104	0.929225	0.822446	1
A0A096TS16	A0A096S8Z3	Unknown	Unknown	1	218.371	25.6404	12.3966	0.929206	0.793438	1
B4FSI4	A0A096R9B1	Unknown	Unknown	1	205.367	58.7877	14.3652	0.934132	0.775952	1
A0A096Q9J1	A0A096RXQ0	Unknown	Unknown	1	205.367	58.7877	14.3652	0.930994	0.806374	1
A0A096S8Z3	A0A096PIY9	Unknown	Unknown	1	233.197	67.8312	16.5714	0.939335	0.793438	1
A0A096SYY8	A0A096THZ8	Unknown	Unknown	1	233.197	67.8312	16.5714	0.94311	0.806374	1
A0A096T016	A0A096T2Y2	Unknown	Unknown	1	216.54	23.9548	23.9024	0.954287	0.838964	1
K7TSD3	A0A096TEZ9	Unknown	Unknown	1	216.54	62.9965	26.7551	0.927395	0.822446	1
A0A096TS16	A0A096RSI4	Unknown	Unknown	1	220.036	21.1162	10.2657	0.998818	0.806374	1
A0A096QMD4	A0A096T8F3	Unknown	Unknown	1	202.104	58.8059	26.7551	0.900296	0.822446	1
A0A096S8Z3	A0A096TXL0	Unknown	Unknown	1	216.54	62.9861	15.453	0.920764	0.793438	1
A0A096TET8	A0A096S4T2	Unknown	Unknown	1	241.569	60.3497	9.64157	0.944715	0.678275	2
B7ZYZ7	A0A096RXQ0	Unknown	Unknown	1	202.104	58.8108	26.7551	0.907754	0.838964	1
B4FSI4	K7UD09	Unknown	Unknown	1	205.367	58.7877	14.3652	0.908729	0.793438	1
K7VIE7	A0A096R2L0	Unknown	Unknown	1	202.104	58.8108	26.7551	0.944363	0.838964	1
A0A096PIZ0	A0A096SS51	Unknown	Unknown	1	205.367	58.7877	14.3652	0.921637	0.775952	1
A0A096T016	A0A096RXQ0	Unknown	Unknown	1	202.104	58.8108	26.7551	0.927045	0.838964	1
K7U077	A0A096T2Y2	Unknown	Unknown	1	216.54	25.6508	22.808	0.931652	0.822446	1
A0A096Q9J1	A0A096S8Z3	Unknown	Unknown	1	216.54	62.9861	15.453	0.925768	0.793438	1
B6SZ65	B4FAT6	Unknown	Unknown	1	205.367	58.7877	14.3652	0.958179	0.793438	1
A0A096T1H5	A0A096R2K9	Unknown	Unknown	1	216.54	62.9965	26.7551	0.922663	0.822446	1
A0A096RZU1	A0A096TTH5	Unknown	Unknown	1	202.104	58.8108	26.7551	0.901152	0.838964	1
A0A096QMU3	A0A096T2Y2	Unknown	Unknown	1	216.54	21.1367	22.808	0.934913	0.838964	1
A0A096T8Z7	A0A096TEZ9	Unknown	Unknown	1	233.197	67.8312	16.5714	0.991895	0.793438	1
K7TUZ0	K7WFY7	Unknown	Unknown	1	202.104	58.8108	26.7551	0.986429	0.838964	1
A0A096QUQ7	A0A096TK75	Unknown	Unknown	1	233.197	67.8312	16.5714	0.905475	0.793438	1
A0A096T1H5	A0A096UHG1	Unknown	Unknown	1	216.54	62.9965	26.7551	0.932404	0.822446	1
K7VEQ9	A0A096TTH5	Unknown	Unknown	1	202.104	58.8108	26.7551	0.944791	0.838964	1
B4FSI4	A0A096RXQ0	Unknown	Unknown	1	205.367	58.7877	14.3652	0.927888	0.806374	1
B4FSI4	A0A096REC4	Unknown	Unknown	1	233.197	67.8312	16.5714	0.95494	0.775952	1
B6THX4	A0A096TK75	Unknown	Unknown	1	233.197	67.8312	16.5714	0.926588	0.806374	1
C0PD25	A0A096PIY9	Unknown	Unknown	1	233.197	67.8312	16.5714	0.926881	0.806374	1
K7VHJ5	A0A096RHV4	Unknown	Unknown	1	233.197	67.8312	16.5714	0.978943	0.806374	1
A0A096PTX3	A0A096R2I0	Unknown	Unknown	1	202.104	58.8059	26.7551	0.913018	0.822446	1
A0A096SYY8	A0A096RUJ4	Unknown	Unknown	1	233.197	67.8312	16.5714	0.918497	0.775952	1
B8A0V0	B7ZYZ7	Unknown	Unknown	1	202.104	58.8108	26.7551	0.940644	0.838964	1
A0A096T016	A0A096REC4	Unknown	Unknown	1	233.197	67.8312	16.5714	0.97068	0.806374	1
K7TSD3	A0A096SPR6	Unknown	Unknown	1	202.104	58.8108	26.7551	0.910846	0.838964	1
B8A0V0	B4FSI4	Unknown	Unknown	1	203.813	58.7871	14.4838	0.958609	0.806374	1
A0A096REC4	A0A096R2L0	Unknown	Unknown	1	233.197	67.8312	16.5714	0.955112	0.806374	1
A0A096QDS5	B4FAT6	Unknown	Unknown	1	233.197	67.8312	16.5714	0.974044	0.775952	1
A0A096TIE6	A0A096R473	Unknown	Unknown	1	233.197	67.8312	16.5714	0.917813	0.806374	1
A0A096UHG1	A0A096SM43	Unknown	Unknown	1	216.54	62.9965	26.7551	0.91249	0.822446	1
K7TSD3	A0A096T6T2	Unknown	Unknown	1	202.104	58.8108	26.7551	0.921593	0.838964	1
A0A096SMA1	A0A096QMU3	Unknown	Unknown	1	233.197	67.8312	16.5714	0.911499	0.806374	1
A0A096REC4	A0A096TEZ9	Unknown	Unknown	1	233.197	67.8312	16.5714	0.94856	0.793438	1
A0A096RHV4	A0A096QMX5	Unknown	Unknown	1	216.54	62.9965	26.7551	0.981228	0.822446	1
A0A096UHX2	B4FAT6	Unknown	Unknown	1	205.367	58.7877	14.3652	0.957546	0.806374	1
K7U7L8	A0A096TP02	Unknown	Unknown	1	205.367	58.7877	14.3652	0.932173	0.806374	1
B4FR77	K7TSG5	Unknown	Unknown	1	233.197	67.8312	16.5714	0.940797	0.793438	1
A0A096QMU3	B4FSI4	Unknown	Unknown	1	205.367	58.7877	14.3652	0.916408	0.806374	1
A0A096SQ65	K7VHJ5	Unknown	Unknown	1	233.197	67.8312	16.5714	0.905579	0.775952	1
A0A096UHG1	A0A096SS51	Unknown	Unknown	1	216.54	62.9861	15.453	0.929549	0.793438	1
K7VIE7	A0A096S6S8	Unknown	Unknown	1	233.197	67.8312	16.5714	0.918008	0.806374	1
A0A096TP02	A0A096SJ43	Unknown	Unknown	1	233.197	67.8312	16.5714	0.934812	0.806374	1
A0A096RZN1	A0A096S4F1	Unknown	Unknown	1	204.635	36.6341	5.13089	0.936431	0.824157	2
A0A096QMD4	A0A096TXL0	Unknown	Unknown	1	205.367	58.7877	14.3652	0.910461	0.793438	1
A0A096R8K8	B4FAT6	Unknown	Unknown	1	205.367	58.7877	14.3652	0.966305	0.793438	1
K7TSD3	C0PDJ5	Unknown	Unknown	1	203.813	58.7871	14.4838	0.988166	0.806374	1
A0A096T6T2	A0A096UHG1	Unknown	Unknown	1	216.54	62.9965	23.6104	0.915861	0.822446	1
K7TUZ0	A0A096TXL0	Unknown	Unknown	1	203.813	58.7871	14.4838	0.955445	0.806374	1
A0A096SMA1	A0A096TXL0	Unknown	Unknown	1	233.197	67.8312	16.5714	0.99771	0.775952	1
A0A096RZN1	A0A0B4J344	Unknown	Unknown	1	202.258	36.6422	5.11464	0.90474	0.819942	2
A0A096PVI7	C0P4N9	Unknown	Unknown	1	216.54	62.9861	15.453	0.983523	0.793438	1
A0A096UHG1	A0A096TEZ9	Unknown	Unknown	1	216.54	62.9965	22.0269	0.933127	0.793438	1
A0A096T2Y2	A0A096SPR6	Unknown	Unknown	1	216.54	21.1367	22.808	0.938125	0.838964	1
K7V1R8	A0A096S4T2	Unknown	Unknown	1	248.818	65.3995	9.64157	0.959351	0.705382	2
A0A096RYM5	B4FAT6	Unknown	Unknown	1	203.813	58.7871	14.4838	0.920438	0.806374	1
A0A096R2K9	A0A096TAD6	Unknown	Unknown	1	216.54	62.9965	23.6104	0.9622	0.822446	1
B8A0V0	A0A096T8Z7	Unknown	Unknown	1	233.197	67.8312	16.5714	0.940933	0.806374	1
A0A096T6T2	A0A096QQH7	Unknown	Unknown	1	202.104	58.8108	26.7551	0.963617	0.838964	1
A0A096Q420	A0A096REC4	Unknown	Unknown	1	233.197	67.8312	16.5714	0.940092	0.775952	1
A0A096PTX3	A0A096RXQ0	Unknown	Unknown	1	202.104	58.8108	26.7551	0.926991	0.838964	1
A0A096T016	A0A096S8Z3	Unknown	Unknown	1	216.54	62.9965	26.7551	0.926117	0.822446	1
A0A096RZU1	A0A096QMX5	Unknown	Unknown	1	216.54	62.9965	26.7551	0.973388	0.822446	1
B6THX4	B4FAT6	Unknown	Unknown	1	205.367	58.7877	14.3652	0.976343	0.806374	1
B4FSI4	A0A096SS51	Unknown	Unknown	1	205.367	58.7877	14.3652	0.917018	0.775952	1
A0A096T9Z9	K7UL45	Unknown	Unknown	1	205.367	58.7877	14.3652	0.928019	0.793438	1
A0A096Q9J1	A0A096TTH5	Unknown	Unknown	1	205.367	58.7877	14.3652	0.943659	0.806374	1
C0P7U4	A0A096SJ43	Unknown	Unknown	1	233.197	67.8312	16.5714	0.983088	0.806374	1
A0A096QLU1	A0A096TF01	Unknown	Unknown	1	216.54	62.9965	23.6104	0.914644	0.822446	1
B7ZYZ7	A0A096R2L0	Unknown	Unknown	1	202.104	58.8108	26.7551	0.946496	0.838964	1
A0A096SXI6	A0A096S4T2	Unknown	Unknown	1	245.341	65.4867	9.74019	0.968951	0.741192	2
K7V9J4	A0A096S4T2	Unknown	Unknown	1	244.736	65.4867	9.74019	0.975709	0.741192	2
A0A096T1H5	A0A096Q420	Unknown	Unknown	1	203.813	58.7871	14.4838	0.905715	0.806374	1
K7VHJ5	A0A096R2K9	Unknown	Unknown	1	233.197	67.8312	16.5714	0.923465	0.793438	1
A0A096R2K9	A0A096T6T2	Unknown	Unknown	1	216.54	62.9965	23.6104	0.932218	0.822446	1
A0A096TXL0	A0A096PIY9	Unknown	Unknown	1	233.197	67.8312	16.5714	0.936402	0.775952	1
K7TSD3	B4FAT6	Unknown	Unknown	1	203.813	58.7871	14.4838	0.918877	0.806374	1
B8A0V0	B4FAT6	Unknown	Unknown	1	203.813	58.7871	14.4838	0.919928	0.806374	1
A0A096RJE0	A0A096REC4	Unknown	Unknown	1	233.197	67.8312	16.5714	0.91963	0.775952	1
A0A096TNX6	A0A096RZN1	Unknown	Unknown	1	205.085	36.6422	5.11464	0.9645	0.819633	2
K7U7L8	A0A096RUJ4	Unknown	Unknown	1	205.367	58.7877	14.3652	0.91557	0.775952	1
A0A096UHG1	A0A096TK75	Unknown	Unknown	1	233.197	67.8312	16.5714	0.944364	0.793438	1
A0A096QMD4	A0A096S8Z3	Unknown	Unknown	1	216.54	62.9965	22.0269	0.95435	0.793438	1
A0A096QLU1	A0A096PIY9	Unknown	Unknown	1	233.197	67.8312	16.5714	0.919962	0.806374	1
A0A096T016	K7TSG5	Unknown	Unknown	1	202.104	58.8059	26.7551	0.973698	0.822446	1
A0A096PVF4	A0A096REC4	Unknown	Unknown	1	233.197	67.8312	16.5714	0.93757	0.806374	1
A0A096T1H5	A0A096SJ43	Unknown	Unknown	1	233.197	67.8312	16.5714	0.992418	0.806374	1
A0A096T8F3	B4FR77	Unknown	Unknown	1	233.197	67.8312	16.5714	0.9455	0.806374	1
C0PD25	A0A096TEZ9	Unknown	Unknown	1	216.54	62.9965	23.6104	0.909271	0.822446	1
A0A096SMA1	A0A096R9B1	Unknown	Unknown	1	233.197	67.8312	16.5714	0.928357	0.775952	1
B8A0V0	A0A096S6S8	Unknown	Unknown	1	233.197	67.8312	16.5714	0.905952	0.806374	1
K7U287	A0A096TEZ9	Unknown	Unknown	1	216.54	62.9965	23.6104	0.903855	0.822446	1
A0A096SQ65	A0A096SM43	Unknown	Unknown	1	233.197	67.8312	16.5714	0.906174	0.806374	1
A0A096TXL0	A0A096S6S8	Unknown	Unknown	1	233.197	67.8312	16.5714	0.937301	0.775952	1
A0A096RUJ4	A0A096SM43	Unknown	Unknown	1	203.813	58.7871	14.4838	0.969712	0.806374	1
B8A0V0	A0A096PIY9	Unknown	Unknown	1	233.197	67.8312	16.5714	0.961206	0.806374	1
A0A096RKG3	K7VWH1	Unknown	Unknown	1	210.209	20.0467	1.54521	0.908187	0.882004	4
A0A096TEZ8	A0A096TEZ5	Unknown	Unknown	1	233.197	67.8312	16.5714	0.979601	0.806374	1
B4FJA8	K7U077	Unknown	Unknown	1	216.54	62.9965	22.0269	0.925767	0.793438	1
A0A096TWP8	A0A096T2Y2	Unknown	Unknown	1	216.54	23.9548	23.9024	0.921842	0.838964	1
A0A0B4J313	A0A096SMP8	Unknown	Unknown	1	222.129	20.4701	1.50983	0.934157	0.881293	4
A0A096T9Z9	A0A096T2Y2	Unknown	Unknown	1	216.54	22.4445	22.808	0.929593	0.822446	1
K7U7L8	A0A096T6T2	Unknown	Unknown	1	205.367	58.7877	14.3652	0.909867	0.806374	1
A0A096PIZ0	A0A096SQ65	Unknown	Unknown	1	233.197	67.8312	16.5714	0.954372	0.775952	1
A0A096TNX6	A0A0B4J344	Unknown	Unknown	1	200.321	35.5019	4.94507	0.902397	0.824869	2
A0A096SMA1	A0A096T2Y2	Unknown	Unknown	1	233.197	27.6127	13.2798	0.940825	0.806374	1
B8A0V0	K7V8W3	Unknown	Unknown	1	233.197	67.8312	16.5714	0.90549	0.806374	1
A0A096PIZ0	B4FSI4	Unknown	Unknown	1	205.367	58.7877	14.3652	0.941719	0.775952	1
A0A096SYY8	A0A096TTH5	Unknown	Unknown	1	233.197	67.8312	16.5714	0.941697	0.806374	1
A0A096TNX6	A0A096S2E8	Unknown	Unknown	1	211.815	39.021	5.35031	0.922182	0.828803	2
B4FR77	A0A096UHG1	Unknown	Unknown	1	233.197	67.8312	16.5714	0.930218	0.793438	1
A0A096SQ65	A0A096QLU1	Unknown	Unknown	1	233.197	67.8312	16.5714	0.932178	0.806374	1
B4FR77	A0A096T9Z9	Unknown	Unknown	1	233.197	67.8312	16.5714	0.929489	0.793438	1
K7TSD3	A0A096SJ43	Unknown	Unknown	1	233.197	67.8312	16.5714	0.940295	0.806374	1
A0A096R2K9	A0A096S8Z3	Unknown	Unknown	1	216.54	62.9965	22.0269	0.959939	0.793438	1
A0A096T8F3	A0A096TEZ8	Unknown	Unknown	1	202.104	58.8108	26.7551	0.905606	0.838964	1
A0A096T8F3	A0A096TEZ9	Unknown	Unknown	1	216.54	62.9965	26.7551	0.906863	0.822446	1
A0A096T8F3	A0A096TEZ5	Unknown	Unknown	1	233.197	67.8312	16.5714	0.906029	0.806374	1
K7TSD3	K7VEQ9	Unknown	Unknown	1	202.104	58.8108	26.7551	0.936053	0.838964	1
A0A096SMA1	K7UD09	Unknown	Unknown	1	233.197	67.8312	16.5714	0.919189	0.793438	1
A0A096R9L3	A0A096S2E8	Unknown	Unknown	1	206.554	33.9735	5.34982	0.984288	0.822657	2
C4IZ62	K7UYS0	Unknown	Unknown	1	216.385	35.6797	5.49792	0.999904	0.812068
A0A096TEZ5	A0A096UHX3	Unknown	Unknown	1	233.197	67.8312	16.5714	0.903224	0.775952	1
A0A096T8F3	A0A096Q420	Unknown	Unknown	1	203.813	58.7871	14.4838	0.940311	0.806374	1
B4FSI4	A0A096QUP7	Unknown	Unknown	1	205.367	58.7877	14.3652	0.913751	0.775952	1
A0A096QUQ7	A0A096Q440	Unknown	Unknown	1	216.54	62.9965	23.6104	0.973292	0.822446	1
A0A096T8F3	C0P4N9	Unknown	Unknown	1	216.54	62.9965	26.7551	0.916209	0.822446	1
A0A096PIZ1	A0A096PIY9	Unknown	Unknown	1	233.197	67.8312	16.5714	0.999979	0.806374	1
A0A096SS51	A0A096REC4	Unknown	Unknown	1	233.197	67.8312	16.5714	0.959035	0.775952	1
A0A096QUQ7	A0A096T9Z9	Unknown	Unknown	1	216.54	62.9965	22.0269	0.946628	0.793438	1
A0A096SJ43	A0A096RXQ0	Unknown	Unknown	1	233.197	67.8312	16.5714	0.907622	0.806374	1
A0A096S8Z3	A0A096T9Z9	Unknown	Unknown	1	216.54	62.9965	22.0269	0.929849	0.793438	1
B4FSI4	A0A096T7H2	Unknown	Unknown	1	203.813	58.7871	14.4838	0.910388	0.806374	1
A0A096SMA1	A0A096PVI7	Unknown	Unknown	1	233.197	67.8312	16.5714	0.933908	0.775952	1
A0A096Q420	C0P4N9	Unknown	Unknown	1	216.54	62.9861	15.453	0.941257	0.793438	1
B4FSI4	K7U077	Unknown	Unknown	1	216.54	62.9861	15.453	0.979507	0.793438	1
B4FAT6	A0A096R2L0	Unknown	Unknown	1	205.367	58.7877	14.3652	0.92836	0.806374	1
A0A096Q420	A0A096R2I0	Unknown	Unknown	1	205.367	58.7877	14.3652	0.901315	0.793438	1
A0A096THZ8	A0A096RUJ4	Unknown	Unknown	1	203.813	58.7871	14.4838	0.91633	0.806374	1
A0A096QLU1	B4FSI4	Unknown	Unknown	1	205.367	58.7877	14.3652	0.921516	0.806374	1
K7UD09	A0A096PIY9	Unknown	Unknown	1	233.197	67.8312	16.5714	0.908041	0.793438	1
A0A096PTX3	A0A096R8K8	Unknown	Unknown	1	202.104	58.8059	26.7551	0.967284	0.822446	1
A0A096Q9J1	A0A096R2L0	Unknown	Unknown	1	205.367	58.7877	14.3652	0.953947	0.806374	1
A0A096PIZ0	A0A096T2Y2	Unknown	Unknown	1	216.54	23.9311	11.5125	0.918022	0.806374	1
A0A096T1H5	A0A096T2Y2	Unknown	Unknown	1	216.54	23.9548	23.9024	0.909079	0.838964	1
A0A096T9Z9	A0A096T8Z7	Unknown	Unknown	1	233.197	67.8312	16.5714	0.930977	0.793438	1
A0A096T2Y2	A0A096S6S8	Unknown	Unknown	1	233.197	27.6127	13.2798	0.901976	0.806374	1
K7TSD3	A0A096S8Z3	Unknown	Unknown	1	216.54	62.9965	26.7551	0.92819	0.822446	1
A0A096Q420	A0A096T7H2	Unknown	Unknown	1	203.813	58.7871	14.4838	0.903408	0.806374	1
B6SZ65	A0A096Q420	Unknown	Unknown	1	205.367	58.7877	14.3652	0.912235	0.793438	1
A0A096QUQ7	A0A096PIZ1	Unknown	Unknown	1	216.54	62.9965	26.7551	0.940256	0.822446	1
A0A096TIE6	K7WFY7	Unknown	Unknown	1	233.197	67.8312	16.5714	0.945391	0.806374	1
C0PDJ5	K7WFY7	Unknown	Unknown	1	205.367	58.7877	14.3652	0.947853	0.806374	1
K7TUZ0	A0A096RUJ4	Unknown	Unknown	1	203.813	58.7871	14.4838	0.912737	0.806374	1
A0A096R2K9	A0A096TF01	Unknown	Unknown	1	216.54	62.9965	22.0269	0.929692	0.793438	1
A0A096SS51	A0A096TEZ9	Unknown	Unknown	1	216.54	62.9861	15.453	0.935074	0.793438	1
B8A0V0	A0A096QUP7	Unknown	Unknown	1	203.813	58.7871	14.4838	0.943571	0.806374	1
A0A096T016	A0A096QQH7	Unknown	Unknown	1	202.104	58.8108	26.7551	0.912421	0.838964	1
A0A096S6S8	A0A096R2L0	Unknown	Unknown	1	233.197	67.8312	16.5714	0.917526	0.806374	1
A0A096QUQ7	C0PDJ5	Unknown	Unknown	1	216.54	62.9861	15.453	0.942301	0.793438	1
A0A096TNH4	A0A096S4T2	Unknown	Unknown	1	246.444	60.6732	9.65278	0.931591	0.705382	2
A0A096T7H2	A0A096TTH5	Unknown	Unknown	1	202.104	58.8108	26.7551	0.936736	0.838964	1
A0A096SQ65	K7U287	Unknown	Unknown	1	233.197	67.8312	16.5714	0.913786	0.806374	1
A0A096T8F3	B4FSI4	Unknown	Unknown	1	203.813	58.7871	14.4838	0.98759	0.806374	1
K7VIE7	A0A096TEZ9	Unknown	Unknown	1	216.54	62.9965	26.7551	0.940141	0.822446	1
K7VIE7	A0A096TEZ8	Unknown	Unknown	1	202.104	58.8108	26.7551	0.944455	0.838964	1
A0A096SV81	A0A096R473	Unknown	Unknown	1	233.197	67.8312	16.5714	0.989121	0.806374	1
A0A096TP02	A0A096PIY9	Unknown	Unknown	1	233.197	67.8312	16.5714	0.929117	0.806374	1
B6SSB3	A0A096SJ43	Unknown	Unknown	1	233.197	67.8312	16.5714	0.920516	0.806374	1
A0A096SQ65	A0A096T2Y2	Unknown	Unknown	1	233.197	27.6127	13.2798	0.951791	0.806374	1
A0A096T8F3	A0A096UHG1	Unknown	Unknown	1	216.54	62.9965	26.7551	0.967045	0.822446	1
A0A096SXC6	A0A096UHX3	Unknown	Unknown	1	205.367	58.7877	14.3652	0.933733	0.806374	1
A0A096SMA1	A0A096TS16	Unknown	Unknown	1	233.197	27.6127	13.2798	0.91165	0.775952	1
A0A096TS16	A0A096SS51	Unknown	Unknown	1	220.036	23.9317	11.5125	0.934416	0.775952	1
A0A096PTX3	A0A096SS51	Unknown	Unknown	1	203.813	58.7871	14.4838	0.936724	0.806374	1
A0A096Q440	K7U077	Unknown	Unknown	1	216.54	62.9965	23.6104	0.944569	0.822446	1
A0A096T2Y2	C0PDJ5	Unknown	Unknown	1	216.54	23.9311	11.5125	0.921151	0.806374	1
B4FKJ9	A0A096S8B2	Unknown	Unknown	1	207.467	29.1601	1.67429	0.949741	0.943684	3
B4FKJ9	A0A096S8B1	Unknown	Unknown	1	207.467	29.183	1.68486	0.94997	0.959232	3
A0A096SJ43	A0A096R473	Unknown	Unknown	1	233.197	67.8312	16.5714	0.93624	0.806374	1
K7VDW1	A0A096TXL0	Unknown	Unknown	1	205.367	58.7877	14.3652	0.927501	0.775952	1
A0A096T9Z9	A0A096S6S8	Unknown	Unknown	1	233.197	67.8312	16.5714	0.917426	0.793438	1
A0A096T016	A0A096TK75	Unknown	Unknown	1	233.197	67.8312	16.5714	0.933413	0.806374	1
A0A096TWP8	K7U077	Unknown	Unknown	1	216.54	62.9965	26.7551	0.997928	0.822446	1
A0A096T1H5	A0A096Q440	Unknown	Unknown	1	202.104	58.8108	26.7551	0.925599	0.838964	1
B4FAT6	A0A096R473	Unknown	Unknown	1	203.813	58.7871	14.4838	0.94087	0.806374	1
A0A096T016	A0A096QUP7	Unknown	Unknown	1	203.813	58.7871	14.4838	0.927763	0.806374	1
A0A096PTX3	B4FAT6	Unknown	Unknown	1	203.813	58.7871	14.4838	0.970722	0.806374	1
A0A096UHG1	A0A096REC4	Unknown	Unknown	1	233.197	67.8312	16.5714	0.961508	0.793438	1
A0A096PTX3	A0A096TXL0	Unknown	Unknown	1	203.813	58.7871	14.4838	0.965921	0.806374	1
A0A096PIZ0	B8A0V0	Unknown	Unknown	1	203.813	58.7871	14.4838	0.961765	0.806374	1
A0A096SQ65	A0A096R2L0	Unknown	Unknown	1	233.197	67.8312	16.5714	0.961662	0.806374	1
A0A096Q420	A0A096QQH7	Unknown	Unknown	1	203.813	58.7871	14.4838	0.909138	0.806374	1
A0A096S4T2	C0P460	Unknown	Unknown	1	244.996	65.4867	9.74019	0.907002	0.739509	2
A0A096QMD4	A0A096QQH7	Unknown	Unknown	1	202.104	58.8059	26.7551	0.964799	0.822446	1
A0A096PPY5	A0A096RZN1	Unknown	Unknown	1	205.135	36.6387	4.95018	0.913191	0.817982	2
A0A096T6T2	A0A096TK75	Unknown	Unknown	1	233.197	67.8312	16.5714	0.919777	0.806374	1
A0A096THZ8	A0A096SJ43	Unknown	Unknown	1	233.197	67.8312	16.5714	0.901358	0.806374	1
K7TSD3	C0P4N9	Unknown	Unknown	1	216.54	62.9965	26.7551	0.933409	0.822446	1
A0A096SQ65	A0A096SS51	Unknown	Unknown	1	233.197	67.8312	16.5714	0.936568	0.775952	1
A0A096R2K9	A0A096UHG1	Unknown	Unknown	1	216.54	62.9965	22.0269	0.95934	0.793438	1
K7UA08	A0A096RXQ0	Unknown	Unknown	1	202.104	58.8108	26.7551	0.991746	0.838964	1
K7VIE7	A0A096Q440	Unknown	Unknown	1	202.104	58.8108	26.7551	0.956061	0.838964	1
K7USZ8	A0A096UDN9	Unknown	Unknown	1	202.708	34.946	2.26518	0.920552	0.869008	3
A0A096ST28	A0A096RZN1	Unknown	Unknown	1	202.08	37.8576	5.0639	0.9151	0.811718	2
A0A096T016	A0A096RUJ4	Unknown	Unknown	1	203.813	58.7871	14.4838	0.911063	0.806374	1
A0A096R2K9	A0A096S6S8	Unknown	Unknown	1	233.197	67.8312	16.5714	0.904219	0.793438	1
A0A096RJE0	K7VDW1	Unknown	Unknown	1	205.367	58.7877	14.3652	0.918779	0.775952	1
B8A0V0	A0A096UHX3	Unknown	Unknown	1	203.813	58.7871	14.4838	0.930912	0.806374	1
A0A096PVI7	A0A096SJ43	Unknown	Unknown	1	233.197	67.8312	16.5714	0.91421	0.775952	1
A0A096QMD4	B8A0V0	Unknown	Unknown	1	202.104	58.8059	26.7551	0.92823	0.822446	1
B8A0V0	K7U077	Unknown	Unknown	1	216.54	62.9965	26.7551	0.920167	0.822446	1
K7U077	B4FAT6	Unknown	Unknown	1	216.54	62.9861	15.453	0.999689	0.793438	1
A0A096TS16	A0A096REC4	Unknown	Unknown	1	233.197	27.6127	13.2798	0.942917	0.775952	1
K7VEQ9	A0A096T9Z9	Unknown	Unknown	1	202.104	58.8059	26.7551	0.938503	0.822446	1
K7U7L8	K7VEQ9	Unknown	Unknown	1	203.813	58.7871	14.4838	0.923	0.806374	1
A0A096Q420	K7WFY7	Unknown	Unknown	1	205.367	58.7877	14.3652	0.944504	0.806374	1
K7U7L8	K7WFY7	Unknown	Unknown	1	205.367	58.7877	14.3652	0.986513	0.806374	1
B7ZYZ7	A0A096R2I0	Unknown	Unknown	1	202.104	58.8059	26.7551	0.958151	0.822446	1
A0A096SQ65	B6SZ65	Unknown	Unknown	1	233.197	67.8312	16.5714	0.95316	0.793438	1
B4FSI4	A0A096QQH7	Unknown	Unknown	1	203.813	58.7871	14.4838	0.902949	0.806374	1
A0A096T8F3	A0A096Q440	Unknown	Unknown	1	202.104	58.8108	26.7551	0.920559	0.838964	1
B7ZYZ7	A0A096SS51	Unknown	Unknown	1	203.813	58.7871	14.4838	0.905816	0.806374	1
A0A096SMA1	K7TUZ0	Unknown	Unknown	1	233.197	67.8312	16.5714	0.952304	0.806374	1
A0A096PTX3	A0A096REC4	Unknown	Unknown	1	233.197	67.8312	16.5714	0.969364	0.806374	1
A0A096QMD4	C0PDJ5	Unknown	Unknown	1	205.367	58.7877	14.3652	0.956504	0.793438	1
A0A096T2Y2	A0A096PIY9	Unknown	Unknown	1	233.197	27.6127	13.2798	0.917243	0.806374	1
A0A0B4J313	C0PKP1	Unknown	Unknown	1	217.89	20.6579	1.33812	0.959963	0.871542	4
A0A096S8Z3	A0A096R2I0	Unknown	Unknown	1	216.54	62.9965	22.0269	0.919391	0.793438	1
A0A096PIZ0	A0A096UHG1	Unknown	Unknown	1	216.54	62.9861	15.453	0.953904	0.793438	1
A0A096T016	K7VEQ9	Unknown	Unknown	1	202.104	58.8108	26.7551	0.925358	0.838964	1
K7VIE7	A0A096SPR6	Unknown	Unknown	1	202.104	58.8108	26.7551	0.928958	0.838964	1
A0A096QMD4	A0A096REC4	Unknown	Unknown	1	233.197	67.8312	16.5714	0.916803	0.793438	1
A0A096PIY9	A0A096QUP7	Unknown	Unknown	1	233.197	67.8312	16.5714	0.939085	0.775952	1
B6THX4	A0A096S6S8	Unknown	Unknown	1	233.197	67.8312	16.5714	0.934279	0.806374	1
A0A096SMA1	A0A096SS51	Unknown	Unknown	1	233.197	67.8312	16.5714	0.906565	0.775952	1
A0A096RJE0	A0A096TXL0	Unknown	Unknown	1	205.367	58.7877	14.3652	0.91417	0.775952	1
K7U7L8	A0A096S8Z3	Unknown	Unknown	1	216.54	62.9861	15.453	0.913988	0.793438	1
K7U7L8	A0A096R2L0	Unknown	Unknown	1	205.367	58.7877	14.3652	0.937071	0.806374	1
A0A096T1H5	C0PD25	Unknown	Unknown	1	202.104	58.8108	26.7551	0.975048	0.838964	1
A0A096TS16	B8A0V0	Unknown	Unknown	1	218.371	23.9311	11.6311	0.944647	0.806374	1
B4FKJ9	A0A096SPE8	Unknown	Unknown	1	207.467	29.1632	4.37786	0.954774	0.943684	3
A0A096QUQ7	A0A096UHG1	Unknown	Unknown	1	216.54	62.9965	22.0269	0.945907	0.793438	1
K7VEQ9	A0A096SPR6	Unknown	Unknown	1	202.104	58.8108	26.7551	0.905128	0.838964	1
K7U077	A0A096PIY9	Unknown	Unknown	1	233.197	67.8312	16.5714	0.928237	0.793438	1
A0A096SQ65	B6THX4	Unknown	Unknown	1	233.197	67.8312	16.5714	0.989965	0.806374	1
A0A096TS16	A0A096QUP7	Unknown	Unknown	1	220.036	23.9317	11.5125	0.930677	0.775952	1
B8A0V0	K7WFY7	Unknown	Unknown	1	202.104	58.8108	26.7551	0.969814	0.838964	1
K7UA08	A0A096R2L0	Unknown	Unknown	1	202.104	58.8108	26.7551	0.910844	0.838964	1
B6SZ65	C0PDJ5	Unknown	Unknown	1	205.367	58.7877	14.3652	0.902955	0.793438	1
A0A096PIZ0	A0A096QQH7	Unknown	Unknown	1	203.813	58.7871	14.4838	0.923012	0.806374	1
K7VIE7	K7U077	Unknown	Unknown	1	216.54	62.9965	26.7551	0.950996	0.822446	1
B8A0V0	A0A096R2K9	Unknown	Unknown	1	216.54	62.9965	26.7551	0.969822	0.822446	1
A0A096TK75	K7WFY7	Unknown	Unknown	1	233.197	67.8312	16.5714	0.936943	0.806374	1
A0A096SYY8	A0A096SM43	Unknown	Unknown	1	233.197	67.8312	16.5714	0.902198	0.806374	1
A0A096QSK8	K7V8W3	Unknown	Unknown	1	233.197	67.8312	16.5714	0.942639	0.793438	1
A0A096SQ65	A0A096S8Z3	Unknown	Unknown	1	233.197	67.8312	16.5714	0.941043	0.793438	1
K7TSG5	A0A096R473	Unknown	Unknown	1	202.104	58.8059	26.7551	0.940177	0.822446	1
A0A096Q9J1	C0PDJ5	Unknown	Unknown	1	205.367	58.7877	14.3652	0.917918	0.775952	1
K7TSD3	A0A096TAD6	Unknown	Unknown	1	202.104	58.8108	26.7551	0.927099	0.838964	1
A0A096TEZ5	B6THX4	Unknown	Unknown	1	233.197	67.8312	16.5714	0.919781	0.806374	1
A0A096THZ8	A0A096TEZ9	Unknown	Unknown	1	216.54	62.9965	26.7551	0.912397	0.822446	1
B4FKJ9	K7TQJ2	Unknown	Unknown	1	207.467	29.183	1.68486	0.950599	0.959232	3
K7TUZ0	A0A096R8K8	Unknown	Unknown	1	202.104	58.8059	26.7551	0.976736	0.822446	1
A0A096T7H2	A0A096R2I0	Unknown	Unknown	1	202.104	58.8059	26.7551	0.957049	0.822446	1
A0A096PIZ0	K7WFY7	Unknown	Unknown	1	205.367	58.7877	14.3652	0.945821	0.806374	1
A0A0B4J3I2	C0PKP1	Unknown	Unknown	1	217.188	20.8649	1.64379	0.940909	0.875696	4
K7VDW1	C0P7U4	Unknown	Unknown	1	202.104	58.7871	14.4838	0.907393	0.806374	1
A0A096RJE0	A0A096TS16	Unknown	Unknown	1	220.036	23.9317	11.5125	0.986334	0.775952	1
B6SZ65	B4FJA8	Unknown	Unknown	1	216.54	62.9965	22.0269	0.914247	0.793438	1
A0A096S4T2	A0A096TNX7	Unknown	Unknown	1	248.818	60.5775	9.64157	0.919323	0.703304	2
K7VDW1	A0A096R2K9	Unknown	Unknown	1	216.54	62.9861	15.453	0.928969	0.793438	1
A0A096RH49	K7V8W3	Unknown	Unknown	1	233.197	67.8312	16.5714	0.905854	0.793438	1
A0A096RH49	A0A096RUJ4	Unknown	Unknown	1	216.54	62.9861	15.453	0.97018	0.793438	1
A0A096S8Z3	A0A096SS51	Unknown	Unknown	1	216.54	62.9861	15.453	0.951966	0.793438	1
A0A096Q6M9	A0A096SXI6	Unknown	Unknown	1	202.098	37.5541	5.15835	0.988764	0.824605	2
K7USZ8	A0A096R1E3	Unknown	Unknown	1	208.212	34.9437	1.2811	0.905332	0.852134	3
A0A096UFL6	K7VPS6	Unknown	Unknown	1	200.181	27.9937	1.62583	0.900008	0.924989	3
K7VHJ5	A0A096TP02	Unknown	Unknown	1	233.197	67.8312	16.5714	0.932222	0.806374	1
A0A096PIZ0	B6THX4	Unknown	Unknown	1	205.367	58.7877	14.3652	0.935717	0.806374	1
A0A096QUP7	A0A096TEZ9	Unknown	Unknown	1	216.54	62.9861	15.453	0.926646	0.793438	1
A0A096T8F3	A0A096TTH5	Unknown	Unknown	1	202.104	58.8108	26.7551	0.927534	0.838964	1
K7UA08	A0A096SPR6	Unknown	Unknown	1	202.104	58.8108	26.7551	0.908528	0.838964	1
A0A096RJE0	K7U287	Unknown	Unknown	1	205.367	58.7877	14.3652	0.934905	0.806374	1
B4FR77	A0A096T2Y2	Unknown	Unknown	1	233.197	27.6127	13.2798	0.96286	0.806374	1
B8A0V0	K7UD09	Unknown	Unknown	1	202.104	58.8059	26.7551	0.940341	0.822446	1
A0A096Q9J1	A0A096S6S8	Unknown	Unknown	1	233.197	67.8312	16.5714	0.905375	0.775952	1
A0A096RJE0	A0A096QLU1	Unknown	Unknown	1	205.367	58.7877	14.3652	0.947257	0.806374	1
A0A096SYY8	K7VDW1	Unknown	Unknown	1	233.197	67.8312	16.5714	0.913877	0.775952	1
A0A096T1H5	A0A096PVF4	Unknown	Unknown	1	202.104	58.8108	26.7551	0.990293	0.838964	1
B6UD76	K7VZU8	Unknown	Unknown	1	205.24	23.806	1.11721	0.945661	0.890916	4
A0A096RJE0	A0A096RXQ0	Unknown	Unknown	1	205.367	58.7877	14.3652	0.950391	0.806374	1
A0A096SQ65	A0A096Q440	Unknown	Unknown	1	233.197	67.8312	16.5714	0.945008	0.806374	1
A0A096QMD4	A0A096QUP7	Unknown	Unknown	1	205.367	58.7877	14.3652	0.954546	0.793438	1
A0A096T9Z9	C0PDJ5	Unknown	Unknown	1	205.367	58.7877	14.3652	0.989541	0.793438	1
A0A096RH49	A0A096SM43	Unknown	Unknown	1	216.54	62.9965	26.7551	0.977387	0.822446	1
A0A096SYY8	A0A096RXQ0	Unknown	Unknown	1	233.197	67.8312	16.5714	0.901306	0.806374	1
A0A096T9Z9	A0A096UHX3	Unknown	Unknown	1	205.367	58.7877	14.3652	0.933549	0.793438	1
B7ZYZ7	A0A096TP02	Unknown	Unknown	1	202.104	58.8108	26.7551	0.901341	0.838964	1
A0A096QLU1	B4FR77	Unknown	Unknown	1	233.197	67.8312	16.5714	0.902466	0.806374	1
A0A096RJE0	A0A096T8Z7	Unknown	Unknown	1	233.197	67.8312	16.5714	0.990613	0.775952	1
A0A096TTH5	A0A096T2Y2	Unknown	Unknown	1	216.54	21.1367	22.808	0.934027	0.838964	1
K7VIE7	A0A096T2Y2	Unknown	Unknown	1	216.54	23.9548	23.9024	0.966063	0.838964	1
C0PKP1	A0A096TPN4	Unknown	Unknown	1	219.511	20.8256	2.76302	0.911569	0.87654	4
A0A096QDS5	K7WFY7	Unknown	Unknown	1	233.197	67.8312	16.5714	0.986262	0.806374	1
K7VIE7	A0A096QQH7	Unknown	Unknown	1	202.104	58.8108	26.7551	0.91304	0.838964	1
K7TSD3	K7U7L8	Unknown	Unknown	1	203.813	58.7871	14.4838	0.946759	0.806374	1
A0A096SQ65	B4FSI4	Unknown	Unknown	1	233.197	67.8312	16.5714	0.987052	0.775952	1
A0A096Q420	A0A096TK75	Unknown	Unknown	1	233.197	67.8312	16.5714	0.90366	0.775952	1
A0A096TNX6	A0A096R3X7	Unknown	Unknown	1	205.372	36.5216	5.08314	0.919036	0.822054	2
B4FKJ9	A0A096TJ16	Unknown	Unknown	1	204.467	29.1304	1.73405	0.951587	0.921277	3
A0A096QUQ7	A0A096TXL0	Unknown	Unknown	1	216.54	62.9861	15.453	0.937524	0.793438	1
K7VIE7	A0A096UHG1	Unknown	Unknown	1	216.54	62.9965	26.7551	0.953721	0.822446	1
A0A096SXC6	A0A096REC4	Unknown	Unknown	1	233.197	67.8312	16.5714	0.946465	0.806374	1
A0A096THZ8	A0A096R2I0	Unknown	Unknown	1	202.104	58.8059	26.7551	0.902704	0.822446	1
A0A096TS16	A0A096RXQ0	Unknown	Unknown	1	220.036	21.1162	10.2657	0.934327	0.806374	1
A0A096Q420	A0A096R2L0	Unknown	Unknown	1	205.367	58.7877	14.3652	0.943176	0.806374	1
A0A096PIY9	K7WFY7	Unknown	Unknown	1	233.197	67.8312	16.5714	0.945596	0.806374	1
A0A096T2Y2	A0A096R2L0	Unknown	Unknown	1	216.54	21.1367	22.808	0.928129	0.838964	1
A0A096Q440	A0A096QUP7	Unknown	Unknown	1	205.367	58.7877	14.3652	0.965918	0.806374	1
A0A096SYY8	A0A096TAD6	Unknown	Unknown	1	233.197	67.8312	16.5714	0.909234	0.806374	1
A0A096Q9J1	A0A096SPR6	Unknown	Unknown	1	205.367	58.7877	14.3652	0.9847	0.806374	1
B7ZYZ7	B6THX4	Unknown	Unknown	1	202.104	58.8108	26.7551	0.910196	0.838964	1
A0A096RZU1	K7V8W3	Unknown	Unknown	1	233.197	67.8312	16.5714	0.968577	0.806374	1
A0A096PIZ0	K7U7L8	Unknown	Unknown	1	205.367	58.7877	14.3652	0.933892	0.775952	1
A0A096PTX3	A0A096TEZ9	Unknown	Unknown	1	216.54	62.9965	26.7551	0.938187	0.822446	1
A0A096RSI4	B4FR77	Unknown	Unknown	1	233.197	67.8312	16.5714	0.920056	0.806374	1
A0A096SQ65	A0A096R2K9	Unknown	Unknown	1	233.197	67.8312	16.5714	0.966269	0.793438	1
A0A096PIZ1	A0A096QMU3	Unknown	Unknown	1	202.104	58.8108	26.7551	0.905478	0.838964	1
A0A096S8Z3	B4FAT6	Unknown	Unknown	1	216.54	62.9861	15.453	0.903574	0.793438	1
A0A096TS16	A0A096UHX3	Unknown	Unknown	1	220.036	23.9317	11.5125	0.904288	0.775952	1
A0A096PTX3	A0A096RUJ4	Unknown	Unknown	1	203.813	58.7871	14.4838	0.910016	0.806374	1
K7TSD3	A0A096TF01	Unknown	Unknown	1	216.54	62.9965	26.7551	0.919794	0.822446	1
A0A096SV81	A0A096UHX3	Unknown	Unknown	1	233.197	67.8312	16.5714	0.907832	0.775952	1
B7ZYZ7	A0A096TAD6	Unknown	Unknown	1	202.104	58.8108	26.7551	0.907944	0.838964	1
A0A096QDS5	A0A096TEZ9	Unknown	Unknown	1	233.197	67.8312	16.5714	0.904373	0.793438	1
C0P7U4	A0A096R2K9	Unknown	Unknown	1	216.54	62.9965	26.7551	0.945985	0.822446	1
A0A096PIZ0	A0A096Q420	Unknown	Unknown	1	205.367	58.7877	14.3652	0.979518	0.775952	1
A0A096TWP8	A0A096PIY9	Unknown	Unknown	1	233.197	67.8312	16.5714	0.927809	0.806374	1
A0A096QUQ7	B6THX4	Unknown	Unknown	1	216.54	62.9965	23.6104	0.932059	0.822446	1
A0A096RJE0	A0A096PIY9	Unknown	Unknown	1	233.197	67.8312	16.5714	0.904592	0.775952	1
B6SSB3	K7U7L8	Unknown	Unknown	1	205.367	58.7877	14.3652	0.921593	0.806374	1
A0A096SMA1	B4FAT6	Unknown	Unknown	1	233.197	67.8312	16.5714	0.955642	0.775952	1
A0A096PIZ0	A0A096TEZ9	Unknown	Unknown	1	216.54	62.9861	15.453	0.915696	0.793438	1
B7ZYZ7	A0A096TF01	Unknown	Unknown	1	216.54	62.9965	26.7551	0.975584	0.822446	1
C4JC22	K7VZU8	Unknown	Unknown	1	205.24	23.8069	1.11721	0.92029	0.891728	4
A0A096Q420	A0A096T9Z9	Unknown	Unknown	1	205.367	58.7877	14.3652	0.990848	0.793438	1
A0A096QUQ7	A0A096QQH7	Unknown	Unknown	1	216.54	62.9965	26.7551	0.939318	0.822446	1
B4FJA8	B4FR77	Unknown	Unknown	1	233.197	67.8312	16.5714	0.900983	0.793438	1
A0A096PVI7	A0A096TAD6	Unknown	Unknown	1	205.367	58.7877	14.3652	0.92162	0.806374	1
K7TUZ0	A0A096R2I0	Unknown	Unknown	1	202.104	58.8059	26.7551	0.901205	0.822446	1
A0A096TEZ5	A0A096TTH5	Unknown	Unknown	1	233.197	67.8312	16.5714	0.932004	0.806374	1
K7U077	A0A096UHX3	Unknown	Unknown	1	216.54	62.9861	15.453	0.966754	0.793438	1
A0A096UCX9	A0A096S4T2	Unknown	Unknown	1	248.4	65.3995	9.64157	0.949204	0.705382	2
B4FR21	A0A096S4T2	Unknown	Unknown	1	249.196	65.4867	9.74019	0.922047	0.739509	2
A0A096SXC6	B4FAT6	Unknown	Unknown	1	205.367	58.7877	14.3652	0.919835	0.806374	1
A0A096PIZ1	A0A096R8K8	Unknown	Unknown	1	202.104	58.8059	26.7551	0.915765	0.822446	1
A0A096S4T2	A0A096PIM2	Unknown	Unknown	1	242.743	65.3993	9.64157	0.953744	0.705382	2
C0P7U4	A0A096SPR6	Unknown	Unknown	1	202.104	58.8108	26.7551	0.912849	0.838964	1
A0A096TS16	B4FSI4	Unknown	Unknown	1	220.036	23.9317	11.5125	0.915827	0.775952	1
A0A096UHG1	A0A096R2L0	Unknown	Unknown	1	216.54	62.9965	23.6104	0.954706	0.822446	1
A0A096SQ65	A0A096RUJ4	Unknown	Unknown	1	233.197	67.8312	16.5714	0.901987	0.775952	1
A0A096UHG1	A0A096QQH7	Unknown	Unknown	1	216.54	62.9965	26.7551	0.909917	0.822446	1
A0A096TXL0	K7U077	Unknown	Unknown	1	216.54	62.9861	15.453	0.956	0.793438	1
A0A096PIZ1	K7WFY7	Unknown	Unknown	1	202.104	58.8108	26.7551	0.945879	0.838964	1
A0A096PTX3	K7U077	Unknown	Unknown	1	216.54	62.9965	26.7551	0.970563	0.822446	1
A0A096PIY9	A0A096TK75	Unknown	Unknown	1	233.197	67.8312	16.5714	0.928972	0.775952	1
K7U7L8	B4FAT6	Unknown	Unknown	1	205.367	58.7877	14.3652	0.956629	0.775952	1
A0A096T016	A0A096TXL0	Unknown	Unknown	1	203.813	58.7871	14.4838	0.968873	0.806374	1
B8A0V0	K7TUZ0	Unknown	Unknown	1	202.104	58.8108	26.7551	0.955429	0.838964	1
A0A096UHG1	C0P4N9	Unknown	Unknown	1	216.54	62.9965	22.0269	0.934819	0.793438	1
K7UA08	A0A096S6S8	Unknown	Unknown	1	233.197	67.8312	16.5714	0.977681	0.806374	1
B4FJA8	A0A096Q440	Unknown	Unknown	1	216.54	62.9965	23.6104	0.908285	0.822446	1
A0A096T8Z7	A0A096R473	Unknown	Unknown	1	233.197	67.8312	16.5714	0.904123	0.806374	1
A0A096Q420	A0A096Q440	Unknown	Unknown	1	205.367	58.7877	14.3652	0.90433	0.806374	1
B4FSI4	B4FAT6	Unknown	Unknown	1	205.367	58.7877	14.3652	0.979751	0.775952	1
A0A096TS16	A0A096PIY9	Unknown	Unknown	1	233.197	27.6127	13.2798	0.918777	0.775952	1
B6SZ65	A0A096R473	Unknown	Unknown	1	202.104	58.8059	26.7551	0.912983	0.822446	1
A0A096SPR6	A0A096S6S8	Unknown	Unknown	1	233.197	67.8312	16.5714	0.907656	0.806374	1
C0P7U4	A0A096Q440	Unknown	Unknown	1	202.104	58.8108	26.7551	0.937136	0.838964	1
K7U077	K7WFY7	Unknown	Unknown	1	216.54	62.9965	23.6104	0.97152	0.822446	1
A0A096PIZ0	B4FR77	Unknown	Unknown	1	233.197	67.8312	16.5714	0.918231	0.775952	1
K7TSD3	A0A096R2L0	Unknown	Unknown	1	202.104	58.8108	26.7551	0.959019	0.838964	1
A0A096ST27	A0A096S4T2	Unknown	Unknown	1	247.44	65.4845	9.74019	0.93729	0.705382	2
K7TUC0	A0A096S4T2	Unknown	Unknown	1	248.928	65.4882	9.74019	0.970585	0.739509	2
A0A096SMA1	A0A096UHG1	Unknown	Unknown	1	233.197	67.8312	16.5714	0.945663	0.793438	1
A0A096T9Z9	A0A096QUP7	Unknown	Unknown	1	205.367	58.7877	14.3652	0.930394	0.793438	1
A0A096R9L3	K7TUC0	Unknown	Unknown	1	205.703	32.9911	5.03444	0.935655	0.814739	2
A0A096RJE0	A0A096Q420	Unknown	Unknown	1	205.367	58.7877	14.3652	0.914796	0.775952	1
A0A096U721	A0A096S4T2	Unknown	Unknown	1	245.656	60.3497	9.64157	0.989983	0.68855	2
C0P7U4	A0A096TP02	Unknown	Unknown	1	202.104	58.8108	26.7551	0.932847	0.838964	1
A0A096SYY8	C0P7U4	Unknown	Unknown	1	233.197	67.8312	16.5714	0.934682	0.806374	1
A0A096T1H5	K7U7L8	Unknown	Unknown	1	203.813	58.7871	14.4838	0.93747	0.806374	1
A0A096RJE0	A0A096R2K9	Unknown	Unknown	1	216.54	62.9861	15.453	0.941344	0.793438	1
K7VHJ5	A0A096QMX5	Unknown	Unknown	1	233.197	67.8312	16.5714	0.957986	0.793438	1
A0A096SQ65	A0A096Q420	Unknown	Unknown	1	233.197	67.8312	16.5714	0.952619	0.775952	1
A0A096QMD4	A0A096SJ43	Unknown	Unknown	1	233.197	67.8312	16.5714	0.918601	0.793438	1
K7VHJ5	A0A096RUJ4	Unknown	Unknown	1	233.197	67.8312	16.5714	0.900991	0.775952	1
A0A096T8F3	B6SSB3	Unknown	Unknown	1	202.104	58.8108	26.7551	0.902257	0.838964	1
A0A096TS16	K7UD09	Unknown	Unknown	1	220.036	22.436	10.8501	0.981315	0.793438	1
A0A096RJE0	A0A096Q440	Unknown	Unknown	1	205.367	58.7877	14.3652	0.900407	0.806374	1
A0A096PIZ0	A0A096THZ8	Unknown	Unknown	1	203.813	58.7871	14.4838	0.919245	0.806374	1
A0A096RJE0	A0A096SS51	Unknown	Unknown	1	205.367	58.7877	14.3652	0.913495	0.775952	1
A0A096RKG3	A0A096SNU1	Unknown	Unknown	1	209.227	20.0917	1.54317	0.946906	0.873658	4
A0A096THZ8	K7VHJ5	Unknown	Unknown	1	233.197	67.8312	16.5714	0.962021	0.806374	1
A0A096QDS5	A0A096S6S8	Unknown	Unknown	1	233.197	67.8312	16.5714	0.91256	0.775952	1
A0A096SMA1	K7WFY7	Unknown	Unknown	1	233.197	67.8312	16.5714	0.962359	0.806374	1
A0A096PIZ1	A0A096SPR6	Unknown	Unknown	1	202.104	58.8108	26.7551	0.908498	0.838964	1
A0A096THZ8	A0A096RZU1	Unknown	Unknown	1	202.104	58.8108	26.7551	0.95446	0.838964	1
A0A096QN99	K7VZU8	Unknown	Unknown	1	205.41	23.8069	1.11721	0.916991	0.890252	4
A0A096Q440	K7U7L8	Unknown	Unknown	1	205.367	58.7877	14.3652	0.931615	0.806374	1
K7VEQ9	A0A096RXQ0	Unknown	Unknown	1	202.104	58.8108	26.7551	0.921499	0.838964	1
A0A096SMA1	A0A096R8K8	Unknown	Unknown	1	233.197	67.8312	16.5714	0.946198	0.793438	1
C0P7U4	A0A096R473	Unknown	Unknown	1	202.104	58.8108	26.7551	0.922543	0.838964	1
A0A096PTX3	A0A096T9Z9	Unknown	Unknown	1	202.104	58.8059	26.7551	0.959234	0.822446	1
K7VDW1	A0A096SMA1	Unknown	Unknown	1	233.197	67.8312	16.5714	0.92283	0.775952	1
A0A096TEZ5	A0A096SPR6	Unknown	Unknown	1	233.197	67.8312	16.5714	0.978387	0.806374	1
A0A096PIZ0	K7UD09	Unknown	Unknown	1	205.367	58.7877	14.3652	0.908438	0.793438	1
A0A096R2K9	C0PDJ5	Unknown	Unknown	1	216.54	62.9861	15.453	0.972255	0.793438	1
A0A096T5M1	A0A0B4J313	Unknown	Unknown	1	216.031	20.4554	1.44906	0.981629	0.8766	4
A0A096R8K8	A0A096R473	Unknown	Unknown	1	202.104	58.8059	26.7551	0.928634	0.822446	1
C0P7U4	A0A096R8K8	Unknown	Unknown	1	202.104	58.8059	26.7551	0.985769	0.822446	1
K7VHJ5	A0A096R2L0	Unknown	Unknown	1	233.197	67.8312	16.5714	0.919841	0.806374	1
A0A096T9Z9	A0A096TK75	Unknown	Unknown	1	233.197	67.8312	16.5714	0.923635	0.793438	1
A0A096SQ65	A0A096R2I0	Unknown	Unknown	1	233.197	67.8312	16.5714	0.901672	0.793438	1
A0A096RJE0	C0PDJ5	Unknown	Unknown	1	205.367	58.7877	14.3652	0.905649	0.775952	1
A0A096T016	A0A096PIY9	Unknown	Unknown	1	233.197	67.8312	16.5714	0.944371	0.806374	1
A0A096SYY8	A0A096SS51	Unknown	Unknown	1	233.197	67.8312	16.5714	0.98708	0.775952	1
A0A096T016	A0A096SPR6	Unknown	Unknown	1	202.104	58.8108	26.7551	0.926484	0.838964	1
A0A096T6T2	A0A096TXL0	Unknown	Unknown	1	205.367	58.7877	14.3652	0.901728	0.806374	1
A0A096T016	B4FAT6	Unknown	Unknown	1	203.813	58.7871	14.4838	0.970475	0.806374	1
A0A096PIZ0	A0A096REC4	Unknown	Unknown	1	233.197	67.8312	16.5714	0.952063	0.775952	1
K7U4N2	C0PKP1	Unknown	Unknown	1	221.542	20.8658	2.767	0.909461	0.879667	4
K7UA08	A0A096UHG1	Unknown	Unknown	1	216.54	62.9965	26.7551	0.914787	0.822446	1
K7VDW1	A0A096S6S8	Unknown	Unknown	1	233.197	67.8312	16.5714	0.9082	0.775952	1
A0A096R9L3	A0A096SXI6	Unknown	Unknown	1	200.731	33.0091	5.26827	0.954426	0.821973	2
A0A096Q9J1	A0A096UHG1	Unknown	Unknown	1	216.54	62.9861	15.453	0.930198	0.793438	1
A0A096Q4F8	A0A096R3L8	Unknown	Unknown	1	217.894	36.828	2.30837	0.912747	0.955002	3
A0A096TAD6	A0A096S6S8	Unknown	Unknown	1	233.197	67.8312	16.5714	0.92344	0.806374	1
A0A096SU62	A0A096S4T2	Unknown	Unknown	1	247.55	60.6778	9.64157	0.944837	0.705382	2
A0A096T8F3	B6THX4	Unknown	Unknown	1	202.104	58.8108	26.7551	0.990641	0.838964	1
K7UA08	A0A096QLU1	Unknown	Unknown	1	202.104	58.8108	26.7551	0.989953	0.838964	1
C0P7U4	A0A096S6S8	Unknown	Unknown	1	233.197	67.8312	16.5714	0.933203	0.806374	1
A0A096RJE0	A0A096TTH5	Unknown	Unknown	1	205.367	58.7877	14.3652	0.935155	0.806374	1
K7U7L8	B4FR77	Unknown	Unknown	1	233.197	67.8312	16.5714	0.940914	0.775952	1
B6SQA3	A0A096TF01	Unknown	Unknown	1	233.197	67.8312	16.5714	0.90635	0.793438	1
A0A096UHG1	A0A096TXL0	Unknown	Unknown	1	216.54	62.9861	15.453	0.947888	0.793438	1
A0A096TTH5	A0A096PIY9	Unknown	Unknown	1	233.197	67.8312	16.5714	0.983835	0.806374	1
A0A096PTX3	A0A096PIY9	Unknown	Unknown	1	233.197	67.8312	16.5714	0.9449	0.806374	1
K7VIE7	A0A096TF01	Unknown	Unknown	1	216.54	62.9965	26.7551	0.906533	0.822446	1
A0A096RZU1	A0A096TUZ9	Unknown	Unknown	1	203.813	58.7871	14.4838	0.946373	0.806374	1
B4FKJ9	A0A096SNB6	Unknown	Unknown	1	207.467	29.1632	4.38635	0.93606	0.950079	3
K7VIE7	A0A096TTH5	Unknown	Unknown	1	202.104	58.8108	26.7551	0.951754	0.838964	1
B8A0V0	A0A096R8K8	Unknown	Unknown	1	202.104	58.8059	26.7551	0.950859	0.822446	1
A0A096T8F3	A0A096QLU1	Unknown	Unknown	1	202.104	58.8108	26.7551	0.919617	0.838964	1
A0A096PIZ1	A0A096TAD6	Unknown	Unknown	1	202.104	58.8108	26.7551	0.939539	0.838964	1
A0A096S8Z3	A0A096R2L0	Unknown	Unknown	1	216.54	62.9965	23.6104	0.955428	0.822446	1
K7TSD3	A0A096TP02	Unknown	Unknown	1	202.104	58.8108	26.7551	0.923063	0.838964	1
A0A096SMA1	A0A096PVF4	Unknown	Unknown	1	233.197	67.8312	16.5714	0.96023	0.806374	1
A0A096QSK8	A0A096QUP7	Unknown	Unknown	1	205.367	58.7877	14.3652	0.915936	0.793438	1
A0A096SYY8	A0A096QMU3	Unknown	Unknown	1	233.197	67.8312	16.5714	0.901534	0.806374	1
A0A096PTX3	A0A096R473	Unknown	Unknown	1	202.104	58.8108	26.7551	0.915398	0.838964	1
A0A096TEZ5	K7UD09	Unknown	Unknown	1	233.197	67.8312	16.5714	0.979581	0.793438	1
A0A096R2L0	A0A096TEZ9	Unknown	Unknown	1	216.54	62.9965	23.6104	0.945225	0.822446	1
B8A0V0	A0A096RUJ4	Unknown	Unknown	1	203.813	58.7871	14.4838	0.913403	0.806374	1
A0A096TIE6	A0A096TEZ9	Unknown	Unknown	1	233.197	67.8312	16.5714	0.934893	0.793438	1
A0A096RJE0	A0A096PIZ0	Unknown	Unknown	1	205.367	58.7877	14.3652	0.904692	0.775952	1
A0A096RJE0	A0A096PIZ1	Unknown	Unknown	1	203.813	58.7871	14.4838	0.90465	0.806374	1
B7ZYK8	A0A096S4T2	Unknown	Unknown	1	241.293	65.4845	9.74019	0.930479	0.711412	2
A0A096TP02	A0A096SS51	Unknown	Unknown	1	205.367	58.7877	14.3652	0.932832	0.806374	1
A0A096SMA1	A0A096RXQ0	Unknown	Unknown	1	233.197	67.8312	16.5714	0.926561	0.806374	1
C0PDJ5	A0A096REC4	Unknown	Unknown	1	233.197	67.8312	16.5714	0.956737	0.775952	1
K7VZU8	A0A096SNU1	Unknown	Unknown	1	219.488	23.8043	1.11493	0.915789	0.886718	4
B8A0V0	A0A096SM43	Unknown	Unknown	1	202.104	58.8108	26.7551	0.900271	0.838964	1
A0A096T8F3	A0A096TXL0	Unknown	Unknown	1	203.813	58.7871	14.4838	0.967668	0.806374	1
A0A096S4T2	A0A096QTA7	Unknown	Unknown	1	249.196	65.3995	9.64157	0.990035	0.705382	2
K7VEQ9	A0A096TK75	Unknown	Unknown	1	233.197	67.8312	16.5714	0.933736	0.806374	1
A0A096SYY8	A0A096Q420	Unknown	Unknown	1	233.197	67.8312	16.5714	0.92078	0.775952	1
A0A096SU63	A0A096S4T2	Unknown	Unknown	1	248.928	60.6778	9.64157	0.948072	0.705382	2
A0A096T6T2	A0A096S8Z3	Unknown	Unknown	1	216.54	62.9965	23.6104	0.92626	0.822446	1
K7UST9	B4FKJ9	Unknown	Unknown	1	203.361	29.1302	1.66004	0.961199	0.879786	3
A0A0B4J313	A0A096TZM4	Unknown	Unknown	1	213.983	20.4487	1.44453	0.922751	0.874652	4
A0A096R2K9	A0A096RXQ0	Unknown	Unknown	1	216.54	62.9965	23.6104	0.92914	0.822446	1
A0A096SQ65	A0A096TF01	Unknown	Unknown	1	233.197	67.8312	16.5714	0.913615	0.793438	1
A0A096TXL0	A0A096R473	Unknown	Unknown	1	203.813	58.7871	14.4838	0.909592	0.806374	1
A0A096RJE0	B8A0V0	Unknown	Unknown	1	203.813	58.7871	14.4838	0.929511	0.806374	1
A0A0B4J313	C4J5U7	Unknown	Unknown	1	214.656	20.4622	1.50102	0.962457	0.874625	4
A0A096TZM4	C4J5U7	Unknown	Unknown	1	205.77	20.2256	1.6968	0.922214	0.878292	4
K7VIE7	A0A096TP02	Unknown	Unknown	1	202.104	58.8108	26.7551	0.914234	0.838964	1
K7U7L8	A0A096SS51	Unknown	Unknown	1	205.367	58.7877	14.3652	0.938658	0.775952	1
A0A096RK77	A0A096S4T2	Unknown	Unknown	1	246.483	60.6756	9.64157	0.98136	0.705382	2
A0A096QUP7	A0A096REC4	Unknown	Unknown	1	233.197	67.8312	16.5714	0.935159	0.775952	1
K7VIE7	A0A096R473	Unknown	Unknown	1	202.104	58.8108	26.7551	0.907394	0.838964	1
K7UA08	A0A096Q420	Unknown	Unknown	1	203.813	58.7871	14.4838	0.930296	0.806374	1
A0A096Q420	K7U7L8	Unknown	Unknown	1	205.367	58.7877	14.3652	0.926564	0.775952	1
A0A096TTH5	A0A096QUP7	Unknown	Unknown	1	205.367	58.7877	14.3652	0.953979	0.806374	1
A0A096T1H5	B4FJA8	Unknown	Unknown	1	216.54	62.9965	26.7551	0.919937	0.822446	1
B4FKJ9	A0A096R1E3	Unknown	Unknown	1	205.704	29.13	1.48927	0.911085	0.863403	3
A0A096TS16	K7WFY7	Unknown	Unknown	1	220.036	21.1162	10.2657	0.921447	0.806374	1
A0A096TF01	A0A096PIY9	Unknown	Unknown	1	233.197	67.8312	16.5714	0.927042	0.793438	1
A0A096SMA1	A0A096S6S8	Unknown	Unknown	1	233.197	67.8312	16.5714	0.942394	0.775952	1
A0A096TP02	K7V8W3	Unknown	Unknown	1	233.197	67.8312	16.5714	0.918016	0.806374	1
A0A096TS16	K7VEQ9	Unknown	Unknown	1	218.371	23.9311	11.6311	0.919955	0.806374	1
A0A096Q440	A0A096R2K9	Unknown	Unknown	1	216.54	62.9965	23.6104	0.937243	0.822446	1
A0A096TTH5	C0P4N9	Unknown	Unknown	1	216.54	62.9965	23.6104	0.908675	0.822446	1
B6SSB3	B4FAT6	Unknown	Unknown	1	205.367	58.7877	14.3652	0.900942	0.806374	1
A0A096TS16	B4FR77	Unknown	Unknown	1	233.197	27.6127	13.2798	0.925874	0.775952	1
A0A096THZ8	A0A096QMU3	Unknown	Unknown	1	202.104	58.8108	26.7551	0.932502	0.838964	1
K7TUZ0	A0A096T2Y2	Unknown	Unknown	1	216.54	23.9548	23.9024	0.931181	0.838964	1
K7VDW1	A0A096UHG1	Unknown	Unknown	1	216.54	62.9861	15.453	0.916242	0.793438	1
A0A096T1H5	A0A096PIZ0	Unknown	Unknown	1	203.813	58.7871	14.4838	0.918887	0.806374	1
B4FKJ9	A0A096Q4F8	Unknown	Unknown	1	207.467	29.1632	4.37786	0.95934	0.943684	3
B8A0V0	A0A096R2I0	Unknown	Unknown	1	202.104	58.8059	26.7551	0.908973	0.822446	1
A0A096T1H5	A0A096S6S8	Unknown	Unknown	1	233.197	67.8312	16.5714	0.922523	0.806374	1
K7UA08	A0A096TAD6	Unknown	Unknown	1	202.104	58.8108	26.7551	0.928267	0.838964	1
C0P4N9	K7WFY7	Unknown	Unknown	1	216.54	62.9965	23.6104	0.915953	0.822446	1
A0A096T1H5	A0A096PIY9	Unknown	Unknown	1	233.197	67.8312	16.5714	0.919121	0.806374	1
A0A096RJE0	K7VEQ9	Unknown	Unknown	1	203.813	58.7871	14.4838	0.900362	0.806374	1
A0A096QUQ7	A0A096THZ8	Unknown	Unknown	1	216.54	62.9965	26.7551	0.933148	0.822446	1
A0A096QDS5	A0A096QMU3	Unknown	Unknown	1	233.197	67.8312	16.5714	0.916234	0.806374	1
K7TSD3	A0A096R2K9	Unknown	Unknown	1	216.54	62.9965	26.7551	0.963621	0.822446	1
A0A096T8F3	A0A096T9Z9	Unknown	Unknown	1	202.104	58.8059	26.7551	0.942778	0.822446	1
A0A096SV81	K7WFY7	Unknown	Unknown	1	233.197	67.8312	16.5714	0.912645	0.806374	1
B4FR77	A0A096QUP7	Unknown	Unknown	1	233.197	67.8312	16.5714	0.928671	0.775952	1
A0A096T1H5	A0A096UHX3	Unknown	Unknown	1	203.813	58.7871	14.4838	0.961004	0.806374	1
A0A096RP46	A0A096THZ8	Unknown	Unknown	1	216.54	62.9965	26.7551	0.956436	0.822446	1
A0A096TP02	A0A096RUJ4	Unknown	Unknown	1	205.367	58.7877	14.3652	0.961893	0.806374	1
A0A096T8F3	A0A096R2K9	Unknown	Unknown	1	216.54	62.9965	26.7551	0.931654	0.822446	1
A0A096Q420	K7TUZ0	Unknown	Unknown	1	203.813	58.7871	14.4838	0.931124	0.806374	1
A0A096S8Z3	A0A096TK75	Unknown	Unknown	1	233.197	67.8312	16.5714	0.904075	0.793438	1
K7UA08	A0A096T8Z7	Unknown	Unknown	1	233.197	67.8312	16.5714	0.909053	0.806374	1
A0A096T016	A0A096TTH5	Unknown	Unknown	1	202.104	58.8108	26.7551	0.95313	0.838964	1
A0A096SMA1	A0A096TTH5	Unknown	Unknown	1	233.197	67.8312	16.5714	0.938235	0.806374	1
A0A096T9Z9	A0A096TXL0	Unknown	Unknown	1	205.367	58.7877	14.3652	0.950266	0.793438	1
K7VDW1	K7UA08	Unknown	Unknown	1	202.104	58.7871	14.4838	0.905316	0.806374	1
A0A096SMA1	A0A096S8Z3	Unknown	Unknown	1	233.197	67.8312	16.5714	0.918896	0.793438	1
A0A096T2Y2	A0A096QUP7	Unknown	Unknown	1	216.54	23.9311	11.5125	0.959422	0.806374	1
A0A096R2I0	A0A096PIY9	Unknown	Unknown	1	233.197	67.8312	16.5714	0.911522	0.793438	1
K7TUZ0	A0A096SJ43	Unknown	Unknown	1	233.197	67.8312	16.5714	0.995221	0.806374	1
A0A096T6T2	A0A096QUP7	Unknown	Unknown	1	205.367	58.7877	14.3652	0.927085	0.806374	1
B7ZYZ7	A0A096TTH5	Unknown	Unknown	1	202.104	58.8108	26.7551	0.937082	0.838964	1
K7VHJ5	A0A096RZU1	Unknown	Unknown	1	233.197	67.8312	16.5714	0.941379	0.806374	1
A0A096TEZ5	A0A096S6S8	Unknown	Unknown	1	233.197	67.8312	16.5714	0.931981	0.775952	1
B4FKJ9	A0A096SWV3	Unknown	Unknown	1	207.467	29.1598	1.67429	0.908659	0.943684	3
B4FSI4	A0A096SPR6	Unknown	Unknown	1	205.367	58.7877	14.3652	0.915455	0.806374	1
A0A096Q9J1	A0A096T2Y2	Unknown	Unknown	1	216.54	23.9311	11.5125	0.941681	0.806374	1
A0A096SQ65	A0A096TS16	Unknown	Unknown	1	233.197	27.6127	13.2798	0.937622	0.775952	1
A0A096TEZ8	A0A096TEZ9	Unknown	Unknown	1	216.54	62.9965	23.6104	0.999303	0.822446	1
A0A096T1H5	B4FSI4	Unknown	Unknown	1	203.813	58.7871	14.4838	0.968428	0.806374	1
A0A096ST28	B4FWP6	Unknown	Unknown	1	200.955	37.8729	5.0639	0.912333	0.815502	2
A0A096T1H5	A0A096R473	Unknown	Unknown	1	202.104	58.8108	26.7551	0.936178	0.838964	1
A0A096RJE0	A0A096TEZ8	Unknown	Unknown	1	205.367	58.7877	14.3652	0.981943	0.806374	1
A0A096RJE0	A0A096TEZ9	Unknown	Unknown	1	216.54	62.9861	15.453	0.986292	0.793438	1
A0A096T1H5	A0A096TTH5	Unknown	Unknown	1	202.104	58.8108	26.7551	0.914034	0.838964	1
A0A096RZU1	A0A096REC4	Unknown	Unknown	1	233.197	67.8312	16.5714	0.907517	0.806374	1
A0A096Q9J1	A0A096SJ43	Unknown	Unknown	1	233.197	67.8312	16.5714	0.900529	0.775952	1
B6THX4	A0A096T2Y2	Unknown	Unknown	1	216.54	21.1367	22.808	0.943071	0.838964	1
A0A096UHG1	A0A096RXQ0	Unknown	Unknown	1	216.54	62.9965	23.6104	0.944518	0.822446	1
A0A096PIY9	A0A096REC4	Unknown	Unknown	1	233.197	67.8312	16.5714	0.951059	0.775952	1
A0A096PIZ0	K7TSG5	Unknown	Unknown	1	205.367	58.7877	14.3652	0.930232	0.793438	1
A0A096SMA1	B4FJA8	Unknown	Unknown	1	233.197	67.8312	16.5714	0.907365	0.793438	1
A0A096QSK8	A0A096TUZ9	Unknown	Unknown	1	205.367	58.7877	14.3652	0.959088	0.793438	1
A0A096R2K9	A0A096TEZ9	Unknown	Unknown	1	216.54	62.9965	22.0269	0.949701	0.793438	1
A0A096RJN1	A0A096S4T2	Unknown	Unknown	1	242.522	65.4845	9.74019	0.980732	0.739509	2
K7U7L8	A0A096PIY9	Unknown	Unknown	1	233.197	67.8312	16.5714	0.932819	0.775952	1
C0P7U4	B4FSI4	Unknown	Unknown	1	203.813	58.7871	14.4838	0.998221	0.806374	1
B4FR77	A0A096TEZ9	Unknown	Unknown	1	233.197	67.8312	16.5714	0.933048	0.793438	1
A0A096TWP8	A0A096QUP7	Unknown	Unknown	1	203.813	58.7871	14.4838	0.901983	0.806374	1
A0A096TF01	C0P4N9	Unknown	Unknown	1	216.54	62.9965	22.0269	0.906597	0.793438	1
A0A096SQ65	A0A096PIY9	Unknown	Unknown	1	233.197	67.8312	16.5714	0.954281	0.775952	1
A0A096RYM5	A0A096R473	Unknown	Unknown	1	202.104	58.8108	26.7551	0.983392	0.838964	1
A0A096TUZ9	A0A096QMX5	Unknown	Unknown	1	216.54	62.9861	15.453	0.946661	0.793438	1
A0A096ST28	A0A096ST27	Unknown	Unknown	1	206.224	37.8489	5.01838	0.997578	0.803716	2
A0A096RJE0	B4FR77	Unknown	Unknown	1	233.197	67.8312	16.5714	0.92322	0.775952	1
A0A096TEZ5	A0A096QUP7	Unknown	Unknown	1	233.197	67.8312	16.5714	0.926308	0.775952	1
A0A096T6T2	A0A096PIY9	Unknown	Unknown	1	233.197	67.8312	16.5714	0.930041	0.806374	1
K7VDW1	A0A096Q420	Unknown	Unknown	1	205.367	58.7877	14.3652	0.90486	0.775952	1
A0A096SQ65	A0A096RYM5	Unknown	Unknown	1	233.197	67.8312	16.5714	0.904734	0.806374	1
A0A096QDS5	B6SZ65	Unknown	Unknown	1	233.197	67.8312	16.5714	0.953445	0.793438	1
K7TSD3	A0A096TXL0	Unknown	Unknown	1	203.813	58.7871	14.4838	0.947842	0.806374	1
A0A096TS16	K7U287	Unknown	Unknown	1	220.036	21.1162	10.2657	0.910883	0.806374	1
A0A096PIZ1	A0A096TXL0	Unknown	Unknown	1	203.813	58.7871	14.4838	0.936584	0.806374	1
K7U077	A0A096R9B1	Unknown	Unknown	1	216.54	62.9861	15.453	0.930124	0.793438	1
A0A096T8F3	A0A096R2L0	Unknown	Unknown	1	202.104	58.8108	26.7551	0.926665	0.838964	1
A0A096TEZ8	A0A096PIY9	Unknown	Unknown	1	233.197	67.8312	16.5714	0.913407	0.806374	1
K7U287	A0A096TXL0	Unknown	Unknown	1	205.367	58.7877	14.3652	0.905127	0.806374	1
B4FKJ9	A0A096QQ25	Unknown	Unknown	1	206.194	29.1302	1.66004	0.946862	0.893285	3
B4FKJ9	A0A096QQ24	Unknown	Unknown	1	207.467	29.1601	1.68486	0.936988	0.950079	3
A0A096RSI4	K7VEQ9	Unknown	Unknown	1	202.104	58.8108	26.7551	0.915694	0.838964	1
A0A096QMD4	K7VEQ9	Unknown	Unknown	1	202.104	58.8059	26.7551	0.910432	0.822446	1
B8A0V0	A0A096TXL0	Unknown	Unknown	1	203.813	58.7871	14.4838	0.955037	0.806374	1
K7VHJ5	A0A096TTH5	Unknown	Unknown	1	233.197	67.8312	16.5714	0.921926	0.806374	1
A0A096QMD4	A0A096R2K9	Unknown	Unknown	1	216.54	62.9965	22.0269	0.944973	0.793438	1
K7U7L8	K7TSG5	Unknown	Unknown	1	205.367	58.7877	14.3652	0.96173	0.793438	1
A0A096TF01	A0A096QQH7	Unknown	Unknown	1	216.54	62.9965	26.7551	0.960599	0.822446	1
C0PD25	B4FAT6	Unknown	Unknown	1	205.367	58.7877	14.3652	0.977981	0.806374	1
B4FSI4	A0A096SJ43	Unknown	Unknown	1	233.197	67.8312	16.5714	0.981588	0.775952	1
B8A0V0	A0A096R2L0	Unknown	Unknown	1	202.104	58.8108	26.7551	0.966081	0.838964	1
A0A096TUZ9	A0A096R2L0	Unknown	Unknown	1	205.367	58.7877	14.3652	0.920138	0.806374	1
A0A096UHG1	K7UD09	Unknown	Unknown	1	216.54	62.9965	22.0269	0.929059	0.793438	1
A0A096SMA1	A0A096Q440	Unknown	Unknown	1	233.197	67.8312	16.5714	0.933832	0.806374	1
K7UD09	A0A096UHX3	Unknown	Unknown	1	205.367	58.7877	14.3652	0.900758	0.793438	1
K7U7L8	A0A096R473	Unknown	Unknown	1	203.813	58.7871	14.4838	0.910133	0.806374	1
B4FSI4	A0A096TK75	Unknown	Unknown	1	233.197	67.8312	16.5714	0.9286	0.775952	1
A0A096R2K9	A0A096TXL0	Unknown	Unknown	1	216.54	62.9861	15.453	0.947714	0.793438	1
A0A096SMA1	A0A096Q420	Unknown	Unknown	1	233.197	67.8312	16.5714	0.942432	0.775952	1
A0A096SS51	A0A096SPR6	Unknown	Unknown	1	205.367	58.7877	14.3652	0.917356	0.806374	1
A0A096S8Z3	K7U077	Unknown	Unknown	1	216.54	62.9965	22.0269	0.901672	0.793438	1
A0A096T016	A0A096S6S8	Unknown	Unknown	1	233.197	67.8312	16.5714	0.929008	0.806374	1
K7TUC0	B7ZYK8	Unknown	Unknown	1	248.729	45.8976	6.82224	0.909323	0.758937	2
C0P7U4	B4FR77	Unknown	Unknown	1	233.197	67.8312	16.5714	0.950732	0.806374	1
A0A096SYY8	A0A096T2Y2	Unknown	Unknown	1	233.197	27.6127	13.2798	0.938732	0.806374	1
A0A096RUJ4	A0A096REC4	Unknown	Unknown	1	233.197	67.8312	16.5714	0.915716	0.775952	1
A0A096PIZ0	K7U287	Unknown	Unknown	1	205.367	58.7877	14.3652	0.90061	0.806374	1
C0PDJ5	A0A096TEZ9	Unknown	Unknown	1	216.54	62.9861	15.453	0.918397	0.793438	1
A0A096Q420	A0A096PIY9	Unknown	Unknown	1	233.197	67.8312	16.5714	0.979684	0.775952	1
K7VDW1	A0A096T8Z7	Unknown	Unknown	1	233.197	67.8312	16.5714	0.911584	0.775952	1
A0A096TS16	A0A096R8K8	Unknown	Unknown	1	220.036	22.436	10.8501	0.900431	0.793438	1
A0A096QDS5	A0A096TP02	Unknown	Unknown	1	233.197	67.8312	16.5714	0.910584	0.806374	1
A0A096UHX3	K7WFY7	Unknown	Unknown	1	205.367	58.7877	14.3652	0.946449	0.806374	1
A0A096T016	A0A096T9Z9	Unknown	Unknown	1	202.104	58.8059	26.7551	0.961274	0.822446	1
K7UD09	C0P4N9	Unknown	Unknown	1	216.54	62.9965	22.0269	0.921231	0.793438	1
K7V8W3	A0A096REC4	Unknown	Unknown	1	233.197	67.8312	16.5714	0.900673	0.775952	1
A0A096QMU3	K7V8W3	Unknown	Unknown	1	233.197	67.8312	16.5714	0.914493	0.806374	1
B4FR21	A0A096RJN1	Unknown	Unknown	1	219.094	41.7568	5.45939	0.926884	0.810808	2
A0A096TP02	A0A096TXL0	Unknown	Unknown	1	205.367	58.7877	14.3652	0.901411	0.806374	1
A0A096SPR6	C0P4N9	Unknown	Unknown	1	216.54	62.9965	23.6104	0.92074	0.822446	1
A0A096T7H2	A0A096TP02	Unknown	Unknown	1	202.104	58.8108	26.7551	0.901266	0.838964	1
A0A096TS16	A0A096R473	Unknown	Unknown	1	218.371	23.9311	11.6311	0.901819	0.806374	1
A0A096RJE0	C0P4N9	Unknown	Unknown	1	216.54	62.9861	15.453	0.942558	0.793438	1
A0A096SJ43	A0A096SM43	Unknown	Unknown	1	233.197	67.8312	16.5714	0.9041	0.806374	1
A0A0B4J372	A0A0B4J313	Unknown	Unknown	1	215.306	20.4194	1.44064	0.901529	0.863736	4
A0A096UHX2	A0A096R473	Unknown	Unknown	1	202.104	58.8108	26.7551	0.907955	0.838964	1
A0A096TAD6	B4FAT6	Unknown	Unknown	1	205.367	58.7877	14.3652	0.903755	0.806374	1
A0A096QMD4	A0A096UHX3	Unknown	Unknown	1	205.367	58.7877	14.3652	0.913694	0.793438	1
A0A096S8Z3	A0A096QUP7	Unknown	Unknown	1	216.54	62.9861	15.453	0.999839	0.793438	1
A0A096T9Z9	A0A096REC4	Unknown	Unknown	1	233.197	67.8312	16.5714	0.969959	0.793438	1
A0A096S8Z3	A0A096TEZ9	Unknown	Unknown	1	216.54	62.9965	22.0269	0.925441	0.793438	1
A0A096T2Y2	A0A096TUZ9	Unknown	Unknown	1	216.54	23.9311	11.5125	0.909548	0.806374	1
B4FJA8	A0A096TEZ9	Unknown	Unknown	1	216.54	62.9965	22.0269	0.909843	0.793438	1
B4FJA8	A0A096R473	Unknown	Unknown	1	216.54	62.9965	26.7551	0.989348	0.822446	1
A0A096QLU1	A0A096TXL0	Unknown	Unknown	1	205.367	58.7877	14.3652	0.921116	0.806374	1
A0A096PIZ0	A0A096R2I0	Unknown	Unknown	1	205.367	58.7877	14.3652	0.912234	0.793438	1
K7UL45	A0A096TEZ9	Unknown	Unknown	1	216.54	62.9861	15.453	0.910555	0.793438	1
K7U7L8	A0A096TK75	Unknown	Unknown	1	233.197	67.8312	16.5714	0.929225	0.775952	1
A0A096SV81	B4FAT6	Unknown	Unknown	1	233.197	67.8312	16.5714	0.935087	0.775952	1
A0A096T7H2	A0A096TXL0	Unknown	Unknown	1	203.813	58.7871	14.4838	0.906546	0.806374	1
A0A096TDI3	K7VZU8	Unknown	Unknown	1	202.189	23.8034	1.11493	0.91119	0.889883	4
A0A096QUQ7	A0A096SPR6	Unknown	Unknown	1	216.54	62.9965	23.6104	0.939111	0.822446	1
A0A096QMD4	C0P7U4	Unknown	Unknown	1	202.104	58.8059	26.7551	0.908798	0.822446	1
A0A096SMA1	A0A096QLU1	Unknown	Unknown	1	233.197	67.8312	16.5714	0.922996	0.806374	1
A0A096TEZ5	A0A096T9Z9	Unknown	Unknown	1	233.197	67.8312	16.5714	0.931317	0.793438	1
A0A096QSK8	A0A096RHV4	Unknown	Unknown	1	202.104	58.8059	26.7551	0.956435	0.822446	1
K7TUC0	A0A096Q6M9	Unknown	Unknown	1	205.174	37.5514	5.459	0.943822	0.817826	2
A0A096S2F0	A0A096S4T2	Unknown	Unknown	1	244.619	60.6711	9.64157	0.991112	0.693051	2
A0A096SMA1	C0P7U4	Unknown	Unknown	1	233.197	67.8312	16.5714	0.962642	0.806374	1
B4FSI4	A0A096PIY9	Unknown	Unknown	1	233.197	67.8312	16.5714	0.941331	0.775952	1
A0A096PIZ1	B6SZ65	Unknown	Unknown	1	202.104	58.8059	26.7551	0.904074	0.822446	1
B7ZYZ7	A0A096PIY9	Unknown	Unknown	1	233.197	67.8312	16.5714	0.929252	0.806374	1
K7TSD3	A0A096PVI7	Unknown	Unknown	1	203.813	58.7871	14.4838	0.912241	0.806374	1
B8A0V0	A0A096SS51	Unknown	Unknown	1	203.813	58.7871	14.4838	0.960949	0.806374	1
A0A096PTX3	A0A096TF01	Unknown	Unknown	1	216.54	62.9965	26.7551	0.906766	0.822446	1
A0A096SYY8	K7V8W3	Unknown	Unknown	1	233.197	67.8312	16.5714	0.908428	0.775952	1
A0A096SMA1	K7U077	Unknown	Unknown	1	233.197	67.8312	16.5714	0.954922	0.793438	1
K7U077	A0A096QUP7	Unknown	Unknown	1	216.54	62.9861	15.453	0.902056	0.793438	1
A0A096Q420	A0A096R2K9	Unknown	Unknown	1	216.54	62.9861	15.453	0.948579	0.793438	1
B8A0V0	C0PDJ5	Unknown	Unknown	1	203.813	58.7871	14.4838	0.965034	0.806374	1
A0A096Q420	A0A096QUP7	Unknown	Unknown	1	205.367	58.7877	14.3652	0.91411	0.775952	1
A0A096R8K8	A0A096S6S8	Unknown	Unknown	1	233.197	67.8312	16.5714	0.905367	0.793438	1
B4FKJ9	K7TUB2	Unknown	Unknown	1	207.467	29.1601	1.68486	0.9548	0.950079	3
A0A096RJE0	B4FSI4	Unknown	Unknown	1	205.367	58.7877	14.3652	0.907861	0.775952	1
A0A096RH49	K7WFY7	Unknown	Unknown	1	216.54	62.9965	23.6104	0.902383	0.822446	1
A0A096SQ65	B4FJA8	Unknown	Unknown	1	233.197	67.8312	16.5714	0.911659	0.793438	1
A0A096PIZ0	A0A096SJ43	Unknown	Unknown	1	233.197	67.8312	16.5714	0.948727	0.775952	1
A0A096TWP8	A0A096R8K8	Unknown	Unknown	1	202.104	58.8059	26.7551	0.973974	0.822446	1
A0A096UHX3	A0A096R2L0	Unknown	Unknown	1	205.367	58.7877	14.3652	0.945316	0.806374	1
K7TSD3	A0A096T2Y2	Unknown	Unknown	1	216.54	23.9548	23.9024	0.918012	0.838964	1
C0P7U4	A0A096Q420	Unknown	Unknown	1	203.813	58.7871	14.4838	0.945456	0.806374	1
B4FJA8	A0A096TXL0	Unknown	Unknown	1	216.54	62.9861	15.453	0.912014	0.793438	1
A0A096U539	A0A096S4T2	Unknown	Unknown	1	245.318	65.401	9.69729	0.903908	0.72053	2
A0A096SPR6	A0A096REC4	Unknown	Unknown	1	233.197	67.8312	16.5714	0.931386	0.806374	1
K7UA08	A0A096T9Z9	Unknown	Unknown	1	202.104	58.8059	26.7551	0.909832	0.822446	1
K7TSD3	A0A096QUP7	Unknown	Unknown	1	203.813	58.7871	14.4838	0.928169	0.806374	1
A0A096PIZ0	A0A096T6T2	Unknown	Unknown	1	205.367	58.7877	14.3652	0.930462	0.806374	1
B4FR77	A0A096TUZ9	Unknown	Unknown	1	233.197	67.8312	16.5714	0.90693	0.775952	1
A0A096UHG1	A0A096S6S8	Unknown	Unknown	1	233.197	67.8312	16.5714	0.920992	0.793438	1
A0A096SQ65	A0A096TP02	Unknown	Unknown	1	233.197	67.8312	16.5714	0.939522	0.806374	1
A0A096QUQ7	A0A096S8Z3	Unknown	Unknown	1	216.54	62.9965	22.0269	0.986409	0.793438	1
K7VIE7	A0A096SS51	Unknown	Unknown	1	203.813	58.7871	14.4838	0.942391	0.806374	1
A0A096S8Z3	A0A096T2Y2	Unknown	Unknown	1	216.54	25.6508	22.808	0.95786	0.822446	1
A0A096T8F3	K7U7L8	Unknown	Unknown	1	203.813	58.7871	14.4838	0.969837	0.806374	1
B4FR77	A0A096R473	Unknown	Unknown	1	233.197	67.8312	16.5714	0.902831	0.806374	1
A0A096RH49	A0A096UHG1	Unknown	Unknown	1	216.54	62.9965	22.0269	0.904337	0.793438	1
B7ZYZ7	A0A096UHG1	Unknown	Unknown	1	216.54	62.9965	26.7551	0.916967	0.822446	1
C0P7U4	A0A096T2Y2	Unknown	Unknown	1	216.54	23.9548	23.9024	0.946046	0.838964	1
A0A096TXL0	A0A096QQH7	Unknown	Unknown	1	203.813	58.7871	14.4838	0.901068	0.806374	1
B8A0V0	A0A096TK75	Unknown	Unknown	1	233.197	67.8312	16.5714	0.931895	0.806374	1
A0A096T016	A0A096R2I0	Unknown	Unknown	1	202.104	58.8059	26.7551	0.9065	0.822446	1
K7VDW1	A0A096T7H2	Unknown	Unknown	1	202.104	58.7871	14.4838	0.915976	0.806374	1
A0A096PIZ0	A0A096R8K8	Unknown	Unknown	1	205.367	58.7877	14.3652	0.915612	0.793438	1
A0A096TS16	K7UL45	Unknown	Unknown	1	220.036	23.9317	11.5125	0.91587	0.775952	1
A0A096SJ43	A0A096PIY9	Unknown	Unknown	1	233.197	67.8312	16.5714	0.948738	0.775952	1
A0A096T2Y2	A0A096UHX3	Unknown	Unknown	1	216.54	23.9311	11.5125	0.940828	0.806374	1
A0A096Q9J1	A0A096PIY9	Unknown	Unknown	1	233.197	67.8312	16.5714	0.915708	0.775952	1
B4FR77	A0A096REC4	Unknown	Unknown	1	233.197	67.8312	16.5714	0.9339	0.775952	1
A0A096PTX3	K7TSG5	Unknown	Unknown	1	202.104	58.8059	26.7551	0.974398	0.822446	1
A0A096THZ8	A0A096TP02	Unknown	Unknown	1	202.104	58.8108	26.7551	0.944602	0.838964	1
B6SQA3	A0A096T9Z9	Unknown	Unknown	1	233.197	67.8312	16.5714	0.930658	0.793438	1
A0A096T5M1	C0PKP1	Unknown	Unknown	1	218.04	20.8628	2.75851	0.967697	0.873463	4
K7UD09	A0A096REC4	Unknown	Unknown	1	233.197	67.8312	16.5714	0.933079	0.793438	1
A0A096T8F3	A0A096T2Y2	Unknown	Unknown	1	216.54	23.9548	23.9024	0.933947	0.838964	1
A0A096QUQ7	A0A096TTH5	Unknown	Unknown	1	216.54	62.9965	23.6104	0.9549	0.822446	1
K7TUZ0	B4FAT6	Unknown	Unknown	1	203.813	58.7871	14.4838	0.98677	0.806374	1
A0A096Q6M9	K7V9J4	Unknown	Unknown	1	206.222	37.5451	5.49857	0.98953	0.815177	2
A0A096TS16	A0A096R2L0	Unknown	Unknown	1	220.036	21.1162	10.2657	0.958167	0.806374	1
B6SZ65	A0A096TXL0	Unknown	Unknown	1	205.367	58.7877	14.3652	0.958424	0.793438	1
B6SSB3	A0A096S8Z3	Unknown	Unknown	1	216.54	62.9965	23.6104	0.908823	0.822446	1
A0A096Q9J1	K7WFY7	Unknown	Unknown	1	205.367	58.7877	14.3652	0.919561	0.806374	1
A0A096TS16	A0A096R2K9	Unknown	Unknown	1	218.371	25.6404	12.3966	0.951745	0.793438	1
K7U7L8	A0A096REC4	Unknown	Unknown	1	233.197	67.8312	16.5714	0.978605	0.775952	1
B4FR77	A0A096SS51	Unknown	Unknown	1	233.197	67.8312	16.5714	0.920672	0.775952	1
A0A096SMA1	A0A096TEZ9	Unknown	Unknown	1	233.197	67.8312	16.5714	0.918054	0.793438	1
A0A096SMA1	A0A096TEZ8	Unknown	Unknown	1	233.197	67.8312	16.5714	0.915033	0.806374	1
A0A096TS16	C0PD25	Unknown	Unknown	1	220.036	21.1162	10.2657	0.905403	0.806374	1
A0A096PIY9	A0A096TEZ9	Unknown	Unknown	1	233.197	67.8312	16.5714	0.915024	0.793438	1
A0A096T016	A0A096TUZ9	Unknown	Unknown	1	203.813	58.7871	14.4838	0.906246	0.806374	1
A0A096TK75	C0PDJ5	Unknown	Unknown	1	233.197	67.8312	16.5714	0.93126	0.775952	1
B7ZYZ7	A0A096TEZ8	Unknown	Unknown	1	202.104	58.8108	26.7551	0.901545	0.838964	1
A0A096QLU1	A0A096TEZ9	Unknown	Unknown	1	216.54	62.9965	23.6104	0.925303	0.822446	1
A0A096PVI7	K7TSG5	Unknown	Unknown	1	205.367	58.7877	14.3652	0.905704	0.793438	1
A0A096QUQ7	A0A096REC4	Unknown	Unknown	1	233.197	67.8312	16.5714	0.955014	0.793438	1
K7VHJ5	K7V8W3	Unknown	Unknown	1	233.197	67.8312	16.5714	0.95587	0.775952	1
K7UA08	A0A096PVI7	Unknown	Unknown	1	203.813	58.7871	14.4838	0.981796	0.806374	1
A0A096QUQ7	C0P7U4	Unknown	Unknown	1	216.54	62.9965	26.7551	0.936944	0.822446	1
A0A096R8K8	C0PDJ5	Unknown	Unknown	1	205.367	58.7877	14.3652	0.919449	0.793438	1
A0A096T8F3	K7WFY7	Unknown	Unknown	1	202.104	58.8108	26.7551	0.985414	0.838964	1
A0A096UHG1	K7WFY7	Unknown	Unknown	1	216.54	62.9965	23.6104	0.986472	0.822446	1
K7UD09	A0A096TEZ9	Unknown	Unknown	1	216.54	62.9965	22.0269	0.992535	0.793438	1
B4FR77	B4FAT6	Unknown	Unknown	1	233.197	67.8312	16.5714	0.940605	0.775952	1
A0A096RDP9	A0A096S4T2	Unknown	Unknown	1	217.878	47.628	0.431115	0.955237	0.550127	2
A0A096PIZ0	A0A096TAD6	Unknown	Unknown	1	205.367	58.7877	14.3652	0.939606	0.806374	1
A0A096Q440	A0A096REC4	Unknown	Unknown	1	233.197	67.8312	16.5714	0.930031	0.806374	1
C0P7U4	A0A096RXQ0	Unknown	Unknown	1	202.104	58.8108	26.7551	0.926465	0.838964	1
A0A096PVI7	A0A096S6S8	Unknown	Unknown	1	233.197	67.8312	16.5714	0.998825	0.775952	1
A0A096PIZ1	K7U077	Unknown	Unknown	1	216.54	62.9965	26.7551	0.928339	0.822446	1
K7VDW1	K7TSD3	Unknown	Unknown	1	202.104	58.7871	14.4838	0.918134	0.806374	1
A0A096SQ65	A0A096SPR6	Unknown	Unknown	1	233.197	67.8312	16.5714	0.927423	0.806374	1
A0A096SQ65	A0A096S6S8	Unknown	Unknown	1	233.197	67.8312	16.5714	0.9353	0.775952	1
C0P7U4	A0A096TAD6	Unknown	Unknown	1	202.104	58.8108	26.7551	0.910033	0.838964	1
A0A096UHG1	A0A096T2Y2	Unknown	Unknown	1	216.54	25.6508	22.808	0.925502	0.822446	1
A0A096QMD4	K7U7L8	Unknown	Unknown	1	205.367	58.7877	14.3652	0.900882	0.793438	1
K7TUC0	A0A096S2E8	Unknown	Unknown	1	211.639	39.3791	5.11268	0.947314	0.819551	2
A0A096UHG1	A0A096SPR6	Unknown	Unknown	1	216.54	62.9965	23.6104	0.915807	0.822446	1
A0A096TTH5	A0A096QQH7	Unknown	Unknown	1	202.104	58.8108	26.7551	0.926689	0.838964	1
K7TSD3	K7WFY7	Unknown	Unknown	1	202.104	58.8108	26.7551	0.960387	0.838964	1
A0A096TS16	A0A096T6T2	Unknown	Unknown	1	220.036	21.1162	10.2657	0.907343	0.806374	1
K7TUZ0	A0A096S6S8	Unknown	Unknown	1	233.197	67.8312	16.5714	0.912262	0.806374	1
A0A096QT13	A0A096S4T2	Unknown	Unknown	1	242.743	65.3971	9.64157	0.972404	0.705382	2
A0A096RJE0	A0A096S6S8	Unknown	Unknown	1	233.197	67.8312	16.5714	0.926558	0.775952	1
A0A096Q420	C0PD25	Unknown	Unknown	1	205.367	58.7877	14.3652	0.938446	0.806374	1
K7VIE7	B4FJA8	Unknown	Unknown	1	216.54	62.9965	26.7551	0.91191	0.822446	1
A0A096TWP8	A0A096T9Z9	Unknown	Unknown	1	202.104	58.8059	26.7551	0.922084	0.822446	1
K7VDW1	A0A096UHX3	Unknown	Unknown	1	205.367	58.7877	14.3652	0.912366	0.775952	1
A0A096Q440	A0A096TUZ9	Unknown	Unknown	1	205.367	58.7877	14.3652	0.914923	0.806374	1
A0A096PTX3	A0A096QUP7	Unknown	Unknown	1	203.813	58.7871	14.4838	0.929477	0.806374	1
A0A096TP02	A0A096RHV4	Unknown	Unknown	1	202.104	58.8108	26.7551	0.913045	0.838964	1
A0A096QUQ7	A0A096QUP7	Unknown	Unknown	1	216.54	62.9861	15.453	0.986864	0.793438	1
A0A096UHG1	A0A096T9Z9	Unknown	Unknown	1	216.54	62.9965	22.0269	0.969662	0.793438	1
A0A096S2E9	A0A096S4T2	Unknown	Unknown	1	249.196	65.3995	9.64157	0.975506	0.705382	2
A0A096RZU1	A0A096TP02	Unknown	Unknown	1	202.104	58.8108	26.7551	0.925768	0.838964	1
A0A096Q420	A0A096SPR6	Unknown	Unknown	1	205.367	58.7877	14.3652	0.911881	0.806374	1
B6SQA3	A0A096TXL0	Unknown	Unknown	1	233.197	67.8312	16.5714	0.915014	0.775952	1
B7ZYZ7	A0A096TXL0	Unknown	Unknown	1	203.813	58.7871	14.4838	0.907267	0.806374	1
A0A096T7H2	A0A096TAD6	Unknown	Unknown	1	202.104	58.8108	26.7551	0.904328	0.838964	1
K7U7L8	A0A096TTH5	Unknown	Unknown	1	205.367	58.7877	14.3652	0.945075	0.806374	1
A0A096T8F3	B8A0V0	Unknown	Unknown	1	202.104	58.8108	26.7551	0.938288	0.838964	1
A0A096R2K9	A0A096TK75	Unknown	Unknown	1	233.197	67.8312	16.5714	0.934066	0.793438	1
K7VEQ9	A0A096PIY9	Unknown	Unknown	1	233.197	67.8312	16.5714	0.941408	0.806374	1
B8A0V0	K7VEQ9	Unknown	Unknown	1	202.104	58.8108	26.7551	0.945726	0.838964	1
A0A096RXQ0	A0A096TF01	Unknown	Unknown	1	216.54	62.9965	23.6104	0.914986	0.822446	1
K7U287	A0A096PVI7	Unknown	Unknown	1	205.367	58.7877	14.3652	0.983182	0.806374	1
A0A096TEZ8	A0A096UHG1	Unknown	Unknown	1	216.54	62.9965	23.6104	0.930808	0.822446	1
A0A096T1H5	B6THX4	Unknown	Unknown	1	202.104	58.8108	26.7551	0.968089	0.838964	1
A0A096QLU1	A0A096REC4	Unknown	Unknown	1	233.197	67.8312	16.5714	0.917621	0.806374	1
B4FKJ9	C0P7G0	Unknown	Unknown	1	206.194	29.1304	1.66004	0.962594	0.893285	3
K7TUZ0	A0A096SM43	Unknown	Unknown	1	202.104	58.8108	26.7551	0.915403	0.838964	1
B8A0V0	A0A096TTH5	Unknown	Unknown	1	202.104	58.8108	26.7551	0.969671	0.838964	1
B4FR77	K7U077	Unknown	Unknown	1	233.197	67.8312	16.5714	0.939699	0.793438	1
A0A096PIZ1	A0A096T9Z9	Unknown	Unknown	1	202.104	58.8059	26.7551	0.988987	0.822446	1
A0A096QUP7	B4FAT6	Unknown	Unknown	1	205.367	58.7877	14.3652	0.903899	0.775952	1
A0A096T7H2	A0A096T6T2	Unknown	Unknown	1	202.104	58.8108	26.7551	0.994955	0.838964	1
K7U7L8	A0A096UHG1	Unknown	Unknown	1	216.54	62.9861	15.453	0.970709	0.793438	1
A0A096R2K9	A0A096SS51	Unknown	Unknown	1	216.54	62.9861	15.453	0.938233	0.793438	1
A0A096R2K9	A0A096REC4	Unknown	Unknown	1	233.197	67.8312	16.5714	0.958543	0.793438	1
A0A096SYY8	A0A096R2I0	Unknown	Unknown	1	233.197	67.8312	16.5714	0.907218	0.793438	1
A0A096SMA1	K7U287	Unknown	Unknown	1	233.197	67.8312	16.5714	0.911372	0.806374	1
A0A096UHG1	C0PDJ5	Unknown	Unknown	1	216.54	62.9861	15.453	0.955009	0.793438	1
A0A096R8K8	A0A096TK75	Unknown	Unknown	1	233.197	67.8312	16.5714	0.90966	0.793438	1
A0A096S2E8	A0A096R3X7	Unknown	Unknown	1	207.69	39.0209	5.35031	0.928829	0.82633	2
A0A096UHG1	A0A096SJ43	Unknown	Unknown	1	233.197	67.8312	16.5714	0.962884	0.793438	1
A0A096RKG3	A0A096SMP8	Unknown	Unknown	1	203.031	20.0939	1.54494	0.952318	0.880829	4
A0A096QUQ7	C0PD25	Unknown	Unknown	1	216.54	62.9965	23.6104	0.916864	0.822446	1
K7VIE7	K7TSG5	Unknown	Unknown	1	202.104	58.8059	26.7551	0.955119	0.822446	1
A0A096TEZ5	A0A096R9B1	Unknown	Unknown	1	233.197	67.8312	16.5714	0.900707	0.775952	1
A0A096REC4	K7WFY7	Unknown	Unknown	1	233.197	67.8312	16.5714	0.960301	0.806374	1
K7VIE7	A0A096T9Z9	Unknown	Unknown	1	202.104	58.8059	26.7551	0.961247	0.822446	1
B4FKJ9	K7W346	Unknown	Unknown	1	207.467	29.186	4.37786	0.91175	0.952837	3
A0A096SYY8	A0A096Q440	Unknown	Unknown	1	233.197	67.8312	16.5714	0.927901	0.806374	1
A0A096TK75	A0A096R2L0	Unknown	Unknown	1	233.197	67.8312	16.5714	0.929914	0.806374	1
A0A096TP02	A0A096SM43	Unknown	Unknown	1	202.104	58.8108	26.7551	0.964091	0.838964	1
B7ZYZ7	K7TSG5	Unknown	Unknown	1	202.104	58.8059	26.7551	0.902165	0.822446	1
A0A096T8F3	A0A096R473	Unknown	Unknown	1	202.104	58.8108	26.7551	0.919209	0.838964	1
K7USZ8	C0PGF0	Unknown	Unknown	1	209.74	35.0093	2.2936	0.928384	0.950085	3
A0A096PIZ0	A0A096TF01	Unknown	Unknown	1	216.54	62.9861	15.453	0.927232	0.793438	1
A0A096T8F3	K7VEQ9	Unknown	Unknown	1	202.104	58.8108	26.7551	0.902432	0.838964	1
A0A096QUQ7	A0A096T8F3	Unknown	Unknown	1	216.54	62.9965	26.7551	0.915536	0.822446	1
A0A096TS16	A0A096TAD6	Unknown	Unknown	1	220.036	21.1162	10.2657	0.93394	0.806374	1
A0A096PTX3	K7WFY7	Unknown	Unknown	1	202.104	58.8108	26.7551	0.985628	0.838964	1
A0A096UHG1	A0A096RUJ4	Unknown	Unknown	1	216.54	62.9861	15.453	0.906123	0.793438	1
A0A096T8F3	A0A096S6S8	Unknown	Unknown	1	233.197	67.8312	16.5714	0.945032	0.806374	1
A0A096RXQ0	A0A096T2Y2	Unknown	Unknown	1	216.54	21.1367	22.808	0.903351	0.838964	1
A0A096TS16	A0A096Q420	Unknown	Unknown	1	220.036	23.9317	11.5125	0.91165	0.775952	1
K7U4N2	A0A0B4J313	Unknown	Unknown	1	219.392	20.4629	1.50381	0.949557	0.881545	4
A0A096R2K9	A0A096R8K8	Unknown	Unknown	1	216.54	62.9965	22.0269	0.921617	0.793438	1
K7VIE7	A0A096RUJ4	Unknown	Unknown	1	203.813	58.7871	14.4838	0.900695	0.806374	1
A0A096Q440	A0A096SS51	Unknown	Unknown	1	205.367	58.7877	14.3652	0.916418	0.806374	1
A0A096PIZ0	K7U077	Unknown	Unknown	1	216.54	62.9861	15.453	0.928454	0.793438	1
A0A096SMA1	A0A096PIY9	Unknown	Unknown	1	233.197	67.8312	16.5714	0.934635	0.775952	1
B6SSB3	A0A096RUJ4	Unknown	Unknown	1	205.367	58.7877	14.3652	0.972831	0.806374	1
A0A096QLU1	A0A096R2K9	Unknown	Unknown	1	216.54	62.9965	23.6104	0.926282	0.822446	1
B4FR77	A0A096R8K8	Unknown	Unknown	1	233.197	67.8312	16.5714	0.936787	0.793438	1
A0A096SMA1	A0A096TAD6	Unknown	Unknown	1	233.197	67.8312	16.5714	0.914802	0.806374	1
A0A096R2K9	K7V8W3	Unknown	Unknown	1	233.197	67.8312	16.5714	0.906048	0.793438	1
A0A096THZ8	K7V8W3	Unknown	Unknown	1	233.197	67.8312	16.5714	0.965257	0.806374	1
A0A096QQH7	A0A096REC4	Unknown	Unknown	1	233.197	67.8312	16.5714	0.916001	0.806374	1
A0A096RJE0	K7UD09	Unknown	Unknown	1	205.367	58.7877	14.3652	0.98512	0.793438	1
K7VDW1	B4FR77	Unknown	Unknown	1	233.197	67.8312	16.5714	0.912726	0.775952	1
A0A096QUQ7	K7UD09	Unknown	Unknown	1	216.54	62.9965	22.0269	0.93854	0.793438	1
A0A096RZN1	A0A096S4T2	Unknown	Unknown	1	243.589	65.4867	9.74019	0.943673	0.741192	2
A0A096QQH7	K7WFY7	Unknown	Unknown	1	202.104	58.8108	26.7551	0.900685	0.838964	1
A0A096SQ65	A0A096T6T2	Unknown	Unknown	1	233.197	67.8312	16.5714	0.917951	0.806374	1
A0A096T016	A0A096TEZ8	Unknown	Unknown	1	202.104	58.8108	26.7551	0.939008	0.838964	1
A0A096T016	A0A096TEZ9	Unknown	Unknown	1	216.54	62.9965	26.7551	0.937493	0.822446	1
A0A096PIZ0	A0A096R2K9	Unknown	Unknown	1	216.54	62.9861	15.453	0.971461	0.793438	1
A0A096THZ8	A0A096TAD6	Unknown	Unknown	1	202.104	58.8108	26.7551	0.902707	0.838964	1
A0A096QUQ7	A0A096QMU3	Unknown	Unknown	1	216.54	62.9965	23.6104	0.922293	0.822446	1
B8A0V0	A0A096REC4	Unknown	Unknown	1	233.197	67.8312	16.5714	0.996054	0.806374	1
K7VIE7	B6THX4	Unknown	Unknown	1	202.104	58.8108	26.7551	0.972979	0.838964	1
A0A096Q9J1	A0A096UHX3	Unknown	Unknown	1	205.367	58.7877	14.3652	0.908297	0.775952	1
A0A096SJ43	A0A096TK75	Unknown	Unknown	1	233.197	67.8312	16.5714	0.935816	0.775952	1
B4FKJ9	A0A096UDP0	Unknown	Unknown	1	201.607	29.133	4.3377	0.921272	0.863403	3
A0A096PVI7	B6THX4	Unknown	Unknown	1	205.367	58.7877	14.3652	0.921742	0.806374	1
A0A096RJE0	K7U7L8	Unknown	Unknown	1	205.367	58.7877	14.3652	0.903972	0.775952	1
A0A096R2K9	A0A096QUP7	Unknown	Unknown	1	216.54	62.9861	15.453	0.959739	0.793438	1
B8A0V0	A0A096RHV4	Unknown	Unknown	1	202.104	58.8108	26.7551	0.904396	0.838964	1
K7U077	A0A096TK75	Unknown	Unknown	1	233.197	67.8312	16.5714	0.914491	0.793438	1
A0A096SMA1	A0A096T9Z9	Unknown	Unknown	1	233.197	67.8312	16.5714	0.945579	0.793438	1
A0A096PIZ0	B6SZ65	Unknown	Unknown	1	205.367	58.7877	14.3652	0.904038	0.793438	1
K7UA08	C0P4N9	Unknown	Unknown	1	216.54	62.9965	26.7551	0.996265	0.822446	1
A0A096PIZ0	A0A096TP02	Unknown	Unknown	1	205.367	58.7877	14.3652	0.929441	0.806374	1
A0A096SS51	A0A096PIY9	Unknown	Unknown	1	233.197	67.8312	16.5714	0.920925	0.775952	1
B4FSI4	A0A096TXL0	Unknown	Unknown	1	205.367	58.7877	14.3652	0.965945	0.775952	1
B6SSB3	A0A096QUP7	Unknown	Unknown	1	205.367	58.7877	14.3652	0.909851	0.806374	1
B4FSI4	C0P4N9	Unknown	Unknown	1	216.54	62.9861	15.453	0.914773	0.793438	1
A0A096RJE0	A0A096T9Z9	Unknown	Unknown	1	205.367	58.7877	14.3652	0.920212	0.793438	1
A0A096THZ8	C0P7U4	Unknown	Unknown	1	202.104	58.8108	26.7551	0.904031	0.838964	1
A0A096THZ8	A0A096T9Z9	Unknown	Unknown	1	202.104	58.8059	26.7551	0.912754	0.822446	1
K7UD09	A0A096T2Y2	Unknown	Unknown	1	216.54	22.4445	22.808	0.922888	0.822446	1
A0A096RZU1	A0A096RHV4	Unknown	Unknown	1	202.104	58.8108	26.7551	0.965085	0.838964	1
K7U7L8	A0A096TEZ8	Unknown	Unknown	1	205.367	58.7877	14.3652	0.93649	0.806374	1
K7U7L8	A0A096TEZ9	Unknown	Unknown	1	216.54	62.9861	15.453	0.93228	0.793438	1
A0A096Q440	A0A096TEZ9	Unknown	Unknown	1	216.54	62.9965	23.6104	0.918518	0.822446	1
B4F930	A0A096S4T2	Unknown	Unknown	1	249.306	65.3995	9.64157	0.974274	0.705382	2
B4FKJ9	K7W7K3	Unknown	Unknown	1	207.467	29.183	1.67429	0.938472	0.952837	3
A0A096T8F3	A0A096REC4	Unknown	Unknown	1	233.197	67.8312	16.5714	0.93035	0.806374	1
A0A096PIZ1	A0A096TEZ9	Unknown	Unknown	1	216.54	62.9965	26.7551	0.915664	0.822446	1
A0A096S2E8	C0P460	Unknown	Unknown	1	207.136	39.3926	5.30945	0.918042	0.81959	2
A0A096PTX3	A0A096TTH5	Unknown	Unknown	1	202.104	58.8108	26.7551	0.952087	0.838964	1
A0A096QMD4	A0A096UHG1	Unknown	Unknown	1	216.54	62.9965	22.0269	0.923107	0.793438	1
A0A096SMA1	A0A096SJ43	Unknown	Unknown	1	233.197	67.8312	16.5714	0.959913	0.775952	1
A0A096TXL0	A0A096SS51	Unknown	Unknown	1	205.367	58.7877	14.3652	0.91815	0.775952	1
A0A096Q420	C0PDJ5	Unknown	Unknown	1	205.367	58.7877	14.3652	0.97796	0.775952	1
A0A096SQ65	A0A096TK75	Unknown	Unknown	1	233.197	67.8312	16.5714	0.938598	0.775952	1
A0A096TWP8	A0A096TK75	Unknown	Unknown	1	233.197	67.8312	16.5714	0.916421	0.806374	1
A0A096PIZ0	B6SSB3	Unknown	Unknown	1	205.367	58.7877	14.3652	0.913082	0.806374	1
A0A096TNX6	A0A096Q6M9	Unknown	Unknown	1	204.615	37.5541	5.09636	0.916426	0.815833	2
A0A096QQH7	A0A096TK75	Unknown	Unknown	1	233.197	67.8312	16.5714	0.908338	0.806374	1
A0A096TF01	A0A096UHX3	Unknown	Unknown	1	216.54	62.9861	15.453	0.901266	0.793438	1
B6SQA3	A0A096TEZ9	Unknown	Unknown	1	233.197	67.8312	16.5714	0.915565	0.793438	1
B8A0V0	A0A096SJ43	Unknown	Unknown	1	233.197	67.8312	16.5714	0.940704	0.806374	1
A0A096QUQ7	A0A096TUZ9	Unknown	Unknown	1	216.54	62.9861	15.453	0.921558	0.793438	1
K7VZU8	A0A096TS50	Unknown	Unknown	1	204.592	23.8069	1.11721	0.90878	0.889557	4
A0A096T8F3	A0A096RXQ0	Unknown	Unknown	1	202.104	58.8108	26.7551	0.921031	0.838964	1
B8A0V0	A0A096QLU1	Unknown	Unknown	1	202.104	58.8108	26.7551	0.932515	0.838964	1
A0A096T9Z9	A0A096TF01	Unknown	Unknown	1	216.54	62.9965	22.0269	0.921819	0.793438	1
A0A096QZX9	A0A096S4T2	Unknown	Unknown	1	245.805	60.6754	9.64157	0.977914	0.705382	2
A0A096Q440	A0A096TXL0	Unknown	Unknown	1	205.367	58.7877	14.3652	0.938281	0.806374	1
A0A096RPN0	A0A096S4T2	Unknown	Unknown	1	248.928	65.3972	9.64157	0.908349	0.705382	2
K7UA08	K7UD09	Unknown	Unknown	1	202.104	58.8059	26.7551	0.900641	0.822446	1
C0PG23	A0A0B4J313	Unknown	Unknown	1	212.346	20.4411	1.40945	0.968069	0.873551	4
K7TUZ0	A0A096PIY9	Unknown	Unknown	1	233.197	67.8312	16.5714	0.956975	0.806374	1
A0A096QUQ7	K7WFY7	Unknown	Unknown	1	216.54	62.9965	23.6104	0.937952	0.822446	1
A0A096Q9J1	K7UL45	Unknown	Unknown	1	205.367	58.7877	14.3652	0.913889	0.775952	1
A0A096PTX3	A0A096S6S8	Unknown	Unknown	1	233.197	67.8312	16.5714	0.927152	0.806374	1
A0A096QUQ7	B8A0V0	Unknown	Unknown	1	216.54	62.9965	26.7551	0.960283	0.822446	1
A0A096TTH5	A0A096RUJ4	Unknown	Unknown	1	205.367	58.7877	14.3652	0.900016	0.806374	1
A0A096QDS5	A0A096PIY9	Unknown	Unknown	1	233.197	67.8312	16.5714	0.911239	0.775952	1
B4FAT6	K7WFY7	Unknown	Unknown	1	205.367	58.7877	14.3652	0.971789	0.806374	1
A0A096QLU1	A0A096UHG1	Unknown	Unknown	1	216.54	62.9965	23.6104	0.941504	0.822446	1
C0P7U4	A0A096UHG1	Unknown	Unknown	1	216.54	62.9965	26.7551	0.981938	0.822446	1
A0A096Q9J1	A0A096T8Z7	Unknown	Unknown	1	233.197	67.8312	16.5714	0.980018	0.775952	1
A0A096THZ8	A0A096T2Y2	Unknown	Unknown	1	216.54	23.9548	23.9024	0.920318	0.838964	1
A0A096QUQ7	A0A096PIY9	Unknown	Unknown	1	233.197	67.8312	16.5714	0.94001	0.793438	1
A0A096TS16	K7U7L8	Unknown	Unknown	1	220.036	23.9317	11.5125	0.929726	0.775952	1
A0A096T8F3	K7TSG5	Unknown	Unknown	1	202.104	58.8059	26.7551	0.981697	0.822446	1
A0A096QUQ7	B4FSI4	Unknown	Unknown	1	216.54	62.9861	15.453	0.936089	0.793438	1
A0A096RJN1	A0A096SXI6	Unknown	Unknown	1	216.34	41.7568	5.45939	0.940619	0.815023	2
A0A096QDS5	A0A096R8K8	Unknown	Unknown	1	233.197	67.8312	16.5714	0.996225	0.793438	1
K7TSD3	A0A096REC4	Unknown	Unknown	1	233.197	67.8312	16.5714	0.961741	0.806374	1
A0A096TXL0	A0A096T2Y2	Unknown	Unknown	1	216.54	23.9311	11.5125	0.947243	0.806374	1
B4FSI4	K7WFY7	Unknown	Unknown	1	205.367	58.7877	14.3652	0.992454	0.806374	1
K7U7L8	A0A096RXQ0	Unknown	Unknown	1	205.367	58.7877	14.3652	0.90701	0.806374	1
A0A096T6T2	K7VEQ9	Unknown	Unknown	1	202.104	58.8108	26.7551	0.988606	0.838964	1
C0P7U4	K7U287	Unknown	Unknown	1	202.104	58.8108	26.7551	0.900356	0.838964	1
B8A0V0	A0A096RXQ0	Unknown	Unknown	1	202.104	58.8108	26.7551	0.934813	0.838964	1
A0A096PVI7	A0A096T9Z9	Unknown	Unknown	1	205.367	58.7877	14.3652	0.908343	0.793438	1
A0A096TS16	B6THX4	Unknown	Unknown	1	220.036	21.1162	10.2657	0.916892	0.806374	1
B7ZYZ7	C0PDJ5	Unknown	Unknown	1	203.813	58.7871	14.4838	0.93398	0.806374	1
K7TUZ0	A0A096T9Z9	Unknown	Unknown	1	202.104	58.8059	26.7551	0.949894	0.822446	1
A0A096Q420	B8A0V0	Unknown	Unknown	1	203.813	58.7871	14.4838	0.951126	0.806374	1
A0A096PL66	A0A096RKG3	Unknown	Unknown	1	200.228	20.0523	1.54561	0.946574	0.884949	4
A0A096R8K8	A0A096T2Y2	Unknown	Unknown	1	216.54	22.4445	22.808	0.92558	0.822446	1
A0A096TP02	A0A096UHG1	Unknown	Unknown	1	216.54	62.9965	23.6104	0.944056	0.822446	1
B8A0V0	A0A096Q9J1	Unknown	Unknown	1	203.813	58.7871	14.4838	0.939837	0.806374	1
K7TUZ0	A0A096UHG1	Unknown	Unknown	1	216.54	62.9965	26.7551	0.969515	0.822446	1
C0P7U4	A0A096T6T2	Unknown	Unknown	1	202.104	58.8108	26.7551	0.910907	0.838964	1
A0A096SMA1	C0PDJ5	Unknown	Unknown	1	233.197	67.8312	16.5714	0.934606	0.775952	1
A0A096QUQ7	A0A096RXQ0	Unknown	Unknown	1	216.54	62.9965	23.6104	0.919428	0.822446	1
B4FSI4	A0A096T6T2	Unknown	Unknown	1	205.367	58.7877	14.3652	0.90866	0.806374	1
A0A096SJ43	A0A096TEZ9	Unknown	Unknown	1	233.197	67.8312	16.5714	0.900506	0.793438	1
K7TSD3	A0A096UHG1	Unknown	Unknown	1	216.54	62.9965	26.7551	0.969952	0.822446	1
A0A096ST28	A0A096Q6M9	Unknown	Unknown	1	200.558	37.806	4.92466	0.91464	0.807625	2
A0A096SMA1	K7VEQ9	Unknown	Unknown	1	233.197	67.8312	16.5714	0.908277	0.806374	1
A0A096T1H5	C0P7U4	Unknown	Unknown	1	202.104	58.8108	26.7551	0.967964	0.838964	1
A0A096RSI4	A0A096TEZ9	Unknown	Unknown	1	216.54	62.9965	23.6104	0.984948	0.822446	1
B7ZYZ7	A0A096TK75	Unknown	Unknown	1	233.197	67.8312	16.5714	0.922068	0.806374	1
A0A096R3X7	A0A096S4T2	Unknown	Unknown	1	243.81	65.4867	9.74019	0.916632	0.741192	2
A0A096R8K8	A0A096UHX3	Unknown	Unknown	1	205.367	58.7877	14.3652	0.933035	0.793438	1
A0A096SQ65	A0A096TTH5	Unknown	Unknown	1	233.197	67.8312	16.5714	0.961235	0.806374	1
A0A096RSI4	A0A096TXL0	Unknown	Unknown	1	205.367	58.7877	14.3652	0.916899	0.806374	1
K7USZ8	A0A096QGK3	Unknown	Unknown	1	209.74	35.0095	2.28638	0.90528	0.957528	3
K7VIE7	A0A096T6T2	Unknown	Unknown	1	202.104	58.8108	26.7551	0.918249	0.838964	1
A0A096THZ8	A0A096SM43	Unknown	Unknown	1	202.104	58.8108	26.7551	0.933878	0.838964	1
A0A096T016	A0A096SJ43	Unknown	Unknown	1	233.197	67.8312	16.5714	0.976673	0.806374	1
A0A096SMA1	A0A096SPR6	Unknown	Unknown	1	233.197	67.8312	16.5714	0.904237	0.806374	1
K7U7L8	A0A096S6S8	Unknown	Unknown	1	233.197	67.8312	16.5714	0.90393	0.775952	1
K7VIE7	A0A096TAD6	Unknown	Unknown	1	202.104	58.8108	26.7551	0.917207	0.838964	1
B4FSI4	A0A096S6S8	Unknown	Unknown	1	233.197	67.8312	16.5714	0.935646	0.775952	1
A0A096TEZ5	A0A096RXQ0	Unknown	Unknown	1	233.197	67.8312	16.5714	0.957356	0.806374	1
B8A0V0	C0P4N9	Unknown	Unknown	1	216.54	62.9965	26.7551	0.917833	0.822446	1
K7U7L8	A0A096T9Z9	Unknown	Unknown	1	205.367	58.7877	14.3652	0.954646	0.793438	1
A0A096T9Z9	A0A096TEZ9	Unknown	Unknown	1	216.54	62.9965	22.0269	0.933747	0.793438	1
A0A096QUQ7	A0A096PIZ0	Unknown	Unknown	1	216.54	62.9861	15.453	0.940325	0.793438	1
A0A096QDS5	A0A096T9Z9	Unknown	Unknown	1	233.197	67.8312	16.5714	0.930271	0.793438	1
B4FR77	A0A096TXL0	Unknown	Unknown	1	233.197	67.8312	16.5714	0.987619	0.775952	1
A0A096T8F3	A0A096TK75	Unknown	Unknown	1	233.197	67.8312	16.5714	0.912301	0.806374	1
B8A0V0	A0A096SYB5	Unknown	Unknown	1	202.104	58.8059	26.7551	0.937284	0.822446	1
B6SSB3	A0A096SS51	Unknown	Unknown	1	205.367	58.7877	14.3652	0.919681	0.806374	1
A0A096T9Z9	A0A096SS51	Unknown	Unknown	1	205.367	58.7877	14.3652	0.933231	0.793438	1
A0A096TS16	A0A096UHG1	Unknown	Unknown	1	218.371	25.6404	12.3966	0.926405	0.793438	1
A0A096UHG1	A0A096TF01	Unknown	Unknown	1	216.54	62.9965	22.0269	0.913289	0.793438	1
A0A096SYY8	A0A096UHG1	Unknown	Unknown	1	233.197	67.8312	16.5714	0.939282	0.793438	1
K7VDW1	A0A096PIY9	Unknown	Unknown	1	233.197	67.8312	16.5714	0.909581	0.775952	1
A0A096TEZ8	A0A096R473	Unknown	Unknown	1	202.104	58.8108	26.7551	0.90633	0.838964	1
A0A096Q420	A0A096T6T2	Unknown	Unknown	1	205.367	58.7877	14.3652	0.908081	0.806374	1
K7VEQ9	A0A096TF01	Unknown	Unknown	1	216.54	62.9965	26.7551	0.988722	0.822446	1
B6SQA3	A0A096TTH5	Unknown	Unknown	1	233.197	67.8312	16.5714	0.907919	0.806374	1
A0A096RZU1	K7VEQ9	Unknown	Unknown	1	202.104	58.8108	26.7551	0.906223	0.838964	1
K7VDW1	A0A096SQ65	Unknown	Unknown	1	233.197	67.8312	16.5714	0.915074	0.775952	1
B6SQA3	A0A096RXQ0	Unknown	Unknown	1	233.197	67.8312	16.5714	0.997643	0.806374	1
A0A096TWP8	C0PDJ5	Unknown	Unknown	1	203.813	58.7871	14.4838	0.929113	0.806374	1
A0A096RYM5	K7WFY7	Unknown	Unknown	1	202.104	58.8108	26.7551	0.902939	0.838964	1
A0A096T9Z9	C0P4N9	Unknown	Unknown	1	216.54	62.9965	22.0269	0.930551	0.793438	1
A0A096T1H5	B6SZ65	Unknown	Unknown	1	202.104	58.8059	26.7551	0.9704	0.822446	1
A0A096T1H5	K7U077	Unknown	Unknown	1	216.54	62.9965	26.7551	0.994878	0.822446	1
A0A096QUQ7	K7VHJ5	Unknown	Unknown	1	233.197	67.8312	16.5714	0.910331	0.793438	1
B8A0V0	A0A096RH49	Unknown	Unknown	1	216.54	62.9965	26.7551	0.901664	0.822446	1
K7U077	A0A096REC4	Unknown	Unknown	1	233.197	67.8312	16.5714	0.915373	0.793438	1
A0A096RUJ4	K7WFY7	Unknown	Unknown	1	205.367	58.7877	14.3652	0.904485	0.806374	1
B4FKJ9	A0A096QGK3	Unknown	Unknown	1	207.467	29.186	4.37786	0.929799	0.952837	3
A0A096PTX3	A0A096T2Y2	Unknown	Unknown	1	216.54	23.9548	23.9024	0.960877	0.838964	1
K7VEQ9	A0A096SS51	Unknown	Unknown	1	203.813	58.7871	14.4838	0.906852	0.806374	1
A0A096TK75	A0A096SM43	Unknown	Unknown	1	233.197	67.8312	16.5714	0.963657	0.806374	1
A0A096T6T2	A0A096SJ43	Unknown	Unknown	1	233.197	67.8312	16.5714	0.910618	0.806374	1
A0A096TWP8	K7WFY7	Unknown	Unknown	1	202.104	58.8108	26.7551	0.97548	0.838964	1
A0A096QUQ7	A0A096SS51	Unknown	Unknown	1	216.54	62.9861	15.453	0.944839	0.793438	1
