# Supplementary material for: Computational identification of protein-protein interactions in model plant proteomes
Source: Sci Rep. 2019 Jun 19;9:8740. doi: 10.1038/s41598-019-45072-8 (PMC6584649; doi:10.1038/s41598-019-45072-8)
Supplement: Supplementary file 6 — Supplementary Table S19, S20, S21 [file 41598_2019_45072_MOESM6_ESM.xlsx]

## Sheet: TableS19
Supplementary Table S19. PPI predictions with two additional evidence in Glycine max (soy bean). The list of high confident PPI predictions in Glycine max, which were predicted as interacting protein pairs by both SVM and RF with a random forest probability score (RF probability) equals to 1 and has high STRING combined score of over 960, and exist in at least one common KEGG pathway. The PubMed …
Protein A	Protein B	Function A	Function B	RF probability	IAS	PAS	CAS	Phylogenetic profile similarity	common KEGG pathways	KEGG pathway name	number of common KEGG pathways	STRING
												neighborhood	neighborhood_transferred	fusion	cooccurence	homology	coexpression	coexpression_transferred	experiments	experiments_transferred	database	database_transferred	textmining	textmining_transferred	combined_score
I1KD11	I1MJN7	ATP synthase subunit gamma, mitochondrial(RefSeq)	ATP synthase subunit O, mitochondrial(RefSeq)	1	58.3296	57.2551	6.20661	0.900736	gmx00190	Oxidative phosphorylation	1	0	439	0	0	0	0	975	0	922	0	448	0	496	999
Q6X0M9	I1JER5	chalcone synthase 3(RefSeq)	chalcone synthase 6(RefSeq)	1	98.453	16.1069	62.8537	0.999988	gmx00941	Flavonoid biosynthesis	1	0	0	0	527	990	0	0	0	0	900	0	0	0	900
I1J6T1	I1JER5	chalcone synthase 6(RefSeq)	chalcone synthase 6(RefSeq)	1	98.453	16.1069	62.8537	0.999992	gmx00941	Flavonoid biosynthesis	1	0	0	0	527	990	0	0	0	0	900	0	0	0	900
I1L744	I1M1R3	regulatory-associated protein of TOR 1 isoform X2(RefSeq)	protein LST8 homolog(RefSeq)	1	218.911	2.79002	1.77886	0.655285	gmx04136	Autophagy - other	1	0	0	0	0	0	0	0	0	631	0	556	0	496	910
I1N6E7	I1MUC6	cytochrome P450 85A(RefSeq)	cytochrome P450 734A1(RefSeq)	1	71.3234	44.2255	4.79047	0.913146	gmx00905	Brassinosteroid biosynthesis	1	0	0	0	513	622	0	0	0	0	900	0	0	351	928
Q6X0M9	I1N828	chalcone synthase 3(RefSeq)	chalcone synthase J(RefSeq)	1	98.453	16.1069	62.8537	0.999773	gmx00941	Flavonoid biosynthesis	1	0	0	0	527	987	0	0	0	0	900	0	0	0	900
K7LRQ4	I1LHX7	cytochrome P450 90A1(RefSeq)	3-epi-6-deoxocathasterone 23-monooxygenase(RefSeq)	1	68.8794	41.6231	4.46575	0.975285	gmx00905	Brassinosteroid biosynthesis	1	0	0	0	526	900	0	0	0	0	900	0	0	501	909
I1KA48	I1KVS8	mitogen-activated protein kinase kinase kinase 1(RefSeq)	mitogen-activated protein kinase kinase 5(RefSeq)	1	180.361	12.802	1.83938	0.966977	gmx04626	Plant-pathogen interaction	1	0	0	0	524	766	0	46	0	598	800	338	0	495	954
I1N828	I1JER5	chalcone synthase J(RefSeq)	chalcone synthase 6(RefSeq)	1	98.453	16.1069	62.8537	0.999834	gmx00941	Flavonoid biosynthesis	1	0	0	0	527	986	0	0	0	0	900	0	0	0	900
P0CC63	M1FPG4	NADH dehydrogenase subunit 2(RefSeq)	NADH dehydrogenase subunit 2(RefSeq)	1	207.437	7.63011	5.10427	0.315125	gmx00190	Oxidative phosphorylation	1	0	439	0	0	0	0	610	0	567	0	314	0	277	944
C6SZE2	I1JTW0	putative acyl carrier protein, mitochondrial(RefSeq)	NADH dehydrogenase [ubiquinone] iron-sulfur protein 7, mitochondrial(RefSeq)	1	23.6425	0.0194065	0.559331	0.658251	gmx00190	Oxidative phosphorylation	1	0	0	0	0	0	0	389	0	907	0	338	0	83	960
I1KY89	I1MJN7	ATP synthase gamma chain, chloroplastic(RefSeq)	ATP synthase subunit O, mitochondrial(RefSeq)	1	51.1326	51.0479	5.60715	0.946558	gmx00190	Oxidative phosphorylation	1	0	439	0	0	0	0	975	0	922	0	448	0	496	999
I1KA48	I1JGA1	mitogen-activated protein kinase kinase kinase 1(RefSeq)	mitogen-activated protein kinase kinase 6(RefSeq)	1	150.999	12.0651	1.66803	0.969233	gmx04626	Plant-pathogen interaction	1	0	0	0	521	732	0	46	0	598	800	338	0	495	956
C6SZE2	I1M904	putative acyl carrier protein, mitochondrial(RefSeq)	uncharacterized protein LOC100814025(RefSeq)	1	23.6425	0.0193849	0.591762	0.654885	gmx00190	Oxidative phosphorylation	1	0	0	0	0	0	0	389	0	907	0	338	0	83	960
I1LZF4	I1JRT5	serine/threonine-protein kinase CTR1(RefSeq)	protein EIN4 isoform X3(RefSeq)	1	141.56	10.1016	1.29892	0.964948	gmx04075	Plant hormone signal transduction	1	0	0	0	0	0	0	66	0	567	800	0	0	535	957
K7LRQ4	I1J8V8	cytochrome P450 90A1(RefSeq)	cytochrome P450 90B1(RefSeq)	1	72.201	45.6494	4.89467	0.966841	gmx00905	Brassinosteroid biosynthesis	1	0	0	0	526	921	0	0	0	0	900	0	0	561	908
C6SW27	I1JTW0	uncharacterized protein LOC100305656(RefSeq)	NADH dehydrogenase [ubiquinone] iron-sulfur protein 7, mitochondrial(RefSeq)	1	23.6425	0.0194065	0.559331	0.649475	gmx00190	Oxidative phosphorylation	1	0	0	0	0	0	0	389	0	907	0	338	0	83	960
Q6X0M9	B3F5J6	chalcone synthase 3(RefSeq)	chalcone synthase 1(RefSeq)	1	98.453	16.1069	62.8537	0.999998	gmx00941	Flavonoid biosynthesis	1	0	0	0	527	990	0	0	0	0	900	0	393	0	900
C6SZE2	I1K8C1	putative acyl carrier protein, mitochondrial(RefSeq)	NADH dehydrogenase [ubiquinone] iron-sulfur protein 7, mitochondrial(RefSeq)	1	23.6425	0.0206508	0.623886	0.658136	gmx00190	Oxidative phosphorylation	1	0	0	0	0	0	0	389	0	907	0	338	0	83	960
I1N828	I1J6T1	chalcone synthase J(RefSeq)	chalcone synthase 6(RefSeq)	1	98.453	16.1069	62.8537	0.999803	gmx00941	Flavonoid biosynthesis	1	0	0	0	527	987	0	0	0	0	900	0	0	0	900
K7M7G9	I1JGA1	mitogen-activated protein kinase kinase kinase 1(RefSeq)	mitogen-activated protein kinase kinase 6(RefSeq)	1	149.452	11.6102	1.63787	0.970388	gmx04626	Plant-pathogen interaction	1	0	0	0	0	720	0	46	0	598	800	338	0	495	950
C6SZE2	I1LNM2	putative acyl carrier protein, mitochondrial(RefSeq)	NADH dehydrogenase subunit 9(RefSeq)	1	14.1822	0.0231351	0.704938	0.344011	gmx00190	Oxidative phosphorylation	1	0	0	0	0	0	0	658	0	912	0	448	0	52	982
I1NJA2	K7LZY0	glycinol 4-dimethylallyltransferase-like(RefSeq)	glycinol 4-dimethylallyltransferase-like(RefSeq)	1	300.505	1.0605	8.30527	0.999668	gmx00130	Ubiquinone and other terpenoid-quinone biosynthesis	1	0	0	0	526	973	0	0	0	0	900	0	0	0	901
I1KA48	K7LII3	mitogen-activated protein kinase kinase kinase 1(RefSeq)	mitogen-activated protein kinase kinase 6(RefSeq)	1	149.488	12.0697	1.67394	0.969192	gmx04626	Plant-pathogen interaction	1	0	0	0	520	731	0	46	0	598	800	338	0	495	956
I1JDN7	I1LA49	dolichyl-phosphate beta-glucosyltransferase isoform X2(RefSeq)	UDP-N-acetylglucosamine--dolichyl-phosphate N-acetylglucosaminephosphotransferase(RefSeq)	1	27.9543	0.0582089	0.315466	0.923633	gmx00510	N-Glycan biosynthesis	1	0	71	0	0	0	0	207	0	0	900	0	0	400	949
M1FIP8	M1FPG4	NADH dehydrogenase subunit 5(RefSeq)	NADH dehydrogenase subunit 2(RefSeq)	1	202.191	8.05613	4.96855	0.168856	gmx00190	Oxidative phosphorylation	1	0	439	0	518	0	0	610	0	567	0	314	0	277	972
C6SW27	I1K8C1	uncharacterized protein LOC100305656(RefSeq)	NADH dehydrogenase [ubiquinone] iron-sulfur protein 7, mitochondrial(RefSeq)	1	23.6425	0.0206508	0.623886	0.649355	gmx00190	Oxidative phosphorylation	1	0	0	0	0	0	0	389	0	907	0	338	0	83	960
C6SW27	I1LNM2	uncharacterized protein LOC100305656(RefSeq)	NADH dehydrogenase subunit 9(RefSeq)	1	14.1822	0.0231351	0.704938	0.304697	gmx00190	Oxidative phosphorylation	1	0	0	0	0	0	0	658	0	912	0	448	0	52	982
C6TK31	I1JDN7	uncharacterized protein LOC100801463(RefSeq)	dolichyl-phosphate beta-glucosyltransferase isoform X2(RefSeq)	1	27.9543	0.0582089	0.315466	0.92385	gmx00510	N-Glycan biosynthesis	1	0	71	0	0	0	0	207	0	0	900	0	0	400	949
I1N6E7	I1LHX7	cytochrome P450 85A(RefSeq)	3-epi-6-deoxocathasterone 23-monooxygenase(RefSeq)	1	68.8794	41.6231	4.46575	0.940893	gmx00905	Brassinosteroid biosynthesis	1	0	0	0	526	841	0	0	0	0	900	0	0	399	913
I1LMA5	M1FPG4	NADH dehydrogenase [ubiquinone] iron-sulfur protein 1, mitochondrial(RefSeq)	NADH dehydrogenase subunit 2(RefSeq)	1	52.3477	0.301306	8.54995	0.570412	gmx00190	Oxidative phosphorylation	1	0	439	0	0	0	0	373	0	609	0	338	0	277	922
K7L2C5	I1KS30	histidine kinase 4(RefSeq)	histidine kinase 3 isoform X2(RefSeq)	1	155.732	12.4201	7.73483	0.9995	gmx04075	Plant hormone signal transduction	1	0	0	0	526	953	0	0	0	954	0	0	0	575	956
I1J6T1	B3F5J6	chalcone synthase 6(RefSeq)	chalcone synthase 1(RefSeq)	1	98.453	16.1069	62.8537	0.999998	gmx00941	Flavonoid biosynthesis	1	0	0	0	527	990	0	0	0	0	900	0	385	0	900
I1KY89	Q2PMT1	ATP synthase gamma chain, chloroplastic(RefSeq)	ATP synthase CF0 A subunit(RefSeq)	1	50.053	27.3359	5.04684	0.57359	gmx00195,gmx00190	Photosynthesis,Oxidative phosphorylation	2	0	439	0	0	0	0	351	0	911	0	448	0	338	986
I1M904	M1FQM2	uncharacterized protein LOC100814025(RefSeq)	NADH dehydrogenase subunit 4L(RefSeq)	1	43.0187	0.338162	5.89933	0.606497	gmx00190	Oxidative phosphorylation	1	0	439	0	0	0	0	234	0	911	0	314	0	454	983
K7M7G9	K7LII3	mitogen-activated protein kinase kinase kinase 1(RefSeq)	mitogen-activated protein kinase kinase 6(RefSeq)	1	146.94	5.8856	1.59283	0.970355	gmx04626	Plant-pathogen interaction	1	0	0	0	0	717	0	46	0	598	800	338	0	495	950
I1MX35	I1J786	probable monogalactosyldiacylglycerol synthase, chloroplastic(RefSeq)	sulfoquinovosyl transferase SQD2(RefSeq)	1	99.0983	2.77744	1.65336	0.993519	gmx00561	Glycerolipid metabolism	1	0	66	0	0	0	0	0	0	0	900	0	0	331	932
K7LRQ4	I1MLS1	cytochrome P450 90A1(RefSeq)	cytochrome P450 724B1(RefSeq)	1	68.8794	41.6231	4.46575	0.966127	gmx00905	Brassinosteroid biosynthesis	1	0	0	0	527	895	0	0	0	0	900	0	0	0	905
Q6X0M9	I1J6T1	chalcone synthase 3(RefSeq)	chalcone synthase 6(RefSeq)	1	98.453	16.1069	62.8537	0.999998	gmx00941	Flavonoid biosynthesis	1	0	0	0	527	990	0	0	0	0	900	0	0	0	900
I1LZF4	I1LVH5	serine/threonine-protein kinase CTR1(RefSeq)	ethylene receptor isoform X1(RefSeq)	1	147.969	10.8411	1.38639	0.959433	gmx04075	Plant hormone signal transduction	1	0	0	0	0	0	0	68	0	581	800	0	0	575	962
I1K6H8	I1KPB0	uncharacterized protein LOC100794993(RefSeq)	uncharacterized protein LOC100812448(RefSeq)	1	160.391	22.2737	21.356	0.999999	gmx00230	Purine metabolism	1	0	548	0	527	990	0	0	0	914	800	0	0	427	991
I1KJH7	C6T8L7	ATP synthase subunit delta', mitochondrial(RefSeq)	uncharacterized protein LOC100790402(RefSeq)	1	57.0393	29.5528	5.79031	0.950676	gmx00190	Oxidative phosphorylation	1	0	439	0	0	0	0	975	0	934	0	448	0	495	999
C6TAN4	I1LDH2	uncharacterized protein LOC100784099(RefSeq)	eukaryotic translation initiation factor 5B(RefSeq)	1	171.621	38.1298	7.30005	0.945999	gmx03013	RNA transport	1	0	439	0	0	0	0	192	0	579	0	448	0	328	916
K7L2C5	I1K3M7	histidine kinase 4(RefSeq)	histidine kinase 3(RefSeq)	1	155.85	12.4221	7.73483	0.999585	gmx04075	Plant hormone signal transduction	1	0	0	0	527	952	0	0	0	954	0	0	0	575	956
I1N6E7	K7K6J2	cytochrome P450 85A(RefSeq)	3-epi-6-deoxocathasterone 23-monooxygenase isoform X3(RefSeq)	1	68.8794	41.6231	4.46575	0.940454	gmx00905	Brassinosteroid biosynthesis	1	0	0	0	527	856	0	0	0	0	900	0	0	399	912
I1KD11	I1KJH7	ATP synthase subunit gamma, mitochondrial(RefSeq)	ATP synthase subunit delta', mitochondrial(RefSeq)	1	59.3331	33.0673	6.26444	0.950727	gmx00190	Oxidative phosphorylation	1	0	439	0	0	0	0	975	0	934	0	448	0	495	999
I1K0B2	Q2PMT1	ATP synthase delta chain, chloroplastic(RefSeq)	ATP synthase CF0 A subunit(RefSeq)	1	58.458	30.9379	5.74649	0.594244	gmx00195,gmx00190	Photosynthesis,Oxidative phosphorylation	2	0	439	0	0	0	0	367	0	617	0	448	0	349	942
I1KJH7	I1MJN7	ATP synthase subunit delta', mitochondrial(RefSeq)	ATP synthase subunit O, mitochondrial(RefSeq)	1	54.3769	29.0728	5.74292	0.949711	gmx00190	Oxidative phosphorylation	1	0	439	0	0	0	0	975	0	933	0	448	0	431	999
I1MZF9	M1FPG4	NADH dehydrogenase [ubiquinone] iron-sulfur protein 1, mitochondrial(RefSeq)	NADH dehydrogenase subunit 2(RefSeq)	1	95.896	0.54397	8.68894	0.569111	gmx00190	Oxidative phosphorylation	1	0	439	0	0	0	0	373	0	609	0	338	0	277	922
I1JDN2	K7KNG2	phenylalanine--tRNA ligase, chloroplastic/mitochondrial isoform X1(RefSeq)	phenylalanine--tRNA ligase beta subunit, cytoplasmic(RefSeq)	1	126.535	28.147	16.8107	0.99741	gmx00970	Aminoacyl-tRNA biosynthesis	1	0	439	0	0	0	0	826	0	900	800	314	0	277	998
I1N6E7	K7KYY8	cytochrome P450 85A(RefSeq)	3-epi-6-deoxocathasterone 23-monooxygenase(RefSeq)	1	67.9383	41.6236	4.51016	0.96738	gmx00905	Brassinosteroid biosynthesis	1	0	0	0	527	881	0	0	0	0	900	0	0	495	911
I1N6E7	I1K1D7	cytochrome P450 85A(RefSeq)	cytochrome P450 734A1(RefSeq)	1	65.5513	39.3126	4.26133	0.921742	gmx00905	Brassinosteroid biosynthesis	1	0	0	0	510	622	0	0	0	0	900	0	0	351	928
K7LRQ4	I1JCQ8	cytochrome P450 90A1(RefSeq)	cytochrome P450 90B1(RefSeq)	1	65.5513	39.3126	4.26133	0.968568	gmx00905	Brassinosteroid biosynthesis	1	0	0	0	526	906	0	0	0	0	900	0	0	561	909
M1FIP8	M1FQM2	NADH dehydrogenase subunit 5(RefSeq)	NADH dehydrogenase subunit 4L(RefSeq)	1	94.9295	0.294438	4.18917	0.535122	gmx00190	Oxidative phosphorylation	1	0	439	0	0	0	0	689	0	906	0	314	0	495	993
K7LRQ4	K7K6J2	cytochrome P450 90A1(RefSeq)	3-epi-6-deoxocathasterone 23-monooxygenase isoform X3(RefSeq)	1	68.8794	41.6231	4.46575	0.975433	gmx00905	Brassinosteroid biosynthesis	1	0	0	0	526	904	0	0	0	0	900	0	0	501	909
I1LZF4	K7LB30	serine/threonine-protein kinase CTR1(RefSeq)	ethylene receptor isoform X2(RefSeq)	1	146.384	11.1558	1.42575	0.959601	gmx04075	Plant hormone signal transduction	1	0	0	0	0	0	0	68	0	581	800	0	0	575	962
I1KVD4	I1M4U5	DEAD-box ATP-dependent RNA helicase 56(RefSeq)	THO complex subunit 4A(RefSeq)	1	178.993	0.326815	0.155371	0.819502	gmx03013	RNA transport	1	0	0	0	0	0	0	198	0	907	0	338	0	496	971
C6TAN4	I1NH15	uncharacterized protein LOC100784099(RefSeq)	eukaryotic translation initiation factor 5B(RefSeq)	1	174.336	39.6877	6.64816	0.946518	gmx03013	RNA transport	1	0	439	0	0	0	0	192	0	579	0	448	0	328	916
I1KD11	I1JML1	ATP synthase subunit gamma, mitochondrial(RefSeq)	ATP synthase subunit delta', mitochondrial(RefSeq)	1	60.2434	57.9965	5.70697	0.950176	gmx00190	Oxidative phosphorylation	1	0	439	0	0	0	0	975	0	934	0	448	0	495	999
P0CC62	M1FPG4	NADH dehydrogenase subunit 2(RefSeq)	NADH dehydrogenase subunit 2(RefSeq)	1	207.091	7.73464	5.161	0.315125	gmx00190	Oxidative phosphorylation	1	0	439	0	0	0	0	610	0	567	0	314	0	277	944
I1N3W7	I1L941	protein LUTEIN DEFICIENT 5, chloroplastic(RefSeq)	carotene epsilon-monooxygenase, chloroplastic(RefSeq)	1	74.53	47.1709	5.05657	0.986413	gmx00906	Carotenoid biosynthesis	1	0	0	0	526	938	0	89	0	0	900	0	0	561	911
I1M100	Q2PMT1	ATP synthase gamma chain, chloroplastic(RefSeq)	ATP synthase CF0 A subunit(RefSeq)	1	51.4421	28.2471	5.18321	0.594927	gmx00195,gmx00190	Photosynthesis,Oxidative phosphorylation	2	0	439	0	0	0	0	351	0	911	0	448	0	338	986
I1NJA2	K7LHV9	glycinol 4-dimethylallyltransferase-like(RefSeq)	glycinol 4-dimethylallyltransferase-like(RefSeq)	1	264.967	1.02878	31.1432	0.99897	gmx00130	Ubiquinone and other terpenoid-quinone biosynthesis	1	0	0	0	526	973	0	0	0	0	900	0	0	0	901
I1NJA2	K7LZY3	glycinol 4-dimethylallyltransferase-like(RefSeq)	glycinol 4-dimethylallyltransferase-like isoform X1(RefSeq)	1	257.354	4.21333	41.1021	0.999507	gmx00130	Ubiquinone and other terpenoid-quinone biosynthesis	1	0	0	0	526	968	0	0	0	0	900	0	0	0	901
I1NJA2	K7LZY1	glycinol 4-dimethylallyltransferase-like(RefSeq)	glycinol 4-dimethylallyltransferase-like isoform X2(RefSeq)	1	273.267	0.964414	8.30527	0.999537	gmx00130	Ubiquinone and other terpenoid-quinone biosynthesis	1	0	0	0	527	973	0	0	0	0	900	0	0	0	901

## Sheet: TableS20
Supplementary Table S20. Predicted PPIs with an additional evidence in Glycine max (soybean). PPIs in this list are predicted by both SVM and RF with a random forest probability score (RF probability) of 1.0 (the maximum score). In addition, these protein pairs are found in at least one common KEGG pathway. But no information was available in STRING or low STRING bombined score (< 200). Since PPI…
Protein A	Protein B	Function A	Function B	RF probability	IAS	PAS	CAS	Phylogenetic profile similarity	common KEGG pathways	KEGG pathway name	number of common KEGG pathways	STRING
												neighborhood	neighborhood_transferred	fusion	cooccurence	homology	coexpression	coexpression_transferred	experiments	experiments_transferred	database	database_transferred	textmining	textmining_transferred	combined_score
I1MAW2	I1M647	serine/threonine-protein kinase SAPK2(RefSeq)	serine/threonine-protein kinase BSK1 isoform X2(RefSeq)	1	179.327	12.1211	1.37312	0.890783	gmx04075	Plant hormone signal transduction	1	NA	NA	NA	NA	NA	NA	NA	NA	NA	NA	NA	NA	NA	NA
I1KSY9	I1MAW2	serine/threonine-protein kinase SAPK2 isoform X2(RefSeq)	serine/threonine-protein kinase SAPK2(RefSeq)	1	206.114	11.6589	1.70288	0.999246	gmx04075	Plant hormone signal transduction	1	NA	NA	NA	NA	NA	NA	NA	NA	NA	NA	NA	NA	NA	NA
I1KBD1	I1KVS8	brassinosteroid receptor precursor(RefSeq)	mitogen-activated protein kinase kinase 5(RefSeq)	1	177.328	12.9511	1.82356	0.97891	gmx04075	Plant hormone signal transduction	1	NA	NA	NA	NA	NA	NA	NA	NA	NA	NA	NA	NA	NA	NA
K7LI39	I1K2V1	calcium-dependent protein kinase 26(RefSeq)	mitogen-activated protein kinase kinase kinase 1(RefSeq)	1	181.25	12.3205	2.4254	0.959182	gmx04626	Plant-pathogen interaction	1	NA	NA	NA	NA	NA	NA	NA	NA	NA	NA	NA	NA	NA	NA
I1N7X2	K7KB20	serine/threonine-protein kinase PBS1 isoform X2(RefSeq)	lysM domain receptor-like kinase 3 isoform X2(RefSeq)	1	189.262	12.5723	1.637	0.981073	gmx04626	Plant-pathogen interaction	1	NA	NA	NA	NA	NA	NA	NA	NA	NA	NA	NA	NA	NA	NA
I1LA33	K7KEU2	Glycosyltransferase {ECO:0000256|RuleBase:RU362057};	Glycosyltransferase {ECO:0000256|RuleBase:RU362057};	1	233.197	67.8312	16.5714	0.996418	gmx00908	Zeatin biosynthesis	1	NA	NA	NA	NA	NA	NA	NA	NA	NA	NA	NA	NA	NA	NA
Q9LKY3	K7KB20	Pti1 kinase-like protein	lysM domain receptor-like kinase 3 isoform X2(RefSeq)	1	190.691	12.5138	1.71546	0.995676	gmx04626	Plant-pathogen interaction	1	NA	NA	NA	NA	NA	NA	NA	NA	NA	NA	NA	NA	NA	NA
I1KSY9	A0A0R4J3M6	serine/threonine-protein kinase SAPK2 isoform X2(RefSeq)	mitogen-activated protein kinase kinase 4(RefSeq)	1	180.497	18.0523	1.78219	0.932988	gmx04075	Plant hormone signal transduction	1	NA	NA	NA	NA	NA	NA	NA	NA	NA	NA	NA	NA	NA	NA
I1N7X2	C6ZRV0	serine/threonine-protein kinase PBS1 isoform X2(RefSeq)	Serine/threonine-protein kinase	1	172.916	17.739	1.64913	0.989268	gmx04626	Plant-pathogen interaction	1	NA	NA	NA	NA	NA	NA	NA	NA	NA	NA	NA	NA	NA	NA
I1N7X2	K7M7G9	serine/threonine-protein kinase PBS1 isoform X2(RefSeq)	mitogen-activated protein kinase kinase kinase 1(RefSeq)	1	176.298	11.259	1.58209	0.993757	gmx04626	Plant-pathogen interaction	1	0	0	0	0	664	0	62	0	100	0	96	0	83	182
K7LI39	I1JZA5	calcium-dependent protein kinase 26(RefSeq)	mitogen-activated protein kinase kinase kinase 1(RefSeq)	1	174.37	12.2912	1.31127	0.957892	gmx04626	Plant-pathogen interaction	1	NA	NA	NA	NA	NA	NA	NA	NA	NA	NA	NA	NA	NA	NA
I1JU95	A0A0R4J549	GSK3 kinase BIN2-like protein(RefSeq)	serine/threonine-protein kinase BSK5 isoform X3(RefSeq)	1	183.089	13.2716	1.07422	0.895915	gmx04075	Plant hormone signal transduction	1	NA	NA	NA	NA	NA	NA	NA	NA	NA	NA	NA	NA	NA	NA
I1KA48	K7KB20	mitogen-activated protein kinase kinase kinase 1(RefSeq)	lysM domain receptor-like kinase 3 isoform X2(RefSeq)	1	189.155	12.4115	1.71435	0.981169	gmx04626	Plant-pathogen interaction	1	NA	NA	NA	NA	NA	NA	NA	NA	NA	NA	NA	NA	NA	NA
C6ZRV0	K7N1N7	Serine/threonine-protein kinase	lysM domain receptor-like kinase 3(RefSeq)	1	184.034	11.9376	1.75114	0.979851	gmx04626	Plant-pathogen interaction	1	NA	NA	NA	NA	NA	NA	NA	NA	NA	NA	NA	NA	NA	NA
I1LA33	I1JG99	Glycosyltransferase {ECO:0000256|RuleBase:RU362057};	Glycosyltransferase {ECO:0000256|RuleBase:RU362057};	1	202.104	58.8108	26.7551	0.999869	gmx00908	Zeatin biosynthesis	1	NA	NA	NA	NA	NA	NA	NA	NA	NA	NA	NA	NA	NA	NA
I1KSY9	I1JPX3	serine/threonine-protein kinase SAPK2 isoform X2(RefSeq)	serine/threonine-protein kinase CTR1(RefSeq)	1	207.715	11.9238	1.73159	0.904926	gmx04075	Plant hormone signal transduction	1	NA	NA	NA	NA	NA	NA	NA	NA	NA	NA	NA	NA	NA	NA
K7LI39	A0A0R4J3M6	calcium-dependent protein kinase 26(RefSeq)	mitogen-activated protein kinase kinase 4(RefSeq)	1	176.048	12.3044	1.32592	0.916793	gmx04626	Plant-pathogen interaction	1	NA	NA	NA	NA	NA	NA	NA	NA	NA	NA	NA	NA	NA	NA
I1KSY9	I1JGV0	serine/threonine-protein kinase SAPK2 isoform X2(RefSeq)	serine/threonine-protein kinase SAPK2(RefSeq)	1	206.873	12.3361	1.7297	0.999097	gmx04075	Plant hormone signal transduction	1	NA	NA	NA	NA	NA	NA	NA	NA	NA	NA	NA	NA	NA	NA
I1JU95	A0A0R4J3M6	GSK3 kinase BIN2-like protein(RefSeq)	mitogen-activated protein kinase kinase 4(RefSeq)	1	182.656	12.9423	1.43442	0.935292	gmx04075	Plant hormone signal transduction	1	NA	NA	NA	NA	NA	NA	NA	NA	NA	NA	NA	NA	NA	NA
K7LI39	K7KB20	calcium-dependent protein kinase 26(RefSeq)	lysM domain receptor-like kinase 3 isoform X2(RefSeq)	1	211.971	12.5506	1.31335	0.987793	gmx04626	Plant-pathogen interaction	1	NA	NA	NA	NA	NA	NA	NA	NA	NA	NA	NA	NA	NA	NA
I1N7X2	K7N1N7	serine/threonine-protein kinase PBS1 isoform X2(RefSeq)	lysM domain receptor-like kinase 3(RefSeq)	1	182.077	11.2724	1.65833	0.981733	gmx04626	Plant-pathogen interaction	1	NA	NA	NA	NA	NA	NA	NA	NA	NA	NA	NA	NA	NA	NA
K7KEU2	I1JG99	Glycosyltransferase {ECO:0000256|RuleBase:RU362057};	Glycosyltransferase {ECO:0000256|RuleBase:RU362057};	1	233.197	67.8312	16.5714	0.99672	gmx00908	Zeatin biosynthesis	1	NA	NA	NA	NA	NA	NA	NA	NA	NA	NA	NA	NA	NA	NA
I1JCH4	K7KG55	calcium-dependent protein kinase 28 isoform X2(RefSeq)	calcium-dependent protein kinase 26(RefSeq)	1	185.854	12.4794	2.86704	0.999286	gmx04626	Plant-pathogen interaction	1	NA	NA	NA	NA	NA	NA	NA	NA	NA	NA	NA	NA	NA	NA
C6TDV2	I1KA48	pto-interacting protein 1-like isoform X1(RefSeq)	mitogen-activated protein kinase kinase kinase 1(RefSeq)	1	179.293	12.7836	1.72737	0.987169	gmx04626	Plant-pathogen interaction	1	0	0	0	0	666	0	62	0	100	0	96	0	83	182
K7M7G9	I1MAM7	mitogen-activated protein kinase kinase kinase 1(RefSeq)	mitogen-activated protein kinase kinase kinase 1(RefSeq)	1	186.044	11.0654	1.6541	0.999067	gmx04626	Plant-pathogen interaction	1	NA	NA	NA	NA	NA	NA	NA	NA	NA	NA	NA	NA	NA	NA
I1JU95	I1MVD1	GSK3 kinase BIN2-like protein(RefSeq)	serine/threonine-protein kinase BSK2(RefSeq)	1	182.443	12.8475	1.47545	0.88877	gmx04075	Plant hormone signal transduction	1	NA	NA	NA	NA	NA	NA	NA	NA	NA	NA	NA	NA	NA	NA
K7KPV8	A0A0R4J3M6	probable LRR receptor-like serine/threonine-protein kinase At3g47570(RefSeq)	mitogen-activated protein kinase kinase 4(RefSeq)	1	180.153	11.4983	1.74519	0.854302	gmx04626	Plant-pathogen interaction	1	NA	NA	NA	NA	NA	NA	NA	NA	NA	NA	NA	NA	NA	NA
Q9LKY3	I1JZA5	Pti1 kinase-like protein	mitogen-activated protein kinase kinase kinase 1(RefSeq)	1	179.495	14.6991	1.6959	0.989822	gmx04626	Plant-pathogen interaction	1	0	0	0	0	653	0	62	0	100	0	96	0	83	182
K7LI39	I1JIW4	calcium-dependent protein kinase 26(RefSeq)	calcium-dependent protein kinase 34(RefSeq)	1	174.759	12.603	1.351	0.964624	gmx04626	Plant-pathogen interaction	1	NA	NA	NA	NA	NA	NA	NA	NA	NA	NA	NA	NA	NA	NA
I1JCH4	I1MAM7	calcium-dependent protein kinase 28 isoform X2(RefSeq)	mitogen-activated protein kinase kinase kinase 1(RefSeq)	1	187.22	12.295	1.73316	0.955497	gmx04626	Plant-pathogen interaction	1	NA	NA	NA	NA	NA	NA	NA	NA	NA	NA	NA	NA	NA	NA
I1JU95	K7KS32	GSK3 kinase BIN2-like protein(RefSeq)	serine/threonine-protein kinase BSK7-like(RefSeq)	1	187.637	12.9913	1.37271	0.900591	gmx04075	Plant hormone signal transduction	1	NA	NA	NA	NA	NA	NA	NA	NA	NA	NA	NA	NA	NA	NA
I1MAW2	K7KS32	serine/threonine-protein kinase SAPK2(RefSeq)	serine/threonine-protein kinase BSK7-like(RefSeq)	1	192.013	12.9957	1.69281	0.913463	gmx04075	Plant hormone signal transduction	1	NA	NA	NA	NA	NA	NA	NA	NA	NA	NA	NA	NA	NA	NA
Q9LKY3	K7MAT2	Pti1 kinase-like protein	chitin elicitor receptor kinase 1(RefSeq)	1	189.092	12.5046	1.60137	0.981148	gmx04626	Plant-pathogen interaction	1	NA	NA	NA	NA	NA	NA	NA	NA	NA	NA	NA	NA	NA	NA
I1MAW2	I1JPX3	serine/threonine-protein kinase SAPK2(RefSeq)	serine/threonine-protein kinase CTR1(RefSeq)	1	199.398	11.8055	1.61995	0.908635	gmx04075	Plant hormone signal transduction	1	NA	NA	NA	NA	NA	NA	NA	NA	NA	NA	NA	NA	NA	NA
C6ZRR7	I1MAM7	Serine/threonine protein kinase	mitogen-activated protein kinase kinase kinase 1(RefSeq)	1	187.667	12.2655	1.73096	0.991704	gmx04626	Plant-pathogen interaction	1	0	0	0	0	640	0	62	0	100	0	96	0	83	183
Q9LKY3	I1JQW0	Pti1 kinase-like protein	pto-interacting protein 1(RefSeq)	1	189.612	20.9392	1.8161	0.987251	gmx04626	Plant-pathogen interaction	1	NA	NA	NA	NA	NA	NA	NA	NA	NA	NA	NA	NA	NA	NA
I1KBD1	A0A0R4J3M6	brassinosteroid receptor precursor(RefSeq)	mitogen-activated protein kinase kinase 4(RefSeq)	1	197.052	12.3116	1.76259	0.978254	gmx04075	Plant hormone signal transduction	1	NA	NA	NA	NA	NA	NA	NA	NA	NA	NA	NA	NA	NA	NA
I1MAW2	A0A0R4J3M6	serine/threonine-protein kinase SAPK2(RefSeq)	mitogen-activated protein kinase kinase 4(RefSeq)	1	179.183	12.0956	1.72506	0.930684	gmx04075	Plant hormone signal transduction	1	NA	NA	NA	NA	NA	NA	NA	NA	NA	NA	NA	NA	NA	NA
C6ZRV0	I1JZA5	Serine/threonine-protein kinase	mitogen-activated protein kinase kinase kinase 1(RefSeq)	1	176.021	12.3245	1.71102	0.98856	gmx04626	Plant-pathogen interaction	1	0	0	0	0	640	0	62	0	100	0	96	0	83	183
I1JE14	I1JE16	Glycosyltransferase {ECO:0000256|RuleBase:RU362057};	Glycosyltransferase {ECO:0000256|RuleBase:RU362057};	1	216.54	62.9965	23.6104	0.999769	gmx00906	Carotenoid biosynthesis	1	NA	NA	NA	NA	NA	NA	NA	NA	NA	NA	NA	NA	NA	NA
I1MAW2	A0A0R4J549	serine/threonine-protein kinase SAPK2(RefSeq)	serine/threonine-protein kinase BSK5 isoform X3(RefSeq)	1	217.162	13.2629	1.40548	0.909258	gmx04075	Plant hormone signal transduction	1	NA	NA	NA	NA	NA	NA	NA	NA	NA	NA	NA	NA	NA	NA
K7LI39	I1MAY0	calcium-dependent protein kinase 26(RefSeq)	serine/threonine-protein kinase PEPKR2(RefSeq)	1	178.353	12.315	1.3193	0.972488	gmx04626	Plant-pathogen interaction	1	NA	NA	NA	NA	NA	NA	NA	NA	NA	NA	NA	NA	NA	NA
I1L9Q2	I1JZA5	calcium-dependent protein kinase 20 isoform X1(RefSeq)	mitogen-activated protein kinase kinase kinase 1(RefSeq)	1	180.263	13.4345	1.35099	0.931999	gmx04626	Plant-pathogen interaction	1	NA	NA	NA	NA	NA	NA	NA	NA	NA	NA	NA	NA	NA	NA
I1MAW2	I1MVD1	serine/threonine-protein kinase SAPK2(RefSeq)	serine/threonine-protein kinase BSK2(RefSeq)	1	183.351	12.6118	1.79346	0.901869	gmx04075	Plant hormone signal transduction	1	NA	NA	NA	NA	NA	NA	NA	NA	NA	NA	NA	NA	NA	NA
I1MAW2	K7LHS5	serine/threonine-protein kinase SAPK2(RefSeq)	serine/threonine-protein kinase CTR1(RefSeq)	1	175.593	12.3209	1.68008	0.906537	gmx04075	Plant hormone signal transduction	1	NA	NA	NA	NA	NA	NA	NA	NA	NA	NA	NA	NA	NA	NA
I1N7X2	K7MAT2	serine/threonine-protein kinase PBS1 isoform X2(RefSeq)	chitin elicitor receptor kinase 1(RefSeq)	1	187.283	12.4199	1.62759	0.954361	gmx04626	Plant-pathogen interaction	1	NA	NA	NA	NA	NA	NA	NA	NA	NA	NA	NA	NA	NA	NA
K7LI39	I1L9Q2	calcium-dependent protein kinase 26(RefSeq)	calcium-dependent protein kinase 20 isoform X1(RefSeq)	1	182.483	13.4359	0.91239	0.974501	gmx04626	Plant-pathogen interaction	1	NA	NA	NA	NA	NA	NA	NA	NA	NA	NA	NA	NA	NA	NA
K7KEU2	Q8S3B9	Glycosyltransferase {ECO:0000256|RuleBase:RU362057};	Glycosyltransferase {ECO:0000256|RuleBase:RU362057};	1	233.197	67.8312	16.5714	0.997145	gmx00908	Zeatin biosynthesis	1	NA	NA	NA	NA	NA	NA	NA	NA	NA	NA	NA	NA	NA	NA
K7LI39	I1KA48	calcium-dependent protein kinase 26(RefSeq)	mitogen-activated protein kinase kinase kinase 1(RefSeq)	1	175.879	12.1462	1.27472	0.954721	gmx04626	Plant-pathogen interaction	1	NA	NA	NA	NA	NA	NA	NA	NA	NA	NA	NA	NA	NA	NA
C6ZRV0	K7M7G9	Serine/threonine-protein kinase	mitogen-activated protein kinase kinase kinase 1(RefSeq)	1	182.725	11.6453	1.60664	0.985414	gmx04626	Plant-pathogen interaction	1	0	0	0	0	644	0	62	0	100	0	96	0	83	183
I1L9Q2	I1JIW4	calcium-dependent protein kinase 20 isoform X1(RefSeq)	calcium-dependent protein kinase 34(RefSeq)	1	179.481	13.4423	1.35663	0.996017	gmx04626	Plant-pathogen interaction	1	NA	NA	NA	NA	NA	NA	NA	NA	NA	NA	NA	NA	NA	NA
K7LI39	I1M631	calcium-dependent protein kinase 26(RefSeq)	calcium-dependent protein kinase 26(RefSeq)	1	176.479	12.8465	1.33461	0.969295	gmx04626	Plant-pathogen interaction	1	NA	NA	NA	NA	NA	NA	NA	NA	NA	NA	NA	NA	NA	NA
I1KSY9	I1M647	serine/threonine-protein kinase SAPK2 isoform X2(RefSeq)	serine/threonine-protein kinase BSK1 isoform X2(RefSeq)	1	181.898	14.46	1.41314	0.887279	gmx04075	Plant hormone signal transduction	1	NA	NA	NA	NA	NA	NA	NA	NA	NA	NA	NA	NA	NA	NA
K7M7G9	I1K2V1	mitogen-activated protein kinase kinase kinase 1(RefSeq)	mitogen-activated protein kinase kinase kinase 1(RefSeq)	1	179.215	11.1936	1.56534	0.993947	gmx04626	Plant-pathogen interaction	1	NA	NA	NA	NA	NA	NA	NA	NA	NA	NA	NA	NA	NA	NA
I1KBD1	I1KPA0	brassinosteroid receptor precursor(RefSeq)	serine/threonine-protein kinase BSK7 isoform X1(RefSeq)	1	176.378	10.4269	1.44152	0.922744	gmx04075	Plant hormone signal transduction	1	0	0	0	0	648	0	0	0	194	0	0	0	59	199
I1KSY9	I1MVD1	serine/threonine-protein kinase SAPK2 isoform X2(RefSeq)	serine/threonine-protein kinase BSK2(RefSeq)	1	185.669	12.8047	1.81782	0.898962	gmx04075	Plant hormone signal transduction	1	NA	NA	NA	NA	NA	NA	NA	NA	NA	NA	NA	NA	NA	NA
I1MAW2	I1JGV0	serine/threonine-protein kinase SAPK2(RefSeq)	serine/threonine-protein kinase SAPK2(RefSeq)	1	205.358	12.3097	1.70646	0.999976	gmx04075	Plant hormone signal transduction	1	NA	NA	NA	NA	NA	NA	NA	NA	NA	NA	NA	NA	NA	NA
K7M7G9	K7N1N7	mitogen-activated protein kinase kinase kinase 1(RefSeq)	lysM domain receptor-like kinase 3(RefSeq)	1	190.966	11.3951	1.63981	0.97967	gmx04626	Plant-pathogen interaction	1	0	0	0	0	623	0	62	0	100	0	96	0	83	183
I1KBD1	A0A0R4J549	brassinosteroid receptor precursor(RefSeq)	serine/threonine-protein kinase BSK5 isoform X3(RefSeq)	1	202.901	13.429	1.44146	0.921538	gmx04075	Plant hormone signal transduction	1	NA	NA	NA	NA	NA	NA	NA	NA	NA	NA	NA	NA	NA	NA
C6ZRR7	K7KB20	Serine/threonine protein kinase	lysM domain receptor-like kinase 3 isoform X2(RefSeq)	1	192.47	12.7122	1.74135	0.978956	gmx04626	Plant-pathogen interaction	1	NA	NA	NA	NA	NA	NA	NA	NA	NA	NA	NA	NA	NA	NA
I1KSY9	A0A0R4J549	serine/threonine-protein kinase SAPK2 isoform X2(RefSeq)	serine/threonine-protein kinase BSK5 isoform X3(RefSeq)	1	219.614	19.8731	1.45789	0.90427	gmx04075	Plant hormone signal transduction	1	NA	NA	NA	NA	NA	NA	NA	NA	NA	NA	NA	NA	NA	NA
C6TDV2	I1JZA5	pto-interacting protein 1-like isoform X1(RefSeq)	mitogen-activated protein kinase kinase kinase 1(RefSeq)	1	178.437	12.9185	1.73129	0.988583	gmx04626	Plant-pathogen interaction	1	0	0	0	0	661	0	62	0	100	0	96	0	83	182
C6TDV2	K7KB20	pto-interacting protein 1-like isoform X1(RefSeq)	lysM domain receptor-like kinase 3 isoform X2(RefSeq)	1	189.939	12.9241	1.72294	0.995395	gmx04626	Plant-pathogen interaction	1	NA	NA	NA	NA	NA	NA	NA	NA	NA	NA	NA	NA	NA	NA
I1KSY9	Q43465	serine/threonine-protein kinase SAPK2 isoform X2(RefSeq)	Protein kinase 2	1	212.469	13.977	1.74178	0.99927	gmx04075	Plant hormone signal transduction	1	NA	NA	NA	NA	NA	NA	NA	NA	NA	NA	NA	NA	NA	NA
Q9LKY3	K7N1N7	Pti1 kinase-like protein	lysM domain receptor-like kinase 3(RefSeq)	1	183.471	11.7654	1.72386	0.996447	gmx04626	Plant-pathogen interaction	1	NA	NA	NA	NA	NA	NA	NA	NA	NA	NA	NA	NA	NA	NA
I1KA48	I1JZA5	mitogen-activated protein kinase kinase kinase 1(RefSeq)	mitogen-activated protein kinase kinase kinase 1(RefSeq)	1	175.67	11.799	1.68474	0.999868	gmx04626	Plant-pathogen interaction	1	NA	NA	NA	NA	NA	NA	NA	NA	NA	NA	NA	NA	NA	NA
I1KBD1	K7KS32	brassinosteroid receptor precursor(RefSeq)	serine/threonine-protein kinase BSK7-like(RefSeq)	1	206.646	13.1562	1.72586	0.923237	gmx04075	Plant hormone signal transduction	1	0	0	0	0	649	0	0	0	194	0	0	0	59	199
I1JCH4	A0A0R4J3M6	calcium-dependent protein kinase 28 isoform X2(RefSeq)	mitogen-activated protein kinase kinase 4(RefSeq)	1	184.333	12.2838	1.74522	0.91239	gmx04626	Plant-pathogen interaction	1	NA	NA	NA	NA	NA	NA	NA	NA	NA	NA	NA	NA	NA	NA
I1MAW2	Q43465	serine/threonine-protein kinase SAPK2(RefSeq)	Protein kinase 2	1	210.805	11.757	1.69119	0.998628	gmx04075	Plant hormone signal transduction	1	NA	NA	NA	NA	NA	NA	NA	NA	NA	NA	NA	NA	NA	NA
I1JE16	I1KM27	Glycosyltransferase {ECO:0000256|RuleBase:RU362057};	Glycosyltransferase {ECO:0000256|RuleBase:RU362057};	1	205.367	58.7877	14.3652	0.999833	gmx00906	Carotenoid biosynthesis	1	NA	NA	NA	NA	NA	NA	NA	NA	NA	NA	NA	NA	NA	NA
I1JE14	I1KM27	Glycosyltransferase {ECO:0000256|RuleBase:RU362057};	Glycosyltransferase {ECO:0000256|RuleBase:RU362057};	1	216.54	62.9861	15.453	0.999888	gmx00906	Carotenoid biosynthesis	1	NA	NA	NA	NA	NA	NA	NA	NA	NA	NA	NA	NA	NA	NA
I1MAW2	I1K1R0	serine/threonine-protein kinase SAPK2(RefSeq)	serine/threonine-protein kinase SAPK10(RefSeq)	1	183.45	12.1518	1.67923	0.995911	gmx04075	Plant hormone signal transduction	1	NA	NA	NA	NA	NA	NA	NA	NA	NA	NA	NA	NA	NA	NA
I1L9Q2	K7KB20	calcium-dependent protein kinase 20 isoform X1(RefSeq)	lysM domain receptor-like kinase 3 isoform X2(RefSeq)	1	189.2	13.447	1.32298	0.961421	gmx04626	Plant-pathogen interaction	1	NA	NA	NA	NA	NA	NA	NA	NA	NA	NA	NA	NA	NA	NA
I1JCH4	K7KB20	calcium-dependent protein kinase 28 isoform X2(RefSeq)	lysM domain receptor-like kinase 3 isoform X2(RefSeq)	1	188.285	12.7114	1.73149	0.98949	gmx04626	Plant-pathogen interaction	1	NA	NA	NA	NA	NA	NA	NA	NA	NA	NA	NA	NA	NA	NA
I1KA48	K7MAT2	mitogen-activated protein kinase kinase kinase 1(RefSeq)	chitin elicitor receptor kinase 1(RefSeq)	1	186.893	12.2822	1.61559	0.953922	gmx04626	Plant-pathogen interaction	1	0	0	0	0	623	0	62	0	100	0	96	0	83	183
C6ZRV0	K7KB20	Serine/threonine-protein kinase	lysM domain receptor-like kinase 3 isoform X2(RefSeq)	1	191.871	12.7275	1.73402	0.9786	gmx04626	Plant-pathogen interaction	1	NA	NA	NA	NA	NA	NA	NA	NA	NA	NA	NA	NA	NA	NA
K7LI39	I1JCH4	calcium-dependent protein kinase 26(RefSeq)	calcium-dependent protein kinase 28 isoform X2(RefSeq)	1	179.957	12.2981	2.44395	0.999449	gmx04626	Plant-pathogen interaction	1	NA	NA	NA	NA	NA	NA	NA	NA	NA	NA	NA	NA	NA	NA
K7LI39	K7KG55	calcium-dependent protein kinase 26(RefSeq)	calcium-dependent protein kinase 26(RefSeq)	1	178.298	12.305	2.443	0.999952	gmx04626	Plant-pathogen interaction	1	NA	NA	NA	NA	NA	NA	NA	NA	NA	NA	NA	NA	NA	NA
K7LI39	I1MAM7	calcium-dependent protein kinase 26(RefSeq)	mitogen-activated protein kinase kinase kinase 1(RefSeq)	1	179.497	12.3135	1.3268	0.956631	gmx04626	Plant-pathogen interaction	1	NA	NA	NA	NA	NA	NA	NA	NA	NA	NA	NA	NA	NA	NA
I1L9Q2	I1KA48	calcium-dependent protein kinase 20 isoform X1(RefSeq)	mitogen-activated protein kinase kinase kinase 1(RefSeq)	1	180.943	13.2842	1.30384	0.929059	gmx04626	Plant-pathogen interaction	1	NA	NA	NA	NA	NA	NA	NA	NA	NA	NA	NA	NA	NA	NA
I1JCH4	I1M631	calcium-dependent protein kinase 28 isoform X2(RefSeq)	calcium-dependent protein kinase 26(RefSeq)	1	182.276	12.8593	1.77518	0.970872	gmx04626	Plant-pathogen interaction	1	NA	NA	NA	NA	NA	NA	NA	NA	NA	NA	NA	NA	NA	NA
I1KSY9	K7KS32	serine/threonine-protein kinase SAPK2 isoform X2(RefSeq)	serine/threonine-protein kinase BSK7-like(RefSeq)	1	193.443	21.7109	1.74528	0.907183	gmx04075	Plant hormone signal transduction	1	NA	NA	NA	NA	NA	NA	NA	NA	NA	NA	NA	NA	NA	NA
I1KBD1	I1MVD1	brassinosteroid receptor precursor(RefSeq)	serine/threonine-protein kinase BSK2(RefSeq)	1	198.796	12.7653	1.81539	0.921972	gmx04075	Plant hormone signal transduction	1	NA	NA	NA	NA	NA	NA	NA	NA	NA	NA	NA	NA	NA	NA
I1LA33	Q8S3B9	Glycosyltransferase {ECO:0000256|RuleBase:RU362057};	Glycosyltransferase {ECO:0000256|RuleBase:RU362057};	1	202.104	58.8108	26.7551	0.99978	gmx00908	Zeatin biosynthesis	1	NA	NA	NA	NA	NA	NA	NA	NA	NA	NA	NA	NA	NA	NA
K7M7G9	A0A0R4J3M6	mitogen-activated protein kinase kinase kinase 1(RefSeq)	mitogen-activated protein kinase kinase 4(RefSeq)	1	176.524	11.4681	1.6765	0.970779	gmx04626	Plant-pathogen interaction	1	NA	NA	NA	NA	NA	NA	NA	NA	NA	NA	NA	NA	NA	NA
C6ZRV0	I1KA48	Serine/threonine-protein kinase	mitogen-activated protein kinase kinase kinase 1(RefSeq)	1	178.351	12.3834	1.67674	0.988774	gmx04626	Plant-pathogen interaction	1	0	0	0	0	641	0	62	0	100	0	96	0	83	183
I1KSY9	I1K1R0	serine/threonine-protein kinase SAPK2 isoform X2(RefSeq)	serine/threonine-protein kinase SAPK10(RefSeq)	1	183.227	12.2971	1.72116	0.997257	gmx04075	Plant hormone signal transduction	1	NA	NA	NA	NA	NA	NA	NA	NA	NA	NA	NA	NA	NA	NA

## Sheet: TableS21
Supplementary Table S21. Predicted PPIs with no known evidence, no annotated function in Glycine max (soybean), very high RF probability score (RF probability = 1), and very high functional similarity (IAS > 200, PAS > 20, phylogenentic similarity > 0.9). The relevence semantic similarity score is calculated with the predicted GO terms with PFP confidence score above 20,000. "Subnetwork" column i…
Protein A	Protein B	Function A	Function B	RF probability	IAS	PAS	CAS	Phylogenetic profile similarity	Relevence semantic similarity score.	Subnetwork
I1LML6	I1M2K7	Unknown	Unknown	1	202.104	58.8108	26.7551	0.998521	0.838964	2
K7N177	K7L644	Unknown	Unknown	1	210.002	20.7299	1.34024	0.947849	0.86644	1
I1JV49	I1LV96	Unknown	Unknown	1	205.322	20.3401	1.53008	0.950387	0.869303	1
I1LNK1	K7LWI9	Unknown	Unknown	1	202.912	20.3589	1.6887	0.928175	0.871852	1
K7M243	I1JV49	Unknown	Unknown	1	225.821	20.3401	1.53271	0.939527	0.872527	1
I1MBF9	I1N1U2	Unknown	Unknown	1	233.197	67.8312	16.5714	0.969238	0.775952	2
I1LSK3	K7K7J9	Unknown	Unknown	1	202.104	58.8108	26.7551	0.995494	0.838964	2
I1N339	I1KI65	Unknown	Unknown	1	216.54	62.9861	15.453	0.947315	0.793438	2
K7MEW9	I1LHH0	Unknown	Unknown	1	200.511	20.6712	1.82608	0.917031	0.883592	1
I1JV49	K7LLI3	Unknown	Unknown	1	233.67	20.3352	1.44503	0.960459	0.868106	1
I1JV49	K7MQH3	Unknown	Unknown	1	221.924	20.3291	1.53288	0.967665	0.8822	1
I1N337	I1J4Z6	Unknown	Unknown	1	203.813	58.7871	14.4838	0.985727	0.806374	2
K7L644	I1NG71	Unknown	Unknown	1	210.156	21.0183	1.34178	0.903862	0.868974	1
I1N1U2	I1LML6	Unknown	Unknown	1	203.813	58.7871	14.4838	0.973743	0.806374	2
K7L644	I1LBP0	Unknown	Unknown	1	211.723	22.5722	1.33692	0.982614	0.873747	1
I1N339	I1J4Z6	Unknown	Unknown	1	203.813	58.7871	14.4838	0.988134	0.806374	2
I1LSK3	I1KI65	Unknown	Unknown	1	216.54	62.9965	26.7551	0.967357	0.822446	2
I1LSK3	I1KI63	Unknown	Unknown	1	203.813	58.7871	14.4838	0.966981	0.806374	2
I1JV49	I1LDI3	Unknown	Unknown	1	221.603	20.3372	1.52694	0.961999	0.863035	1
I1KP78	I1KHW2	Unknown	Unknown	1	202.245	32.2884	5.29458	0.99761	0.812202	3
I1JR78	K7LML1	Unknown	Unknown	1	222.601	30.0673	1.80231	0.984477	0.871791
I1JV49	I1K5F6	Unknown	Unknown	1	222.669	20.3418	1.53008	0.912114	0.865793	1
I1M3J9	I1M2K7	Unknown	Unknown	1	203.813	58.7871	14.4838	0.999488	0.806374	2
I1LML6	I1JHH2	Unknown	Unknown	1	202.104	58.8059	26.7551	0.99864	0.822446	2
I1N339	K7MF05	Unknown	Unknown	1	203.813	58.7871	14.4838	0.933061	0.806374	2
A0A0R0JWZ2	I1KTX9	Unknown	Unknown	1	202.007	31.173	5.48673	0.975119	0.849847	3
I1MBF9	I1J667	Unknown	Unknown	1	233.197	67.8312	16.5714	0.986223	0.793438	2
I1JV49	K7MPR5	Unknown	Unknown	1	225.804	20.3429	1.52957	0.909795	0.861358	1
I1LML6	I1JMK7	Unknown	Unknown	1	202.104	58.8108	26.7551	0.918872	0.838964	2
I1LML6	I1JMK6	Unknown	Unknown	1	203.813	58.7871	14.4838	0.917844	0.806374	2
I1JV49	K7LS07	Unknown	Unknown	1	224.706	20.1909	1.54614	0.980185	0.878097	1
K7L134	I1MAV6	Unknown	Unknown	1	202.104	58.8108	26.7551	0.912813	0.838964	2
I1JV49	K7LYU2	Unknown	Unknown	1	224.233	20.343	1.5328	0.984582	0.879526	1
I1JV49	I1N4N6	Unknown	Unknown	1	221.924	20.3263	1.53278	0.980903	0.868752	1
I1JV49	I1N4N4	Unknown	Unknown	1	220.202	20.1757	1.52899	0.98073	0.875705	1
I1LSK3	I1N1U2	Unknown	Unknown	1	203.813	58.7871	14.4838	0.97304	0.806374	2
K7LHB1	K7LCV5	Unknown	Unknown	1	212.749	20.803	1.35704	0.925725	0.863818	1
K7L134	I1N340	Unknown	Unknown	1	202.104	58.8108	26.7551	0.907629	0.838964	2
I1JDL1	K7L644	Unknown	Unknown	1	211.892	20.7304	1.33538	0.983464	0.86921	1
I1JV49	I1LZ88	Unknown	Unknown	1	223.321	20.3394	1.53278	0.963409	0.869102	1
K7KXI0	K7L644	Unknown	Unknown	1	210.481	20.7273	1.33686	0.908785	0.855944	1
I1JV49	I1KJW8	Unknown	Unknown	1	221.253	20.3366	1.53017	0.983396	0.863189	1
K7MEW9	K7LWI9	Unknown	Unknown	1	211.631	20.6717	3.47757	0.953697	0.881067	1
I1LML6	I1N340	Unknown	Unknown	1	202.104	58.8108	26.7551	0.991811	0.838964	2
K7L644	K7LHB1	Unknown	Unknown	1	202.63	20.7253	0.954684	0.986814	0.841426	1
K7L644	I1KHM8	Unknown	Unknown	1	214.197	20.7363	1.34024	0.955571	0.874781	1
K7L644	I1KHM7	Unknown	Unknown	1	210.813	20.7333	1.34064	0.953211	0.876833	1
I1JV49	K7LCV5	Unknown	Unknown	1	221.94	20.3366	1.53018	0.917562	0.871893	1
I1JV49	K7LYT8	Unknown	Unknown	1	224.771	20.3429	1.53278	0.985422	0.880476	1
K7MEW9	I1KJ66	Unknown	Unknown	1	200.703	20.6719	1.82954	0.996204	0.885902	1
I1N1U2	I1L763	Unknown	Unknown	1	205.367	58.7877	14.3652	0.952191	0.793438	2
K7L644	K7L937	Unknown	Unknown	1	210.863	20.7333	1.34024	0.90245	0.874941	1
K7L644	I1JUC5	Unknown	Unknown	1	210.35	20.7326	1.33578	0.984371	0.87417	1
I1MBF5	I1N1U2	Unknown	Unknown	1	205.367	58.7877	14.3652	0.968744	0.806374	2
K7LWN7	I1MND4	Unknown	Unknown	1	209.942	83.108	10.3537	0.948446	0.849869
I1MBF5	I1JLX8	Unknown	Unknown	1	205.367	58.7877	14.3652	0.982502	0.806374	2
K7KDY3	K7L644	Unknown	Unknown	1	208.308	20.7298	1.33416	0.986089	0.869151	1
I1JV49	I1KSY9	Unknown	Unknown	1	221.924	20.3335	1.54037	0.937872	0.861995	1
K7K7J9	I1JHH2	Unknown	Unknown	1	202.104	58.8059	26.7551	0.995779	0.822446	2
K7MEW9	K7L522	Unknown	Unknown	1	200.592	20.6717	1.82608	0.964774	0.885466	1
I1JV49	I1ME77	Unknown	Unknown	1	224.816	20.3429	1.53288	0.919408	0.881169	1
I1N1U2	I1LA57	Unknown	Unknown	1	205.367	58.7877	14.3652	0.94285	0.775952	2
I1JQZ9	I1L582	Unknown	Unknown	1	200.09	32.5164	5.08932	0.966386	0.810542	3
I1N1U2	K7L031	Unknown	Unknown	1	233.197	67.8312	16.5714	0.970882	0.775952	2
K7L644	I1KDC0	Unknown	Unknown	1	210.801	20.7337	1.34024	0.992788	0.876833	1
K7MEW9	K7LS07	Unknown	Unknown	1	200.876	20.5113	1.82608	0.983289	0.882696	1
K7K7J9	K7MUX9	Unknown	Unknown	1	202.104	58.8108	26.7551	0.940644	0.838964	2
A0A0R0G709	I1N4J5	Unknown	Unknown	1	233.197	67.8312	16.5714	0.97339	0.806374	2
I1M3J9	I1L763	Unknown	Unknown	1	205.367	58.7877	14.3652	0.996688	0.793438	2
I1N339	I1JMK7	Unknown	Unknown	1	205.367	58.7877	14.3652	0.909243	0.806374	2
I1N339	I1JMK6	Unknown	Unknown	1	205.367	58.7877	14.3652	0.908237	0.775952	2
I1KSY9	K7L644	Unknown	Unknown	1	210.221	20.7346	1.332	0.914768	0.85794	1
I1M3J9	K7MUX9	Unknown	Unknown	1	203.813	58.7871	14.4838	0.95409	0.806374	2
K7L644	K7L0N1	Unknown	Unknown	1	209.59	20.7326	1.33538	0.998831	0.859917	1
K7L644	I1KHC5	Unknown	Unknown	1	210.987	20.729	1.33109	0.998167	0.857076	1
K7L644	K7K423	Unknown	Unknown	1	211.762	20.7329	1.34024	0.989837	0.869458	1
I1M3J9	I1KDP9	Unknown	Unknown	1	205.367	58.7877	14.3652	0.954587	0.806374	2
K7L644	K7MUF0	Unknown	Unknown	1	212.198	20.7333	1.33538	0.965059	0.866961	1
I1LGT4	K7L644	Unknown	Unknown	1	211.24	21.0179	1.33692	0.987322	0.862869	1
K7K7J9	I1KWD7	Unknown	Unknown	1	202.104	58.8108	26.7551	0.943359	0.838964	2
I1MBF9	I1KI63	Unknown	Unknown	1	233.197	67.8312	16.5714	0.961454	0.775952	2
I1KJW8	K7L644	Unknown	Unknown	1	209.59	20.7329	1.34024	0.966593	0.859133	1
I1MBF5	I1JHH4	Unknown	Unknown	1	233.197	67.8312	16.5714	0.997151	0.806374	2
K7L644	I1MNK3	Unknown	Unknown	1	210.88	20.7337	1.34024	0.997508	0.87181	1
K7L644	K7K6Z0	Unknown	Unknown	1	210.291	21.0173	1.34178	0.959302	0.87494	1
I1N337	I1N1U2	Unknown	Unknown	1	205.367	58.7877	14.3652	0.949249	0.775952	2
I1MBF5	I1KI63	Unknown	Unknown	1	205.367	58.7877	14.3652	0.969781	0.806374	2
I1M3J8	I1M2K7	Unknown	Unknown	1	202.104	58.8059	26.7551	0.999406	0.822446	2
I1MHG2	K7L644	Unknown	Unknown	1	208.459	20.7251	1.31268	0.997033	0.87062	1
I1N339	I1L763	Unknown	Unknown	1	205.367	58.7877	14.3652	0.999617	0.793438	2
I1N337	I1N4J2	Unknown	Unknown	1	205.367	58.7877	14.3652	0.947145	0.806374	2
I1N337	I1N4J5	Unknown	Unknown	1	233.197	67.8312	16.5714	0.954052	0.775952	2
I1N339	I1KE79	Unknown	Unknown	1	205.367	58.7877	14.3652	0.970064	0.775952	2
I1KKQ3	I1LFC6	Unknown	Unknown	1	204.798	43.7327	0.708135	0.930943	0.792513	4
I1LHD9	K7L644	Unknown	Unknown	1	210.221	20.7285	1.33538	0.995854	0.863584	1
I1N339	I1LML6	Unknown	Unknown	1	203.813	58.7871	14.4838	0.992704	0.806374	2
I1LA57	I1KE79	Unknown	Unknown	1	205.367	58.7877	14.3652	0.958311	0.775952	2
I1JV49	K7MDU4	Unknown	Unknown	1	218.443	20.3223	1.43714	0.970326	0.869965	1
I1JDL1	I1JV49	Unknown	Unknown	1	223.291	20.3401	1.53271	0.971113	0.875758	1
K7K7J9	I1JMK7	Unknown	Unknown	1	202.104	58.8108	26.7551	0.916169	0.838964	2
K7K7J9	I1JMK6	Unknown	Unknown	1	203.813	58.7871	14.4838	0.91518	0.806374	2
I1N339	I1KI63	Unknown	Unknown	1	205.367	58.7877	14.3652	0.94715	0.775952	2
I1JV49	I1LWG9	Unknown	Unknown	1	218.482	20.2912	1.44173	0.971752	0.867706	1
I1LML6	I1JLX8	Unknown	Unknown	1	203.813	58.7871	14.4838	0.988424	0.806374	2
I1JV49	I1LSR6	Unknown	Unknown	1	219.221	20.318	1.43295	0.919373	0.860008	1
I1L582	K7LBJ6	Unknown	Unknown	1	200.447	33.0885	5.08932	0.983877	0.814639	3
K7K7J9	I1MAV6	Unknown	Unknown	1	202.104	58.8108	26.7551	0.996829	0.838964	2
I1MBF5	I1J667	Unknown	Unknown	1	216.54	62.9965	23.6104	0.980379	0.822446	2
I1JV49	K7LI24	Unknown	Unknown	1	217.424	20.1643	1.40173	0.97409	0.863875	1
K7L644	I1LWG9	Unknown	Unknown	1	206.852	20.7218	1.30782	0.972282	0.861421	1
I1N1U2	I1L933	Unknown	Unknown	1	233.197	67.8312	16.5714	0.971086	0.775952	2
K7LWI9	K7L644	Unknown	Unknown	1	223.854	21.0179	1.33692	0.958019	0.881824	1
K7KW92	I1MQW6	Unknown	Unknown	1	204.671	31.9183	4.99315	0.907701	0.809115	3
K7L644	K7LYU2	Unknown	Unknown	1	212.708	20.7363	1.34024	0.988569	0.872916	1
K7LHB1	K7K423	Unknown	Unknown	1	214.026	20.8024	1.35874	0.966733	0.862364	1
I1M3J8	K7MUX9	Unknown	Unknown	1	202.104	58.8059	26.7551	0.952796	0.822446	2
K7L644	K7M436	Unknown	Unknown	1	211.045	20.7329	1.33686	0.963262	0.857058	1
I1JV49	K7MUF0	Unknown	Unknown	1	223.811	20.3429	1.5328	0.943984	0.87995	1
I1JV49	K7LZN3	Unknown	Unknown	1	222.418	20.3373	1.53008	0.952675	0.879251	1
I1M3J8	I1JHH4	Unknown	Unknown	1	233.197	67.8312	16.5714	0.998818	0.793438	2
K7L644	K7LLI3	Unknown	Unknown	1	222.123	20.7255	1.30782	0.967643	0.861745	1
A0A0R4J3G4	I1MQW6	Unknown	Unknown	1	205.02	33.5303	5.39035	0.965934	0.810594	3
I1N337	K7L031	Unknown	Unknown	1	233.197	67.8312	16.5714	0.94509	0.775952	2
K7L644	I1MTC9	Unknown	Unknown	1	209.509	20.7255	1.30782	0.972686	0.87421	1
I1N337	I1L933	Unknown	Unknown	1	233.197	67.8312	16.5714	0.993442	0.775952	2
I1MBF9	I1N337	Unknown	Unknown	1	233.197	67.8312	16.5714	0.993119	0.775952	2
I1MBF9	I1N339	Unknown	Unknown	1	233.197	67.8312	16.5714	0.993029	0.775952	2
I1MBF5	I1M3J9	Unknown	Unknown	1	205.367	58.7877	14.3652	0.998188	0.806374	2
I1LSK3	I1L933	Unknown	Unknown	1	233.197	67.8312	16.5714	0.997856	0.806374	2
I1MBF9	K7L031	Unknown	Unknown	1	233.197	67.8312	16.5714	0.961632	0.775952	2
I1MBF5	I1MBF9	Unknown	Unknown	1	233.197	67.8312	16.5714	0.996233	0.806374	2
K7L644	K7MJ17	Unknown	Unknown	1	208.449	20.7333	1.33686	0.951522	0.854875	1
I1N337	I1KI63	Unknown	Unknown	1	205.367	58.7877	14.3652	0.944992	0.775952	2
I1N337	I1KI65	Unknown	Unknown	1	216.54	62.9861	15.453	0.9451	0.793438	2
I1N337	I1N340	Unknown	Unknown	1	205.367	58.7877	14.3652	0.99975	0.806374	2
K7LZN3	K7L644	Unknown	Unknown	1	210.813	20.7303	1.34024	0.964107	0.873201	1
K7L644	K7KT98	Unknown	Unknown	1	210.295	20.73	1.34024	0.96834	0.859876	1
I1M3J8	I1KI65	Unknown	Unknown	1	216.54	62.9965	22.0269	0.963176	0.793438	2
I1MBF9	I1JLX8	Unknown	Unknown	1	233.197	67.8312	16.5714	0.987984	0.775952	2
I1JV49	K7K7G4	Unknown	Unknown	1	220.057	20.1729	1.53008	0.904995	0.87128	1
I1KKQ3	I1JY15	Unknown	Unknown	1	204.798	43.7327	0.708135	0.990945	0.792513	4
I1JV49	I1L0I3	Unknown	Unknown	1	220.612	20.3338	1.5316	0.980848	0.864229	1
K7N177	K7LHB1	Unknown	Unknown	1	212.48	20.7325	1.3514	0.958841	0.857768	1
I1JV49	I1LWU9	Unknown	Unknown	1	220.567	20.3314	1.43714	0.980379	0.873773	1
I1JV49	K7N3Y9	Unknown	Unknown	1	223.141	20.343	1.53018	0.983497	0.871468	1
I1JV49	K7N3Y8	Unknown	Unknown	1	223.822	20.3429	1.53288	0.979377	0.884517	1
I1M3J9	I1J4Z6	Unknown	Unknown	1	203.813	58.7871	14.4838	0.987911	0.806374	2
I1JV49	K7M0J7	Unknown	Unknown	1	222.586	20.3354	1.50649	0.918772	0.868592	1
I1LML6	I1J667	Unknown	Unknown	1	216.54	62.9965	26.7551	0.9832	0.822446	2
K7L644	K7K3L6	Unknown	Unknown	1	209.084	20.7251	1.31268	0.994396	0.874174	1
I1M3J8	I1J4Z6	Unknown	Unknown	1	202.104	58.8059	26.7551	0.985984	0.822446	2
I1M3J8	K7L031	Unknown	Unknown	1	233.197	67.8312	16.5714	0.963159	0.793438	2
K7L644	K7KMH5	Unknown	Unknown	1	206.684	20.7295	1.33902	0.944282	0.862813	1
I1MBF9	I1KWD7	Unknown	Unknown	1	233.197	67.8312	16.5714	0.953522	0.806374	2
I1LSX9	I1JV49	Unknown	Unknown	1	221.94	20.3388	1.54351	0.949919	0.869651	1
I1LA57	K7MF05	Unknown	Unknown	1	203.813	58.7871	14.4838	0.919683	0.806374	2
I1LSK3	I1N340	Unknown	Unknown	1	202.104	58.8108	26.7551	0.988927	0.838964	2
K7L644	A0A0R4J549	Unknown	Unknown	1	205.617	20.7186	1.33407	0.971882	0.866052	1
I1LNK1	K7LLI3	Unknown	Unknown	1	202.076	20.0905	1.66069	0.941971	0.862881	1
I1JV49	I1KJ66	Unknown	Unknown	1	224.01	20.3479	1.54624	0.96601	0.882371	1
I1MBF9	I1JHH4	Unknown	Unknown	1	233.197	67.8312	16.5714	0.999869	0.775952	2
I1MBF9	I1JHH2	Unknown	Unknown	1	233.197	67.8312	16.5714	0.999346	0.793438	2
I1JV49	K7M0I8	Unknown	Unknown	1	220.547	20.3314	1.43063	0.970423	0.863283	1
K7L644	I1K552	Unknown	Unknown	1	210.108	20.7363	1.34024	0.914249	0.872183	1
I1JV49	I1LRL0	Unknown	Unknown	1	222.483	20.343	1.53268	0.979093	0.874197	1
I1JV49	I1MJ40	Unknown	Unknown	1	219.746	20.1692	1.53278	0.918824	0.877464	1
I1MBF5	I1LSK3	Unknown	Unknown	1	202.104	58.8108	26.7551	0.998013	0.838964	2
I1LA57	I1N340	Unknown	Unknown	1	205.367	58.7877	14.3652	0.987945	0.806374	2
I1LSK3	I1J667	Unknown	Unknown	1	216.54	62.9965	26.7551	0.985604	0.822446	2
K7L644	I1MVZ9	Unknown	Unknown	1	214.351	20.7363	1.34024	0.980948	0.876143	1
I1JV49	I1LLF5	Unknown	Unknown	1	222.604	20.3429	1.52957	0.969369	0.859943	1
K7L644	I1L0I3	Unknown	Unknown	1	208.909	20.73	1.34064	0.999116	0.862996	1
K7K7J9	I1JLX8	Unknown	Unknown	1	203.813	58.7871	14.4838	0.994266	0.806374	2
I1JV49	I1M4L5	Unknown	Unknown	1	223.57	20.3429	1.53017	0.947999	0.869982	1
I1JV49	K7MTX0	Unknown	Unknown	1	204.023	20.3422	1.53018	0.97793	0.866713	1
I1LML6	I1KE79	Unknown	Unknown	1	203.813	58.7871	14.4838	0.978795	0.806374	2
I1M3J9	I1KWD7	Unknown	Unknown	1	205.367	58.7877	14.3652	0.955927	0.806374	2
K7L644	I1NEV3	Unknown	Unknown	1	212.268	20.7307	1.34024	0.992156	0.874305	1
K7KZP3	K7KS32	Unknown	Unknown	1	202.887	21.7186	1.74602	0.93654	0.870581	1
I1JV49	K7KDY3	Unknown	Unknown	1	219.644	20.3314	1.43386	0.96999	0.876226	1
K7K6F7	K7L644	Unknown	Unknown	1	212.256	20.7333	1.33538	0.98036	0.864645	1
K7KZP3	K7L644	Unknown	Unknown	1	213.111	20.7325	1.33726	0.951035	0.86081	1
K7MJC2	K7L644	Unknown	Unknown	1	210.813	20.7337	1.34024	0.956583	0.877975	1
I1N337	K7M840	Unknown	Unknown	1	205.367	58.7877	14.3652	0.98957	0.806374	2
I1JV49	I1KWH3	Unknown	Unknown	1	221.265	20.3291	1.53288	0.98111	0.8799	1
I1MF81	K7L644	Unknown	Unknown	1	212.264	20.7359	1.33538	0.951612	0.871907	1
I1JV49	I1LGT4	Unknown	Unknown	1	222.672	20.3422	1.53288	0.963062	0.865269	1
I1LSK3	K7L031	Unknown	Unknown	1	233.197	67.8312	16.5714	0.967346	0.806374	2
K7K7J9	K7L031	Unknown	Unknown	1	233.197	67.8312	16.5714	0.974911	0.806374	2
I1M3J9	I1JHH2	Unknown	Unknown	1	205.367	58.7877	14.3652	0.996222	0.793438	2
I1M3J9	I1JHH4	Unknown	Unknown	1	233.197	67.8312	16.5714	0.997868	0.775952	2
I1LSK3	I1M3J9	Unknown	Unknown	1	203.813	58.7871	14.4838	0.998507	0.806374	2
K7LWI7	K7L644	Unknown	Unknown	1	224.983	22.5722	1.33692	0.966309	0.872409	1
K7L644	K7M0I8	Unknown	Unknown	1	209.543	20.7362	1.33686	0.972333	0.856545	1
K7K7J9	K7M9P8	Unknown	Unknown	1	202.104	58.8059	26.7551	0.949501	0.822446	2
I1JV49	A0A0R4J549	Unknown	Unknown	1	217.232	20.2912	1.43893	0.970391	0.873301	1
I1N337	K7MUX9	Unknown	Unknown	1	203.813	58.7871	14.4838	0.953969	0.806374	2
I1JV49	K7M6M7	Unknown	Unknown	1	218.557	20.3222	1.43386	0.983287	0.859926	1
K7L134	I1J667	Unknown	Unknown	1	216.54	62.9965	26.7551	0.901298	0.822446	2
I1LML6	I1L933	Unknown	Unknown	1	233.197	67.8312	16.5714	0.998889	0.806374	2
I1LA57	I1L2Y5	Unknown	Unknown	1	233.197	67.8312	16.5714	0.916291	0.775952	2
A0A0R0K7C0	K7L644	Unknown	Unknown	1	211.592	20.7321	1.33538	0.944632	0.867979	1
I1M3J9	I1MAV6	Unknown	Unknown	1	205.367	58.7877	14.3652	0.981941	0.806374	2
I1LSK3	I1LML6	Unknown	Unknown	1	202.104	58.8108	26.7551	0.998693	0.838964	2
I1LSK3	I1LA57	Unknown	Unknown	1	203.813	58.7871	14.4838	0.97935	0.806374	2
I1KWH4	K7L644	Unknown	Unknown	1	210.291	20.7296	1.332	0.991441	0.858268	1
I1JV49	I1MVT0	Unknown	Unknown	1	201.613	20.3294	1.44374	0.956461	0.865846	1
I1MBF9	I1N340	Unknown	Unknown	1	233.197	67.8312	16.5714	0.992965	0.806374	2
K7L644	K7M0J7	Unknown	Unknown	1	210.978	20.7255	1.30782	0.937139	0.863374	1
I1N339	I1N340	Unknown	Unknown	1	205.367	58.7877	14.3652	0.999568	0.806374	2
K7L644	I1N2K7	Unknown	Unknown	1	212.268	20.7337	1.34024	0.996372	0.871076	1
K7L644	I1MGY1	Unknown	Unknown	1	209.592	20.73	1.34024	0.982307	0.870308	1
K7MEW9	I1KF51	Unknown	Unknown	1	202.894	20.5102	1.82361	0.98188	0.873565	1
I1M0A2	K7MEW9	Unknown	Unknown	1	200.586	20.6715	1.82371	0.99293	0.881542	1
I1L582	K7MKM3	Unknown	Unknown	1	205.144	35.3078	5.28596	0.997996	0.802993	3
A0A0R0JWZ2	K7MKM3	Unknown	Unknown	1	208.2	40.9821	5.53416	0.997584	0.8174	3
I1LML6	I1KWD7	Unknown	Unknown	1	202.104	58.8108	26.7551	0.955129	0.838964	2
I1LML6	I1L763	Unknown	Unknown	1	202.104	58.8059	26.7551	0.993869	0.822446	2
I1M3J9	I1JMK7	Unknown	Unknown	1	205.367	58.7877	14.3652	0.915634	0.806374	2
I1JPC8	I1MS14	Unknown	Unknown	1	320.581	24.8186	4.80528	0.991553	0.891033
I1N1U2	I1JMK7	Unknown	Unknown	1	205.367	58.7877	14.3652	0.902527	0.806374	2
I1JTE8	K7KS32	Unknown	Unknown	1	203.997	21.7232	1.74493	0.979179	0.863613	1
K7L644	I1KQW2	Unknown	Unknown	1	210.48	20.7337	1.34024	0.967286	0.87482	1
I1N337	I1JHH2	Unknown	Unknown	1	205.367	58.7877	14.3652	0.989237	0.793438	2
I1JV49	K7K6F7	Unknown	Unknown	1	223.799	20.343	1.53288	0.966415	0.869792	1
K7L644	I1MTX3	Unknown	Unknown	1	208.077	22.2787	1.31268	0.94278	0.869853	1
I1N337	I1J667	Unknown	Unknown	1	216.54	62.9861	15.453	0.965171	0.793438	2
K7L644	K7MDV6	Unknown	Unknown	1	223.658	22.2791	1.30782	0.970327	0.870016	1
I1LSK3	I1N339	Unknown	Unknown	1	203.813	58.7871	14.4838	0.989885	0.806374	2
K7L134	I1LA57	Unknown	Unknown	1	203.813	58.7871	14.4838	0.900475	0.806374	2
I1MBF9	I1KE79	Unknown	Unknown	1	233.197	67.8312	16.5714	0.982478	0.775952	2
I1JV49	I1MBM1	Unknown	Unknown	1	225.5	20.3423	1.53018	0.979388	0.876807	1
I1N1U2	I1J667	Unknown	Unknown	1	216.54	62.9861	15.453	0.957441	0.793438	2
K7L644	K7MUM3	Unknown	Unknown	1	202.74	20.5774	1.33317	0.995999	0.852422	1
I1LSK3	I1MAV6	Unknown	Unknown	1	202.104	58.8108	26.7551	0.98919	0.838964	2
I1L582	I1KUN5	Unknown	Unknown	1	200.499	33.0871	5.08932	0.995273	0.803172	3
I1LML6	I1MAV6	Unknown	Unknown	1	202.104	58.8108	26.7551	0.988926	0.838964	2
I1MBF9	I1L933	Unknown	Unknown	1	233.197	67.8312	16.5714	0.998101	0.775952	2
I1JV49	K7KGR5	Unknown	Unknown	1	223.418	20.3426	1.46977	0.965853	0.864595	1
A0A0R4J3G4	K7LBJ6	Unknown	Unknown	1	206.8	33.5234	5.39035	0.949129	0.827773	3
I1LML6	I1N4J2	Unknown	Unknown	1	202.104	58.8108	26.7551	0.949983	0.838964	2
I1JV49	K7L0N1	Unknown	Unknown	1	221.253	20.3363	1.53252	0.982836	0.864465	1
K7L644	I1JP51	Unknown	Unknown	1	205.665	20.7328	1.332	0.991048	0.845988	1
K7MEW9	K7K423	Unknown	Unknown	1	200.017	20.6663	1.82584	0.969118	0.876674	1
K7LHB1	I1JUC5	Unknown	Unknown	1	212.801	20.8022	1.36178	0.958969	0.870411	1
I1LSK3	I1KWD7	Unknown	Unknown	1	202.104	58.8108	26.7551	0.952878	0.838964	2
I1LA57	I1KDP9	Unknown	Unknown	1	205.367	58.7877	14.3652	0.940103	0.806374	2
I1JV49	K7M4X5	Unknown	Unknown	1	222.505	20.3401	1.52684	0.990336	0.85754	1
I1N339	I1L933	Unknown	Unknown	1	233.197	67.8312	16.5714	0.994057	0.775952	2
I1JV49	K7N302	Unknown	Unknown	1	222.418	20.3373	1.53278	0.980225	0.882394	1
I1LML6	I1KDP9	Unknown	Unknown	1	202.104	58.8108	26.7551	0.96379	0.838964	2
I1LSK3	I1JMK7	Unknown	Unknown	1	202.104	58.8108	26.7551	0.917373	0.838964	2
I1JTE8	K7L644	Unknown	Unknown	1	214.344	20.7337	1.34024	0.991142	0.866886	1
I1JV49	I1LHH0	Unknown	Unknown	1	223.816	20.3424	1.52964	0.932175	0.865521	1
K7LWI7	K7MFI1	Unknown	Unknown	1	202.814	21.0194	1.44804	0.9653	0.881738	1
I1LML6	I1M3J9	Unknown	Unknown	1	203.813	58.7871	14.4838	0.998472	0.806374	2
I1LML6	K7L031	Unknown	Unknown	1	233.197	67.8312	16.5714	0.968933	0.806374	2
I1KKQ3	I1K4R8	Unknown	Unknown	1	208.373	43.7327	0.706929	0.988804	0.792513	4
I1JV49	I1KQW2	Unknown	Unknown	1	221.882	20.3248	1.53278	0.945777	0.882231	1
I1N339	I1LA57	Unknown	Unknown	1	205.367	58.7877	14.3652	0.987833	0.775952	2
K7L644	K7LWE7	Unknown	Unknown	1	222.799	20.7337	1.34024	0.922151	0.855361	1
K7LYT8	K7L644	Unknown	Unknown	1	213.27	20.7362	1.34024	0.987232	0.875133	1
I1N339	I1J667	Unknown	Unknown	1	216.54	62.9861	15.453	0.965252	0.793438	2
I1JV49	K7N177	Unknown	Unknown	1	221.42	20.3292	1.53008	0.94032	0.866616	1
K7LJR6	K7L644	Unknown	Unknown	1	213.498	20.7298	1.34024	0.991311	0.86885	1
I1N339	I1JLX8	Unknown	Unknown	1	205.367	58.7877	14.3652	0.967283	0.775952	2
I1N337	I1L763	Unknown	Unknown	1	205.367	58.7877	14.3652	0.999733	0.793438	2
K7L644	I1N5P7	Unknown	Unknown	1	210.103	20.7333	1.34024	0.990259	0.869788	1
I1JV49	K7MVG6	Unknown	Unknown	1	220.494	20.3298	1.50367	0.942666	0.871847	1
K7L134	I1JMK7	Unknown	Unknown	1	202.104	58.8108	26.7551	0.999836	0.838964	2
I1JV49	I1KE70	Unknown	Unknown	1	218.573	20.1722	1.43554	0.981368	0.87453	1
K7L644	I1N4N6	Unknown	Unknown	1	210.28	20.7264	1.34024	0.991717	0.867117	1
K7K7J9	K7M840	Unknown	Unknown	1	202.104	58.8108	26.7551	0.995809	0.838964	2
I1LML6	I1JHH4	Unknown	Unknown	1	233.197	67.8312	16.5714	0.99916	0.806374	2
I1JV49	I1K552	Unknown	Unknown	1	221.743	20.3349	1.54624	0.939973	0.879087	1
I1N1U2	I1KDP9	Unknown	Unknown	1	205.367	58.7877	14.3652	0.968776	0.806374	2
I1JPC8	I1LYC9	Unknown	Unknown	1	303.46	24.8186	4.80528	0.991858	0.891033
I1N339	I1N337	Unknown	Unknown	1	205.367	58.7877	14.3652	0.99982	0.775952	2
K7K7J9	I1KDP9	Unknown	Unknown	1	202.104	58.8108	26.7551	0.982976	0.838964	2
I1LA57	I1N4J5	Unknown	Unknown	1	233.197	67.8312	16.5714	0.943103	0.775952	2
I1MBF9	I1LA57	Unknown	Unknown	1	233.197	67.8312	16.5714	0.98297	0.775952	2
I1MBF9	I1KDP9	Unknown	Unknown	1	233.197	67.8312	16.5714	0.962444	0.806374	2
I1N1U2	I1M3J9	Unknown	Unknown	1	205.367	58.7877	14.3652	0.964852	0.775952	2
I1N339	I1N1U2	Unknown	Unknown	1	205.367	58.7877	14.3652	0.949908	0.775952	2
I1MBF9	I1L763	Unknown	Unknown	1	233.197	67.8312	16.5714	0.994841	0.793438	2
I1N339	I1MAV6	Unknown	Unknown	1	205.367	58.7877	14.3652	0.967287	0.806374	2
I1MBF9	I1JMK6	Unknown	Unknown	1	233.197	67.8312	16.5714	0.917965	0.775952	2
I1MBF9	I1JMK7	Unknown	Unknown	1	233.197	67.8312	16.5714	0.918587	0.806374	2
I1JV49	I1N308	Unknown	Unknown	1	219.057	20.175	1.52682	0.916111	0.859282	1
K7MEW9	K7LJR6	Unknown	Unknown	1	201.494	20.6679	3.08429	0.998237	0.878224	1
I1MS14	I1LYC9	Unknown	Unknown	1	303.46	24.8229	5.19815	0.99997	0.875798
I1LA57	I1KWD7	Unknown	Unknown	1	205.367	58.7877	14.3652	0.944071	0.806374	2
I1N337	I1KE79	Unknown	Unknown	1	205.367	58.7877	14.3652	0.969516	0.775952	2
I1LML6	K7K7J9	Unknown	Unknown	1	202.104	58.8108	26.7551	0.994366	0.838964	2
A0A0R4J3G4	I1KHW2	Unknown	Unknown	1	203.34	33.5303	5.39035	0.952876	0.810358	3
A0A0R4J3G4	I1KTX9	Unknown	Unknown	1	204.292	32.9315	5.39035	0.952363	0.840681	3
K7M246	K7L644	Unknown	Unknown	1	210.813	22.5725	1.34178	0.954663	0.873768	1
I1MBM1	K7L644	Unknown	Unknown	1	213.626	22.5706	1.33692	0.993729	0.87543	1
A0A0R0K7C0	K7LHB1	Unknown	Unknown	1	213.792	20.8023	1.36213	0.949742	0.877329	1
I1LUN7	K7L644	Unknown	Unknown	1	211.551	20.7337	1.34024	0.93657	0.866304	1
I1KWH3	K7L644	Unknown	Unknown	1	209.592	20.7355	1.34024	0.992751	0.87602	1
I1KKQ3	I1MBV8	Unknown	Unknown	1	204.859	43.7327	0.706929	0.944624	0.792513	4
K7K7J9	I1L933	Unknown	Unknown	1	233.197	67.8312	16.5714	0.99162	0.806374	2
I1KKQ3	A0A0R4J478	Unknown	Unknown	1	204.798	43.7327	0.708135	0.98782	0.792513	4
I1N339	I1KWD7	Unknown	Unknown	1	205.367	58.7877	14.3652	0.955593	0.806374	2
I1MBF9	K7MF05	Unknown	Unknown	1	233.197	67.8312	16.5714	0.951271	0.806374	2
I1JV49	K7K6Z0	Unknown	Unknown	1	221.924	20.3291	1.53008	0.953986	0.875214	1
I1LSK3	I1JHH2	Unknown	Unknown	1	202.104	58.8059	26.7551	0.997058	0.822446	2
I1M3J8	K7K7J9	Unknown	Unknown	1	202.104	58.8059	26.7551	0.992965	0.822446	2
I1LSK3	I1KDP9	Unknown	Unknown	1	202.104	58.8108	26.7551	0.965808	0.838964	2
I1MBF9	K7M840	Unknown	Unknown	1	233.197	67.8312	16.5714	0.999129	0.806374	2
K7N3D2	K7L644	Unknown	Unknown	1	211.68	21.0179	1.33692	0.901468	0.871727	1
I1JV49	I1MNK3	Unknown	Unknown	1	222.483	20.343	1.53018	0.981763	0.878199	1
I1JV49	I1MHG2	Unknown	Unknown	1	220.016	20.3291	1.50379	0.982169	0.875353	1
I1LML6	I1LA57	Unknown	Unknown	1	203.813	58.7871	14.4838	0.982148	0.806374	2
I1LSX9	K7L644	Unknown	Unknown	1	210.297	20.73	1.34024	0.965787	0.868637	1
K7L644	I1N4N4	Unknown	Unknown	1	208.493	20.7355	1.34024	0.99234	0.872143	1
I1JV49	I1KHC5	Unknown	Unknown	1	222.657	20.3422	1.52944	0.981417	0.864153	1
I1KKQ3	A0A0R4J462	Unknown	Unknown	1	204.798	43.7327	0.708135	0.983218	0.792513	4
K7K7J9	I1J667	Unknown	Unknown	1	216.54	62.9965	26.7551	0.990208	0.822446	2
K7L134	K7K7J9	Unknown	Unknown	1	202.104	58.8108	26.7551	0.913543	0.838964	2
I1M3J9	K7L031	Unknown	Unknown	1	233.197	67.8312	16.5714	0.960979	0.775952	2
K7KH10	K7L644	Unknown	Unknown	1	210.291	20.7329	1.34024	0.963448	0.874418	1
K7K7J9	I1KE79	Unknown	Unknown	1	203.813	58.7871	14.4838	0.978588	0.806374	2
I1N337	I1KWD7	Unknown	Unknown	1	205.367	58.7877	14.3652	0.954868	0.806374	2
K7L644	I1LRL0	Unknown	Unknown	1	210.88	20.7337	1.34024	0.994129	0.867837	1
I1JV49	I1J7C3	Unknown	Unknown	1	222.418	20.3372	1.53025	0.939251	0.878866	1
A0A0R0G709	K7MUX9	Unknown	Unknown	1	202.104	58.8108	26.7551	0.973342	0.838964	2
I1JV49	K7LVT0	Unknown	Unknown	1	223.811	20.3429	1.53008	0.970472	0.879251	1
A0A0R4J3G4	K7MKM3	Unknown	Unknown	1	206.749	35.328	5.52866	0.969314	0.810603	3
I1JV49	I1L094	Unknown	Unknown	1	220.392	20.1774	1.42811	0.983909	0.868625	1
I1N1U2	I1KWD7	Unknown	Unknown	1	205.367	58.7877	14.3652	0.922317	0.806374	2
I1MN79	K7L644	Unknown	Unknown	1	224.141	21.0183	1.34178	0.989094	0.870558	1
K7KZP3	K7LHB1	Unknown	Unknown	1	215.216	20.8082	1.36382	0.96524	0.872357	1
I1MBF9	I1LML6	Unknown	Unknown	1	233.197	67.8312	16.5714	0.998772	0.806374	2
I1JV49	I1M972	Unknown	Unknown	1	221.924	20.1729	1.53268	0.929276	0.869061	1
K7M241	I1JV49	Unknown	Unknown	1	223.811	20.3429	1.53288	0.938674	0.883472	1
A0A0R4J3G4	I1L1R3	Unknown	Unknown	1	204.313	33.5105	5.15272	0.955772	0.806598	3
I1L2F0	I1JV49	Unknown	Unknown	1	221.799	20.3366	1.53288	0.94876	0.87371	1
I1JV49	I1LUN7	Unknown	Unknown	1	223.13	20.343	1.53018	0.94341	0.872751	1
I1JV49	K7LLR2	Unknown	Unknown	1	219.55	20.3316	1.4361	0.974607	0.866647	1
I1KKQ3	A0A0R4J442	Unknown	Unknown	1	204.798	43.7327	0.706929	0.992887	0.792513	4
K7L644	I1LWU9	Unknown	Unknown	1	209.564	20.7337	1.34024	0.992719	0.868597	1
K7L644	K7LVT0	Unknown	Unknown	1	212.268	20.7362	1.34024	0.985937	0.873201	1
I1LX91	K7L644	Unknown	Unknown	1	208.724	21.0098	1.30174	0.997692	0.86214	1
K7L644	I1M972	Unknown	Unknown	1	210.221	20.73	1.34024	0.945568	0.864466	1
K7L134	I1L933	Unknown	Unknown	1	233.197	67.8312	16.5714	0.916495	0.806374	2
I1M3J9	I1JLX8	Unknown	Unknown	1	205.367	58.7877	14.3652	0.981761	0.775952	2
I1MBF5	I1LA57	Unknown	Unknown	1	205.367	58.7877	14.3652	0.979988	0.806374	2
K7K7J9	I1L763	Unknown	Unknown	1	202.104	58.8059	26.7551	0.978495	0.822446	2
I1M3J8	K7MF05	Unknown	Unknown	1	202.104	58.8059	26.7551	0.947997	0.822446	2
I1JV49	I1LUH2	Unknown	Unknown	1	225.857	20.3429	1.53287	0.981806	0.872743	1
I1LML6	K7M840	Unknown	Unknown	1	202.104	58.8108	26.7551	0.999118	0.838964	2
K7L644	K7K7W7	Unknown	Unknown	1	209.491	20.7296	1.34024	0.99022	0.873864	1
I1N1U2	I1JHH2	Unknown	Unknown	1	205.367	58.7877	14.3652	0.974065	0.793438	2
I1JV49	I1N9X8	Unknown	Unknown	1	221.732	20.3373	1.53288	0.961108	0.880497	1
I1JV49	I1JUC5	Unknown	Unknown	1	221.996	20.3416	1.54624	0.964667	0.879956	1
K7L644	I1MJ40	Unknown	Unknown	1	210.35	20.7325	1.34024	0.926937	0.87361	1
I1MBF9	I1M3J9	Unknown	Unknown	1	233.197	67.8312	16.5714	0.99744	0.775952	2
I1M3J9	I1LA57	Unknown	Unknown	1	205.367	58.7877	14.3652	0.984317	0.775952	2
I1JV49	I1MF81	Unknown	Unknown	1	224.13	20.343	1.5328	0.943818	0.878483	1
I1JFU9	I1L1R3	Unknown	Unknown	1	236.84	40.5124	6.10812	0.941916	0.797678	3
I1JV49	I1M2E9	Unknown	Unknown	1	223.811	20.3429	1.53018	0.919418	0.880204	1
I1JV49	I1NEV3	Unknown	Unknown	1	223.811	20.3401	1.53278	0.979266	0.880097	1
I1JV49	I1K479	Unknown	Unknown	1	221.924	20.3291	1.53288	0.981128	0.86937	1
I1L582	K7L8A6	Unknown	Unknown	1	211.939	34.852	5.27048	0.986391	0.797783	3
A0A0R4J3G4	K7ME11	Unknown	Unknown	1	204.753	32.9552	5.39035	0.951853	0.810288	3
I1M3J8	I1KI63	Unknown	Unknown	1	205.367	58.7877	14.3652	0.962838	0.793438	2
K7L644	K7L522	Unknown	Unknown	1	212.434	20.735	1.34064	0.977728	0.877982	1
K7L644	K7KGR5	Unknown	Unknown	1	211.858	20.7297	1.3324	0.977983	0.85728	1
I1LSK3	I1JLX8	Unknown	Unknown	1	203.813	58.7871	14.4838	0.987236	0.806374	2
I1LML6	K7MF05	Unknown	Unknown	1	202.104	58.8108	26.7551	0.957951	0.838964	2
I1L8F7	K7L644	Unknown	Unknown	1	208.987	20.721	1.31176	0.991129	0.875154	1
A0A0R0ETL8	K7MKM3	Unknown	Unknown	1	208.488	40.9821	5.53416	0.946233	0.822138	3
I1M3J9	I1N4J5	Unknown	Unknown	1	233.197	67.8312	16.5714	0.954137	0.775952	2
I1M3J9	I1N4J2	Unknown	Unknown	1	205.367	58.7877	14.3652	0.949913	0.806374	2
K7L644	K7KSQ0	Unknown	Unknown	1	204.429	22.2787	1.31268	0.989705	0.862712	1
I1M3J9	I1N340	Unknown	Unknown	1	205.367	58.7877	14.3652	0.99516	0.806374	2
I1JD18	K7KW92	Unknown	Unknown	1	204.918	32.9552	4.97876	0.971274	0.803723	3
I1N339	I1KDP9	Unknown	Unknown	1	205.367	58.7877	14.3652	0.931374	0.806374	2
I1JV49	I1JPL9	Unknown	Unknown	1	223.928	20.3366	1.53268	0.951469	0.875695	1
K7L644	K7LCV5	Unknown	Unknown	1	210.307	20.7326	1.33538	0.933135	0.868634	1
K7LEK0	K7L644	Unknown	Unknown	1	209.614	20.7321	1.34024	0.974631	0.872286	1
I1LML6	I1KI65	Unknown	Unknown	1	216.54	62.9965	26.7551	0.968924	0.822446	2
I1LML6	I1MBA1	Unknown	Unknown	1	202.104	58.8108	26.7551	0.948725	0.838964	2
K7L134	I1LML6	Unknown	Unknown	1	202.104	58.8108	26.7551	0.916975	0.838964	2
I1MBF9	I1MAV6	Unknown	Unknown	1	233.197	67.8312	16.5714	0.987325	0.806374	2
I1L582	I1MQW6	Unknown	Unknown	1	202.051	33.0954	5.08882	0.996088	0.810507	3
I1N339	K7L031	Unknown	Unknown	1	233.197	67.8312	16.5714	0.9473	0.775952	2
I1N337	K7MF05	Unknown	Unknown	1	203.813	58.7871	14.4838	0.92964	0.806374	2
K7LHB1	I1KJ66	Unknown	Unknown	1	215.289	20.8083	1.36737	0.993948	0.879023	1
K7L644	I1LHH0	Unknown	Unknown	1	212.203	20.7354	1.332	0.91187	0.856508	1
I1LSK3	I1M2K7	Unknown	Unknown	1	202.104	58.8108	26.7551	0.999578	0.838964	2
I1JV49	I1MGY1	Unknown	Unknown	1	221.265	20.3263	1.53271	0.988201	0.873158	1
I1LA57	K7L031	Unknown	Unknown	1	233.197	67.8312	16.5714	0.957947	0.775952	2
I1N337	I1JMK7	Unknown	Unknown	1	205.367	58.7877	14.3652	0.909359	0.806374	2
I1N337	I1JMK6	Unknown	Unknown	1	205.367	58.7877	14.3652	0.908562	0.775952	2
K7L644	I1LUH2	Unknown	Unknown	1	214.068	20.7363	1.34024	0.998973	0.86757	1
K7MEW9	K7KDF6	Unknown	Unknown	1	200.586	20.6246	1.81874	0.953066	0.879101	1
I1N339	K7M9P8	Unknown	Unknown	1	205.367	58.7877	14.3652	0.981349	0.793438	2
I1N337	K7KL02	Unknown	Unknown	1	205.367	58.7877	14.3652	0.990715	0.806374	2
K7L644	I1JPL9	Unknown	Unknown	1	212.313	20.7326	1.33538	0.961169	0.870982	1
I1JV49	K7K7W7	Unknown	Unknown	1	221.158	20.3291	1.5328	0.973014	0.87907	1
I1N339	I1N4J2	Unknown	Unknown	1	205.367	58.7877	14.3652	0.947678	0.806374	2
I1N339	I1N4J1	Unknown	Unknown	1	205.367	58.7877	14.3652	0.959437	0.806374	2
I1N339	I1N4J5	Unknown	Unknown	1	233.197	67.8312	16.5714	0.954643	0.775952	2
K7MEW9	K7LVT0	Unknown	Unknown	1	200.506	20.6254	3.07719	0.961631	0.875193	1
I1JV49	I1KF51	Unknown	Unknown	1	202.548	20.1765	1.53008	0.969925	0.871137	1
K7L644	I1KJ66	Unknown	Unknown	1	212.469	21.0207	1.33692	0.973802	0.879205	1
I1JV49	K7KDF6	Unknown	Unknown	1	223.811	20.3479	1.54614	0.950656	0.882519	1
I1N339	I1MBA1	Unknown	Unknown	1	205.367	58.7877	14.3652	0.94532	0.806374	2
I1KKQ3	I1MDH9	Unknown	Unknown	1	204.859	43.7327	0.706929	0.931289	0.792513	4
I1M3J9	I1L933	Unknown	Unknown	1	233.197	67.8312	16.5714	0.998578	0.775952	2
I1MBF5	I1N339	Unknown	Unknown	1	205.367	58.7877	14.3652	0.991973	0.806374	2
K7N3Y9	K7L644	Unknown	Unknown	1	211.552	20.7363	1.34024	0.997958	0.864676	1
I1LA57	K7MUX9	Unknown	Unknown	1	203.813	58.7871	14.4838	0.943039	0.806374	2
I1N337	I1MBA1	Unknown	Unknown	1	205.367	58.7877	14.3652	0.945216	0.806374	2
K7KW92	K7MKM3	Unknown	Unknown	1	207.226	34.5075	5.28596	0.933487	0.804365	3
K7KD16	K7L644	Unknown	Unknown	1	212.457	20.7264	1.33726	0.934513	0.859879	1
I1MBF5	I1L933	Unknown	Unknown	1	233.197	67.8312	16.5714	0.996291	0.806374	2
I1JR78	K7N3K0	Unknown	Unknown	1	227.951	30.0623	1.80231	0.907836	0.904751
K7K7J9	I1KI63	Unknown	Unknown	1	203.813	58.7871	14.4838	0.974587	0.806374	2
K7K7J9	I1KI65	Unknown	Unknown	1	216.54	62.9965	26.7551	0.974911	0.822446	2
K7L644	K7KHK1	Unknown	Unknown	1	211.178	20.7223	1.31176	0.953006	0.870423	1
I1JV49	K7LJR6	Unknown	Unknown	1	225.311	20.3401	1.53008	0.979806	0.874831	1
I1N337	I1LA57	Unknown	Unknown	1	205.367	58.7877	14.3652	0.988255	0.775952	2
I1M3J9	I1KI65	Unknown	Unknown	1	216.54	62.9861	15.453	0.960994	0.793438	2
I1M3J9	I1KI63	Unknown	Unknown	1	205.367	58.7877	14.3652	0.960629	0.775952	2
K7KXI4	K7L644	Unknown	Unknown	1	209.708	21.0186	1.33692	0.934468	0.868406	1
K7K7J9	I1N4J5	Unknown	Unknown	1	233.197	67.8312	16.5714	0.940542	0.806374	2
K7K7J9	I1N4J2	Unknown	Unknown	1	202.104	58.8108	26.7551	0.94141	0.838964	2
K7K7J9	K7MF05	Unknown	Unknown	1	202.104	58.8108	26.7551	0.965552	0.838964	2
K7N3Y8	K7L644	Unknown	Unknown	1	212.273	20.7362	1.34024	0.9962	0.877243	1
I1M3J9	K7K7J9	Unknown	Unknown	1	203.813	58.7871	14.4838	0.989992	0.806374	2
I1JV49	K7KHK1	Unknown	Unknown	1	222.768	20.3355	1.50367	0.976059	0.875305	1
K7LHB1	I1N2K7	Unknown	Unknown	1	214.465	20.8093	1.36404	0.995663	0.87438	1
K7M243	K7L644	Unknown	Unknown	1	214.367	20.7272	1.34024	0.95162	0.866185	1
I1N337	I1MAV6	Unknown	Unknown	1	205.367	58.7877	14.3652	0.967247	0.806374	2
I1M3J9	I1J667	Unknown	Unknown	1	216.54	62.9861	15.453	0.98118	0.793438	2
K7L644	K7MQH3	Unknown	Unknown	1	210.291	20.7297	1.33932	0.979316	0.877182	1
I1JV49	I1N2K7	Unknown	Unknown	1	223.811	20.3479	1.54624	0.983173	0.875324	1
I1N339	K7K7J9	Unknown	Unknown	1	203.813	58.7871	14.4838	0.975456	0.806374	2
I1MBF9	I1LSK3	Unknown	Unknown	1	233.197	67.8312	16.5714	0.996838	0.806374	2
K7L644	I1LZ88	Unknown	Unknown	1	211.75	20.7297	1.33538	0.979042	0.867488	1
I1JV49	I1MTC9	Unknown	Unknown	1	221.169	20.3298	1.50379	0.96606	0.880204	1
K7L644	K7LAQ8	Unknown	Unknown	1	209.414	20.7307	1.33686	0.964285	0.855209	1
I1JV49	K7L644	Unknown	Unknown	1	209.392	20.7297	1.36197	0.982271	0.862755	1
I1N339	I1M3J9	Unknown	Unknown	1	205.367	58.7877	14.3652	0.995861	0.775952	2
A0A0R0JWZ2	I1KRW4	Unknown	Unknown	1	215.41	56.3078	8.50317	0.949399	0.820631	3
I1N337	I1JLX8	Unknown	Unknown	1	205.367	58.7877	14.3652	0.966231	0.775952	2
K7L644	K7LI24	Unknown	Unknown	1	205.845	22.5636	1.30936	0.986459	0.857495	1
I1L2F0	K7L644	Unknown	Unknown	1	210.161	22.5718	1.34178	0.955945	0.873698	1
I1N337	I1KDP9	Unknown	Unknown	1	205.367	58.7877	14.3652	0.930487	0.806374	2
I1N339	K7MUX9	Unknown	Unknown	1	203.813	58.7871	14.4838	0.954556	0.806374	2
I1JV49	I1KXQ1	Unknown	Unknown	1	223.136	20.3429	1.52964	0.987265	0.861906	1
I1JV49	K7KH10	Unknown	Unknown	1	221.924	20.1807	1.54614	0.975641	0.87814	1
I1N1U2	K7M840	Unknown	Unknown	1	205.367	58.7877	14.3652	0.974728	0.806374	2
I1JR78	K7LL70	Unknown	Unknown	1	224.346	30.0673	1.80231	0.901983	0.88583
I1JR78	K7LL71	Unknown	Unknown	1	222.953	30.0673	1.80231	0.90222	0.903255
K7MEW9	K7LLI3	Unknown	Unknown	1	210.216	20.6213	1.7328	0.995928	0.870501	1
I1LA57	I1MAV6	Unknown	Unknown	1	205.367	58.7877	14.3652	0.959713	0.806374	2
I1N337	I1LML6	Unknown	Unknown	1	203.813	58.7871	14.4838	0.992205	0.806374	2
I1M3J8	I1J667	Unknown	Unknown	1	216.54	62.9965	22.0269	0.984034	0.793438	2
K7KXI4	K7LHB1	Unknown	Unknown	1	212.2	20.8088	2.46926	0.923437	0.865088	1
I1LDI3	K7L644	Unknown	Unknown	1	209.951	20.7336	1.33686	0.980279	0.855535	1
K7LLI3	K7N561	Unknown	Unknown	1	201.475	20.6312	1.314	0.977016	0.876679	1
I1L582	I1KRW4	Unknown	Unknown	1	210.576	56.2809	8.50317	0.946484	0.813219	3
I1M3J8	I1L933	Unknown	Unknown	1	233.197	67.8312	16.5714	0.999142	0.793438	2
K7MEW9	I1N2K7	Unknown	Unknown	1	200.586	20.6246	1.82087	0.98996	0.868187	1
I1KSY9	K7LHB1	Unknown	Unknown	1	211.873	20.7962	1.36382	0.920426	0.872949	1
I1MBF5	K7L031	Unknown	Unknown	1	233.197	67.8312	16.5714	0.969918	0.806374	2
I1LA57	I1L763	Unknown	Unknown	1	205.367	58.7877	14.3652	0.988059	0.793438	2
I1M3J8	I1JLX8	Unknown	Unknown	1	205.367	58.7877	14.3652	0.985834	0.793438	2
I1LSK3	I1L763	Unknown	Unknown	1	202.104	58.8059	26.7551	0.991503	0.822446	2
K7L644	K7N302	Unknown	Unknown	1	210.813	20.7337	1.34024	0.997569	0.874993	1
K7MEW9	K7LYU2	Unknown	Unknown	1	200.937	20.6717	1.82622	0.975884	0.883968	1
I1JV49	K7MM13	Unknown	Unknown	1	223.811	20.3401	1.53018	0.949149	0.879054	1
I1JV49	K7K423	Unknown	Unknown	1	223.333	20.3422	1.53278	0.971975	0.872077	1
A0A0R4J3G4	I1KRW4	Unknown	Unknown	1	213.522	56.3077	8.50317	0.916984	0.811062	3
I1N1U2	I1N340	Unknown	Unknown	1	205.367	58.7877	14.3652	0.946477	0.806374	2
I1JV49	I1MW05	Unknown	Unknown	1	220.652	20.3286	1.53277	0.92683	0.868317	1
K7LHB1	I1MW05	Unknown	Unknown	1	211.568	20.8012	1.36373	0.913233	0.870345	1
K7K7J9	I1N340	Unknown	Unknown	1	202.104	58.8108	26.7551	0.974177	0.838964	2
I1M3J8	I1M3J9	Unknown	Unknown	1	205.367	58.7877	14.3652	0.999392	0.793438	2
I1JV49	K7LWI9	Unknown	Unknown	1	235.81	20.3293	1.53288	0.946545	0.878186	1
I1JV49	K7KD16	Unknown	Unknown	1	224.055	20.3394	1.52846	0.918391	0.866567	1
I1JV49	I1MFG0	Unknown	Unknown	1	223.811	20.3429	1.52957	0.975907	0.868656	1
K7LNX9	K7L644	Unknown	Unknown	1	210.819	20.7366	1.34024	0.916005	0.876711	1
I1JD18	K7LBJ6	Unknown	Unknown	1	207.177	39.1095	5.27825	0.935289	0.829829	3
I1M3J8	I1N4J5	Unknown	Unknown	1	233.197	67.8312	16.5714	0.952815	0.793438	2
K7L644	I1JXE0	Unknown	Unknown	1	206.232	22.564	1.31421	0.946976	0.86713	1
K7K7J9	I1MBA1	Unknown	Unknown	1	202.104	58.8108	26.7551	0.941321	0.838964	2
I1M3J8	I1LA57	Unknown	Unknown	1	205.367	58.7877	14.3652	0.983389	0.793438	2
K7L644	I1MW05	Unknown	Unknown	1	208.952	20.7336	1.34024	0.902708	0.864307	1
I1LML6	I1KI63	Unknown	Unknown	1	203.813	58.7871	14.4838	0.968729	0.806374	2
I1LA57	I1JMK7	Unknown	Unknown	1	205.367	58.7877	14.3652	0.901405	0.806374	2
I1MSU6	K7L644	Unknown	Unknown	1	211.201	20.7255	1.30782	0.966873	0.860656	1
I1LA57	I1N4J2	Unknown	Unknown	1	205.367	58.7877	14.3652	0.936704	0.806374	2
K7M241	K7L644	Unknown	Unknown	1	212.268	20.7301	1.33932	0.950366	0.876704	1
I1JV49	K7KHW4	Unknown	Unknown	1	221.249	20.3263	1.53008	0.978891	0.870912	1
I1LDB9	K7L644	Unknown	Unknown	1	220.318	20.7248	1.30755	0.97186	0.849451	1
I1M0A2	K7L644	Unknown	Unknown	1	212.268	20.7307	1.34024	0.995007	0.873737	1
I1L582	K7MQ23	Unknown	Unknown	1	200.447	33.0956	5.08932	0.932667	0.810294	3
I1M3J9	K7M840	Unknown	Unknown	1	205.367	58.7877	14.3652	0.996534	0.806374	2
I1KP78	K7KW92	Unknown	Unknown	1	204.011	32.2753	5.06075	0.977517	0.804876	3
I1N337	K7K7J9	Unknown	Unknown	1	203.813	58.7871	14.4838	0.974866	0.806374	2
K7L644	K7LHA8	Unknown	Unknown	1	209.152	20.5838	1.34024	0.985858	0.869397	1
I1JV49	K7M436	Unknown	Unknown	1	222.646	20.3422	1.52694	0.982168	0.862556	1
I1JV49	I1JXE0	Unknown	Unknown	1	218.038	20.3289	1.44765	0.943828	0.868381	1
I1JV49	K7LS25	Unknown	Unknown	1	221.253	20.3366	1.53018	0.976017	0.867857	1
K7MDV6	K7MFI1	Unknown	Unknown	1	201.465	21.0122	1.77072	0.966192	0.879413	1
I1JV49	K7LAQ8	Unknown	Unknown	1	221.078	20.1811	1.52684	0.949512	0.862483	1
K7L644	K7LS07	Unknown	Unknown	1	215.13	20.7359	1.33513	0.99416	0.867803	1
I1MBF5	I1LML6	Unknown	Unknown	1	202.104	58.8108	26.7551	0.998458	0.838964	2
I1MBF9	K7K7J9	Unknown	Unknown	1	233.197	67.8312	16.5714	0.99273	0.806374	2
